# Supplementary material for: Polymorphism of pyrene on compression to 35 GPa in a diamond anvil cell
Source: Commun Chem. 2024 Sep 17;7:209. doi: 10.1038/s42004-024-01294-0 (PMC11405754; doi:10.1038/s42004-024-01294-0)
Supplement: Supplementary file 4 — Supplementary Data 1 [file 42004_2024_1294_MOESM4_ESM.cif]

data_scan0001
_audit_creation_date               2023-05-14
_audit_creation_method
;
Olex2 1.5
(compiled 2023.03.06 svn.rbb2c1857 for OlexSys, GUI svn.r6748)
;
_shelx_SHELXL_version_number       '2017/1'
_audit_contact_author_address      ?
_audit_contact_author_email        ?
_audit_contact_author_name         ''
_audit_contact_author_phone        ?
_publ_contact_author_id_orcid      ?
_publ_section_references
;
Dolomanov, O.V., Bourhis, L.J., Gildea, R.J, Howard, J.A.K. & Puschmann, H.
 (2009), J. Appl. Cryst. 42, 339-341.

Sheldrick, G.M. (2008). Acta Cryst. A64, 112-122.

Sheldrick, G.M. (2015). Acta Cryst. A71, 3-8.
;
_chemical_name_common              ?
_chemical_name_systematic          ?
_chemical_formula_moiety           'C16 H10'
_chemical_formula_sum              'C16 H10'
_chemical_formula_weight           202.24
_chemical_melting_point            ?
_chemical_oxdiff_formula           'C H'
loop_
  _atom_type_symbol
  _atom_type_description
  _atom_type_scat_dispersion_real
  _atom_type_scat_dispersion_imag
  _atom_type_scat_source
 'C' 'C' -0.0004 0.0004 'International Tables Vol C Tables 4.2.6.8 and 6.1.1.4'
 'H' 'H' 0.0000 0.0000 'International Tables Vol C Tables 4.2.6.8 and 6.1.1.4'

_shelx_space_group_comment
;
The symmetry employed for this shelxl refinement is uniquely defined
by the following loop, which should always be used as a source of
symmetry information in preference to the above space-group names.
They are only intended as comments.
;
_space_group_crystal_system        'monoclinic'
_space_group_IT_number             14
_space_group_name_H-M_alt          'P 1 21/c 1'
_space_group_name_Hall             '-P 2ybc'
loop_
  _space_group_symop_operation_xyz
 'x, y, z'
 '-x, y+1/2, -z+1/2'
 '-x, -y, -z'
 'x, -y-1/2, z-1/2'

_cell_length_a                     8.478(8)
_cell_length_b                     9.2652(12)
_cell_length_c                     13.655(7)
_cell_angle_alpha                  90
_cell_angle_beta                   100.31(8)
_cell_angle_gamma                  90
_cell_volume                       1055.3(11)
_cell_formula_units_Z              4
_cell_measurement_reflns_used      294
_cell_measurement_temperature      293(2)
_cell_measurement_theta_max        18.3170
_cell_measurement_theta_min        2.4430
_shelx_estimated_absorpt_T_max     ?
_shelx_estimated_absorpt_T_min     ?
_exptl_absorpt_coefficient_mu      0.031
_exptl_absorpt_correction_T_max    1.00000
_exptl_absorpt_correction_T_min    0.03575
_exptl_absorpt_correction_type     multi-scan
_exptl_absorpt_process_details
;
CrysAlisPro 1.171.42.49 (Rigaku Oxford Diffraction, 2022)
Empirical absorption correction using spherical harmonics,
implemented in SCALE3 ABSPACK scaling algorithm.
;
_exptl_absorpt_special_details     ?
_exptl_crystal_colour              'clear colourless'
_exptl_crystal_colour_lustre       clear
_exptl_crystal_colour_primary      colourless
_exptl_crystal_density_diffrn      1.273
_exptl_crystal_density_meas        ?
_exptl_crystal_density_method      ?
_exptl_crystal_description         block
_exptl_crystal_F_000               424
_exptl_crystal_size_max            0.02
_exptl_crystal_size_mid            0.02
_exptl_crystal_size_min            0.018
_exptl_transmission_factor_max     ?
_exptl_transmission_factor_min     ?
_diffrn_reflns_av_R_equivalents    0.0226
_diffrn_reflns_av_unetI/netI       0.0712
_diffrn_reflns_Laue_measured_fraction_full  0.413
_diffrn_reflns_Laue_measured_fraction_max  0.395
_diffrn_reflns_limit_h_max         7
_diffrn_reflns_limit_h_min         -9
_diffrn_reflns_limit_k_max         13
_diffrn_reflns_limit_k_min         -12
_diffrn_reflns_limit_l_max         15
_diffrn_reflns_limit_l_min         -19
_diffrn_reflns_number              2963
_diffrn_reflns_point_group_measured_fraction_full  0.413
_diffrn_reflns_point_group_measured_fraction_max  0.395
_diffrn_reflns_theta_full          12.961
_diffrn_reflns_theta_max           15.480
_diffrn_reflns_theta_min           1.969
_diffrn_ambient_temperature        293(2)
_diffrn_detector                   'Hybrid Pixel Array Detector'
_diffrn_detector_area_resol_mean   13.3333
_diffrn_measured_fraction_theta_full  0.413
_diffrn_measured_fraction_theta_max  0.395
_diffrn_measurement_details
;
List of Runs (angles in degrees, time in seconds):

  # Type    Start    End  Width  t~exp~   \w     \q     \k     \f   Frames
--------------------------------------------------------------------------
  1  \w    -36.00  36.00   0.50    1.00    --    0.00   0.00   0.00  144
;
_diffrn_measurement_device         'abstract diffractometer'
_diffrn_measurement_device_type   
 'esperanto-CrysAlisPro-abstract goniometer imported esperanto images'
_diffrn_measurement_method         '\w scans'
_diffrn_orient_matrix_axis[1]      matrixX
_diffrn_orient_matrix_axis[2]      matrixY
_diffrn_orient_matrix_axis[3]      matrixZ
_diffrn_orient_matrix_type        
 'CrysAlisPro convention (1999,Acta A55,543-557)'
_diffrn_orient_matrix_UB_11        -0.0406527000
_diffrn_orient_matrix_UB_12        0.0053088000
_diffrn_orient_matrix_UB_13        -0.0155141000
_diffrn_orient_matrix_UB_21        0.0057071000
_diffrn_orient_matrix_UB_22        0.0399766000
_diffrn_orient_matrix_UB_23        0.0016673000
_diffrn_orient_matrix_UB_31        0.0180854000
_diffrn_orient_matrix_UB_32        -0.0006920000
_diffrn_orient_matrix_UB_33        -0.0230169000
_diffrn_radiation_monochromator    synchrotron
_diffrn_radiation_probe            x-ray
_diffrn_radiation_type             synchrotron
_diffrn_radiation_wavelength       0.3738
_diffrn_source                     synchrotron
_reflns_Friedel_coverage           0.000
_reflns_Friedel_fraction_full      .
_reflns_Friedel_fraction_max       .
_reflns_number_gt                  456
_reflns_number_total               1269
_reflns_special_details
;
 Reflections were merged by SHELXL according to the crystal
 class for the calculation of statistics and refinement.
 
 _reflns_Friedel_fraction is defined as the number of unique
 Friedel pairs measured divided by the number that would be
 possible theoretically, ignoring centric projections and
 systematic absences.
;
_reflns_threshold_expression       'I > 2\s(I)'
_computing_cell_refinement         'CrysAlisPro 1.171.42.49 (Rigaku OD, 2022)'
_computing_data_collection         'CrysAlisPro 1.171.42.49 (Rigaku OD, 2022)'
_computing_data_reduction          'CrysAlisPro 1.171.42.49 (Rigaku OD, 2022)'
_computing_molecular_graphics      'Olex2 1.5 (Dolomanov et al., 2009)'
_computing_publication_material    'Olex2 1.5 (Dolomanov et al., 2009)'
_computing_structure_refinement    'XL  (Sheldrick, 2008)'
_computing_structure_solution      'SHELXT 2014/5 (Sheldrick, 2014)'
_refine_diff_density_max           0.076
_refine_diff_density_min           -0.078
_refine_diff_density_rms           0.021
_refine_ls_extinction_coef         .
_refine_ls_extinction_method       none
_refine_ls_goodness_of_fit_ref     0.917
_refine_ls_hydrogen_treatment      constr
_refine_ls_matrix_type             full
_refine_ls_number_parameters       145
_refine_ls_number_reflns           1269
_refine_ls_number_restraints       0
_refine_ls_R_factor_all            0.1386
_refine_ls_R_factor_gt             0.0486
_refine_ls_restrained_S_all        0.917
_refine_ls_shift/su_max            0.000
_refine_ls_shift/su_mean           0.000
_refine_ls_structure_factor_coef   Fsqd
_refine_ls_weighting_details      
 'w=1/[\s^2^(Fo^2^)+(0.0539P)^2^] where P=(Fo^2^+2Fc^2^)/3'
_refine_ls_weighting_scheme        calc
_refine_ls_wR_factor_gt            0.1248
_refine_ls_wR_factor_ref           0.1603
_refine_special_details            ?
_olex2_refinement_description
;
1. Fixed Uiso
 At 1.2 times of:
  All C(H) groups
2.a Aromatic/amide H refined with riding coordinates:
 C003(H003), C006(H006), C007(H007), C00A(H00A), C00B(H00B), C00C(H00C),
 C00D(H00D), C00E(H00E), C00F(H00F), C00G(H00G)
;
_atom_sites_solution_hydrogens     geom
_atom_sites_solution_primary       dual
_atom_sites_solution_secondary     ?
loop_
  _atom_site_label
  _atom_site_type_symbol
  _atom_site_fract_x
  _atom_site_fract_y
  _atom_site_fract_z
  _atom_site_U_iso_or_equiv
  _atom_site_adp_type
  _atom_site_occupancy
  _atom_site_site_symmetry_order
  _atom_site_calc_flag
  _atom_site_refinement_flags_posn
  _atom_site_refinement_flags_adp
  _atom_site_refinement_flags_occupancy
  _atom_site_disorder_assembly
  _atom_site_disorder_group
 C001 C 0.5161(11) 0.6410(4) 0.4150(4) 0.059(4) Uani 1 1 d . . . . .
 C002 C 0.3704(11) 0.6083(4) 0.3499(5) 0.055(4) Uani 1 1 d . . . . .
 C003 C 0.3679(14) 0.8058(6) 0.5031(6) 0.090(7) Uani 1 1 d . . . . .
 H003 H 0.367647 0.871745 0.554394 0.108 Uiso 1 1 calc R U . . .
 C004 C 0.2216(14) 0.6763(5) 0.3597(6) 0.083(5) Uani 1 1 d . . . . .
 C005 C 0.3708(13) 0.5091(4) 0.2696(5) 0.078(5) Uani 1 1 d . . . . .
 C006 C 0.5245(16) 0.4438(6) 0.2626(6) 0.091(6) Uani 1 1 d . . . . .
 H006 H 0.528039 0.375388 0.213147 0.109 Uiso 1 1 calc R U . . .
 C007 C 0.2264(15) 0.7765(5) 0.4407(6) 0.083(6) Uani 1 1 d . . . . .
 H007 H 0.132653 0.821606 0.450788 0.100 Uiso 1 1 calc R U . . .
 C008 C 0.6572(14) 0.5746(6) 0.4004(6) 0.070(6) Uani 1 1 d . . . . .
 C009 C 0.5124(14) 0.7409(4) 0.4928(5) 0.078(5) Uani 1 1 d . . . . .
 C00A C 0.2297(16) 0.4755(6) 0.2080(6) 0.094(6) Uani 1 1 d . . . . .
 H00A H 0.228729 0.406900 0.158148 0.112 Uiso 1 1 calc R U . . .
 C00B C 0.6596(18) 0.7711(7) 0.5565(6) 0.098(7) Uani 1 1 d . . . . .
 H00B H 0.661623 0.836185 0.608509 0.118 Uiso 1 1 calc R U . . .
 C00C C 0.6566(17) 0.4765(6) 0.3220(7) 0.106(6) Uani 1 1 d . . . . .
 H00C H 0.752302 0.434408 0.312582 0.128 Uiso 1 1 calc R U . . .
 C00D C 0.0886(17) 0.6403(6) 0.2955(7) 0.108(7) Uani 1 1 d . . . . .
 H00D H -0.007855 0.683014 0.302979 0.130 Uiso 1 1 calc R U . . .
 C00E C 0.0879(11) 0.5435(4) 0.2194(5) 0.108(5) Uani 1 1 d . . . . .
 H00E H -0.006874 0.523438 0.175634 0.129 Uiso 1 1 calc R U . . .
 C00F C 0.8001(11) 0.7056(5) 0.5428(5) 0.106(5) Uani 1 1 d . . . . .
 H00F H 0.896268 0.726064 0.585011 0.127 Uiso 1 1 calc R U . . .
 C00G C 0.7955(17) 0.6090(7) 0.4651(7) 0.101(7) Uani 1 1 d . . . . .
 H00G H 0.890715 0.565255 0.456251 0.121 Uiso 1 1 calc R U . . .

loop_
  _atom_site_aniso_label
  _atom_site_aniso_U_11
  _atom_site_aniso_U_22
  _atom_site_aniso_U_33
  _atom_site_aniso_U_23
  _atom_site_aniso_U_13
  _atom_site_aniso_U_12
 C001 0.061(13) 0.0560(18) 0.060(5) 0.0090(19) 0.010(8) -0.001(3)
 C002 0.042(13) 0.0569(19) 0.066(6) 0.0082(19) 0.009(8) 0.000(2)
 C003 0.114(19) 0.076(2) 0.086(8) -0.004(2) 0.031(11) 0.010(3)
 C004 0.098(16) 0.069(2) 0.088(7) 0.009(2) 0.031(10) -0.004(3)
 C005 0.096(14) 0.060(2) 0.082(6) -0.002(2) 0.025(9) -0.014(3)
 C006 0.122(17) 0.072(3) 0.088(8) -0.007(2) 0.045(11) 0.011(3)
 C007 0.076(16) 0.081(3) 0.100(8) 0.006(2) 0.036(11) 0.022(3)
 C008 0.061(17) 0.081(3) 0.063(7) 0.013(2) -0.001(10) 0.002(3)
 C009 0.102(16) 0.066(2) 0.067(7) 0.003(2) 0.021(10) -0.002(3)
 C00A 0.113(17) 0.074(3) 0.092(7) -0.007(2) 0.014(10) -0.028(4)
 C00B 0.12(2) 0.096(3) 0.074(8) 0.005(3) 0.001(11) -0.023(5)
 C00C 0.129(18) 0.083(3) 0.123(9) 0.007(3) 0.065(12) 0.017(3)
 C00D 0.116(19) 0.089(3) 0.127(10) 0.019(3) 0.043(12) 0.000(4)
 C00E 0.112(17) 0.100(3) 0.102(7) 0.015(3) -0.005(10) -0.019(3)
 C00F 0.086(16) 0.128(4) 0.094(7) 0.032(3) -0.007(10) -0.017(4)
 C00G 0.10(2) 0.107(4) 0.101(10) 0.034(4) 0.026(12) 0.014(4)

_geom_special_details
;
 All esds (except the esd in the dihedral angle between two l.s. planes)
 are estimated using the full covariance matrix.  The cell esds are taken
 into account individually in the estimation of esds in distances, angles
 and torsion angles; correlations between esds in cell parameters are only
 used when they are defined by crystal symmetry.  An approximate (isotropic)
 treatment of cell esds is used for estimating esds involving l.s. planes.
;
loop_
  _geom_bond_atom_site_label_1
  _geom_bond_atom_site_label_2
  _geom_bond_distance
  _geom_bond_site_symmetry_2
  _geom_bond_publ_flag
 C001 C002 1.420(13) . ?
 C001 C008 1.391(14) . ?
 C001 C009 1.414(6) . ?
 C002 C004 1.438(14) . ?
 C002 C005 1.431(6) . ?
 C003 H003 0.9300 . ?
 C003 C007 1.368(18) . ?
 C003 C009 1.394(16) . ?
 C004 C007 1.439(8) . ?
 C004 C00D 1.34(2) . ?
 C005 C006 1.455(17) . ?
 C005 C00A 1.369(18) . ?
 C006 H006 0.9300 . ?
 C006 C00C 1.30(2) . ?
 C007 H007 0.9300 . ?
 C008 C00C 1.403(8) . ?
 C008 C00G 1.37(2) . ?
 C009 C00B 1.415(19) . ?
 C00A H00A 0.9300 . ?
 C00A C00E 1.390(14) . ?
 C00B H00B 0.9300 . ?
 C00B C00F 1.379(14) . ?
 C00C H00C 0.9300 . ?
 C00D H00D 0.9300 . ?
 C00D C00E 1.373(9) . ?
 C00E H00E 0.9300 . ?
 C00F H00F 0.9300 . ?
 C00F C00G 1.383(10) . ?
 C00G H00G 0.9300 . ?

loop_
  _geom_angle_atom_site_label_1
  _geom_angle_atom_site_label_2
  _geom_angle_atom_site_label_3
  _geom_angle
  _geom_angle_site_symmetry_1
  _geom_angle_site_symmetry_3
  _geom_angle_publ_flag
 C008 C001 C002 119.3(5) . . ?
 C008 C001 C009 122.2(10) . . ?
 C009 C001 C002 118.5(8) . . ?
 C001 C002 C004 121.8(5) . . ?
 C001 C002 C005 119.8(7) . . ?
 C005 C002 C004 118.4(9) . . ?
 C007 C003 H003 118.6 . . ?
 C007 C003 C009 122.7(7) . . ?
 C009 C003 H003 118.6 . . ?
 C002 C004 C007 116.7(10) . . ?
 C00D C004 C002 118.7(6) . . ?
 C00D C004 C007 124.6(11) . . ?
 C002 C005 C006 116.2(9) . . ?
 C00A C005 C002 119.7(9) . . ?
 C00A C005 C006 124.0(6) . . ?
 C005 C006 H006 118.5 . . ?
 C00C C006 C005 123.0(7) . . ?
 C00C C006 H006 118.5 . . ?
 C003 C007 C004 120.5(10) . . ?
 C003 C007 H007 119.8 . . ?
 C004 C007 H007 119.8 . . ?
 C001 C008 C00C 120.7(11) . . ?
 C00G C008 C001 117.5(6) . . ?
 C00G C008 C00C 121.8(12) . . ?
 C001 C009 C00B 117.1(10) . . ?
 C003 C009 C001 119.7(11) . . ?
 C003 C009 C00B 123.2(6) . . ?
 C005 C00A H00A 119.8 . . ?
 C005 C00A C00E 120.4(6) . . ?
 C00E C00A H00A 119.8 . . ?
 C009 C00B H00B 119.4 . . ?
 C00F C00B C009 121.2(7) . . ?
 C00F C00B H00B 119.4 . . ?
 C006 C00C C008 121.0(12) . . ?
 C006 C00C H00C 119.5 . . ?
 C008 C00C H00C 119.5 . . ?
 C004 C00D H00D 118.4 . . ?
 C004 C00D C00E 123.1(12) . . ?
 C00E C00D H00D 118.4 . . ?
 C00A C00E H00E 120.2 . . ?
 C00D C00E C00A 119.6(10) . . ?
 C00D C00E H00E 120.2 . . ?
 C00B C00F H00F 120.6 . . ?
 C00B C00F C00G 118.8(10) . . ?
 C00G C00F H00F 120.6 . . ?
 C008 C00G C00F 123.2(12) . . ?
 C008 C00G H00G 118.4 . . ?
 C00F C00G H00G 118.4 . . ?

loop_
  _geom_torsion_atom_site_label_1
  _geom_torsion_atom_site_label_2
  _geom_torsion_atom_site_label_3
  _geom_torsion_atom_site_label_4
  _geom_torsion
  _geom_torsion_site_symmetry_1
  _geom_torsion_site_symmetry_2
  _geom_torsion_site_symmetry_3
  _geom_torsion_site_symmetry_4
  _geom_torsion_publ_flag
 C001 C002 C004 C007 -1.7(6) . . . . ?
 C001 C002 C004 C00D 180.0(6) . . . . ?
 C001 C002 C005 C006 1.9(6) . . . . ?
 C001 C002 C005 C00A 178.8(6) . . . . ?
 C001 C008 C00C C006 -1.1(10) . . . . ?
 C001 C008 C00G C00F -0.2(10) . . . . ?
 C001 C009 C00B C00F 0.1(9) . . . . ?
 C002 C001 C008 C00C 0.1(7) . . . . ?
 C002 C001 C008 C00G -179.9(5) . . . . ?
 C002 C001 C009 C003 -0.8(6) . . . . ?
 C002 C001 C009 C00B 180.0(5) . . . . ?
 C002 C004 C007 C003 1.3(8) . . . . ?
 C002 C004 C00D C00E -1.3(11) . . . . ?
 C002 C005 C006 C00C -2.9(10) . . . . ?
 C002 C005 C00A C00E 3.7(9) . . . . ?
 C003 C009 C00B C00F -179.2(4) . . . . ?
 C004 C002 C005 C006 179.7(5) . . . . ?
 C004 C002 C005 C00A -3.5(7) . . . . ?
 C004 C00D C00E C00A 1.5(10) . . . . ?
 C005 C002 C004 C007 -179.4(4) . . . . ?
 C005 C002 C004 C00D 2.3(8) . . . . ?
 C005 C006 C00C C008 2.6(13) . . . . ?
 C005 C00A C00E C00D -2.7(8) . . . . ?
 C006 C005 C00A C00E -179.7(4) . . . . ?
 C007 C003 C009 C001 0.4(9) . . . . ?
 C007 C003 C009 C00B 179.6(7) . . . . ?
 C007 C004 C00D C00E -179.5(4) . . . . ?
 C008 C001 C002 C004 -178.3(4) . . . . ?
 C008 C001 C002 C005 -0.6(6) . . . . ?
 C008 C001 C009 C003 179.0(5) . . . . ?
 C008 C001 C009 C00B -0.2(7) . . . . ?
 C009 C001 C002 C004 1.5(6) . . . . ?
 C009 C001 C002 C005 179.2(3) . . . . ?
 C009 C001 C008 C00C -179.7(5) . . . . ?
 C009 C001 C008 C00G 0.3(8) . . . . ?
 C009 C003 C007 C004 -0.7(10) . . . . ?
 C009 C00B C00F C00G 0.0(8) . . . . ?
 C00A C005 C006 C00C -179.7(7) . . . . ?
 C00B C00F C00G C008 0.0(9) . . . . ?
 C00C C008 C00G C00F 179.8(4) . . . . ?
 C00D C004 C007 C003 179.5(8) . . . . ?
 C00G C008 C00C C006 179.0(9) . . . . ?

# start Validation Reply Form
_vrf_PLAT029_scan0001
;
PROBLEM: _diffrn_measured_fraction_theta_full value Low .      0.413 Why?  
RESPONSE: This measurement was performed at high pressure which, due to the high pressure apparatus, limits the theta range. Indeed, the diamond anvil cell metallic body typically shadows more than 60% of the reflections.
;
_vrf_PLAT026_scan0001
;
PROBLEM: Ratio Observed / Unique Reflections (too) Low ..        36% Check 
RESPONSE: This measurement was performed at high pressure which, due to the high pressure apparatus, limits the theta range. Indeed, the diamond anvil cell metallic body typically shadows more than 60% of the reflections.
;
_vrf_PLAT149_scan0001
;
PROBLEM: s.u. on the   beta    Angle is Too Large .......       0.08 Degree
RESPONSE: Large errors due to low completeness.
;
_vrf_PLAT340_scan0001
;
PROBLEM: Low Bond Precision on  C-C Bonds ...............    0.01342 Ang.  
RESPONSE: Large errors due to low completeness.
;
_vrf_PLAT911_scan0001
;
PROBLEM: Missing FCF Refl Between Thmin & STh/L=    0.600       1106 Report
RESPONSE: This measurement was performed at high pressure which, due to the high pressure apparatus, limits the theta range. Indeed, the diamond anvil cell metallic body typically shadows more than 60% of the reflections.
;
# end Validation Reply Form

_shelx_res_file
;
TITL scan0001_a.res in P2(1)/c
    scan0001.res
    created by SHELXL-2017/1 at 18:53:26 on 14-May-2023
REM Old TITL scan0001 in P2(1)/n
REM SHELXT solution in P2(1)/c
REM R1 0.200, Rweak 0.066, Alpha 0.025, Orientation as input
REM Formula found by SHELXT: C16
CELL 0.3738 8.4779 9.2652 13.6548 90 100.311 90
ZERR 4 0.0076 0.0012 0.0069 0 0.078 0
LATT 1
SYMM -X,0.5+Y,0.5-Z
SFAC C H
DISP C -0.0004 0.0004 4.7227
DISP H 0 0 0.5914
UNIT 64 40

L.S. 10
PLAN  5
CONF
list 4
MORE -1
BOND $H
fmap 2 53
acta
SHEL 999 0.7
REM <olex2.extras>
REM <HklSrc "%.\\scan0001.hkl">
REM </olex2.extras>

WGHT    0.053900
FVAR       0.75952
C001  1    0.516118    0.641003    0.415049    11.00000    0.06107    0.05605 =
         0.05970    0.00899    0.01006   -0.00114
C002  1    0.370444    0.608282    0.349857    11.00000    0.04201    0.05687 =
         0.06614    0.00824    0.00932   -0.00020
C003  1    0.367896    0.805804    0.503073    11.00000    0.11369    0.07624 =
         0.08555   -0.00429    0.03087    0.01005
AFIX  43
H003  2    0.367647    0.871745    0.554394    11.00000   -1.20000
AFIX   0
C004  1    0.221639    0.676306    0.359693    11.00000    0.09801    0.06908 =
         0.08781    0.00855    0.03074   -0.00394
C005  1    0.370760    0.509056    0.269622    11.00000    0.09555    0.05976 =
         0.08177   -0.00201    0.02516   -0.01410
C006  1    0.524455    0.443757    0.262566    11.00000    0.12198    0.07223 =
         0.08840   -0.00696    0.04510    0.01074
AFIX  43
H006  2    0.528039    0.375388    0.213147    11.00000   -1.20000
AFIX   0
C007  1    0.226432    0.776476    0.440730    11.00000    0.07581    0.08097 =
         0.09984    0.00600    0.03588    0.02179
AFIX  43
H007  2    0.132653    0.821606    0.450788    11.00000   -1.20000
AFIX   0
C008  1    0.657248    0.574620    0.400361    11.00000    0.06052    0.08099 =
         0.06330    0.01255   -0.00130    0.00156
C009  1    0.512426    0.740912    0.492840    11.00000    0.10245    0.06648 =
         0.06691    0.00337    0.02125   -0.00227
C00A  1    0.229684    0.475530    0.207952    11.00000    0.11326    0.07429 =
         0.09157   -0.00672    0.01376   -0.02791
AFIX  43
H00A  2    0.228729    0.406900    0.158148    11.00000   -1.20000
AFIX   0
C00B  1    0.659605    0.771050    0.556479    11.00000    0.11851    0.09606 =
         0.07365    0.00521    0.00100   -0.02270
AFIX  43
H00B  2    0.661623    0.836185    0.608509    11.00000   -1.20000
AFIX   0
C00C  1    0.656573    0.476526    0.322006    11.00000    0.12915    0.08272 =
         0.12282    0.00658    0.06489    0.01684
AFIX  43
H00C  2    0.752302    0.434408    0.312582    11.00000   -1.20000
AFIX   0
C00D  1    0.088581    0.640333    0.295534    11.00000    0.11594    0.08900 =
         0.12723    0.01867    0.04251   -0.00005
AFIX  43
H00D  2   -0.007855    0.683014    0.302979    11.00000   -1.20000
AFIX   0
C00E  1    0.087910    0.543475    0.219359    11.00000    0.11192    0.09999 =
         0.10248    0.01521   -0.00516   -0.01871
AFIX  43
H00E  2   -0.006874    0.523438    0.175634    11.00000   -1.20000
AFIX   0
C00F  1    0.800114    0.705608    0.542763    11.00000    0.08613    0.12819 =
         0.09423    0.03191   -0.00742   -0.01749
AFIX  43
H00F  2    0.896268    0.726064    0.585011    11.00000   -1.20000
AFIX   0
C00G  1    0.795543    0.609026    0.465087    11.00000    0.09701    0.10743 =
         0.10132    0.03350    0.02598    0.01432
AFIX  43
H00G  2    0.890715    0.565255    0.456251    11.00000   -1.20000
AFIX   0
HKLF 4


REM  scan0001_a.res in P2(1)/c
REM R1 =  0.0486 for     456 Fo > 4sig(Fo)  and  0.1386 for all    1269 data
REM    145 parameters refined using      0 restraints

END

WGHT      0.0540      0.0000

REM Highest difference peak  0.076,  deepest hole -0.078,  1-sigma level  0.021
Q1    1   0.7986  0.7589  0.4766  11.00000  0.05    0.08
Q2    1   0.8941  0.7719  0.4999  11.00000  0.05    0.07
Q3    1   0.0697  0.7028  0.5199  11.00000  0.05    0.07
Q4    1   0.7839  0.3596  0.4182  11.00000  0.05    0.07
Q5    1   0.7243  0.3796  0.3818  11.00000  0.05    0.06
;
_shelx_res_checksum                41127
_shelx_hkl_file
;
   0   1   2 1460.73  127.25
   0  -1  -2 1460.82  127.25
   0  -2   0    0.39    0.22
   0   2   0    0.40    0.24
   0   2  -1 1261.55  109.77
   0  -2   1 1271.61  109.76
   0   2   1 1256.10  109.76
   0  -2  -1 1250.01  109.76
   0   2   2 9951.26  867.81
   0  -2  -2 9937.85  867.81
   0  -2   2 9999.00  867.81
   0   2   3  928.67   80.96
   0  -2  -3  929.43   80.96
   0   2   4    1.67    0.33
   0  -2  -4    1.88    0.35
   0   3   0   -0.08    0.37
   0  -3   0   -0.03    0.33
   0   3   1   89.02    7.76
   0  -3   1   87.28    7.76
   0  -3  -1   85.67    7.76
   0   3  -1   91.83    7.76
   0  -3   2  619.35   54.16
   0   3   2  618.46   54.16
   0  -3  -2  625.77   54.16
   0   3   3  306.85   26.24
   0  -3  -3  298.58   26.25
   0  -3   3  294.91   26.25
   0   3  -3  300.86   26.25
   0  -3  -4  197.59   17.42
   0   3   4  200.94   17.42
   0   3   5   -0.11    0.45
   0  -3  -5    0.33    0.48
   0  -3  -6    0.14    0.44
   0  -3  -7    0.89    0.43
   0  -4   0  210.18   18.19
   0   4   0  205.46   18.20
   0   4  -1   95.63    8.64
   0  -4  -1   99.15    8.63
   0   4   1  100.87    8.64
   0  -4   1   96.66    8.62
   0   4   2    5.06    0.78
   0  -4  -2    5.73    0.82
   0  -4   2    5.54    0.80
   0  -4  -3  130.76   12.00
   0   4   3  122.33   12.00
   0   4  -3  149.41   12.02
   0  -4   3  147.33   12.00
   0   4  -4  510.87   43.66
   0   4   4  491.23   43.65
   0   4   5   54.57    5.32
   0  -4  -5   65.76    5.33
   0   4   6    0.18    0.60
   0  -4  -6    0.93    0.68
   0  -4  -7    0.52    0.74
   0  -4  -8    1.85    0.66
   0  -4  -9   -0.65    0.56
   0   5   0   -0.37    0.86
   0  -5   0   -0.02    0.73
   0  -5  -1  198.62   18.21
   0   5   1  210.66   18.22
   0   5  -1  212.94   18.23
   0  -5   1  210.24   18.21
   0  -5  -2  140.32   12.80
   0  -5   2  150.64   12.80
   0  -5   3   21.41    2.21
   0  -5  -3   24.60    2.26
   0   5   4   46.14    3.58
   0  -5  -4   34.24    3.57
   0   5  -4   36.10    3.59
   0  -5   4   39.77    3.58
   0  -5  -5    0.93    0.88
   0   5  -5    0.27    0.94
   0   5   5    0.49    0.80
   0  -5  -6   15.96    1.75
   0   5   6   15.81    1.66
   0  -5  -7    4.67    1.00
   0  -5  -8   -0.60    0.84
   0   5   8   -0.67    0.78
   0  -5  -9    0.31    0.78
   0  -6   0    1.03    0.93
   0   6   0    0.24    1.01
   0   6   1  146.95   10.88
   0   6  -1  117.66   10.88
   0  -6  -1  112.23   10.85
   0  -6   1  118.34   10.85
   0   6   2  136.39   11.20
   0  -6   2  131.33   11.21
   0  -6  -2  113.41   11.19
   0   6   3    6.34    1.16
   0  -6  -3    7.16    1.23
   0  -6   3    6.98    1.19
   0   6  -3    7.29    1.25
   0  -6   4    0.34    0.95
   0   6  -4   -1.16    1.02
   0   6   4   -0.75    0.96
   0  -6  -4   -0.43    0.99
   0  -6   5   13.37    1.51
   0  -6  -5    8.19    1.43
   0   6  -5    9.99    1.49
   0   6   5    9.91    1.36
   0   6   6    3.03    0.92
   0  -6  -6    3.76    1.14
   0   6  -6    3.71    1.10
   0  -6  -7   10.52    1.50
   0   6   8    1.04    0.89
   0  -6  -8    0.67    1.07
   0  -6  -9    0.91    1.03
   0   6   9   -0.11    0.89
   0  -6 -11    1.50    0.90
   0  -6 -12    0.95    0.78
   0  -7   0   -1.13    1.11
   0   7   0    1.15    1.24
   0   7   1   21.32    2.16
   0  -7   1   19.65    2.11
   0  -7  -1   27.06    2.14
   0   7   2    9.06    1.39
   0  -7   2    9.95    1.46
   0  -7  -2    7.42    1.48
   0   7   3   -0.05    1.10
   0   7  -3    0.06    1.18
   0  -7  -3    0.55    1.07
   0  -7   3    1.19    1.10
   0   7  -4    0.76    1.22
   0  -7  -4   -0.44    1.21
   0  -7   4   -0.26    1.10
   0   7   4    0.40    1.07
   0  -7  -5    2.29    1.37
   0  -7   5    4.09    1.28
   0   7  -5    2.78    1.33
   0   7   5    4.15    1.15
   0   7  -6    4.27    1.25
   0  -7  -6    3.63    1.35
   0   7   6    3.53    1.13
   0  -7  -7    5.01    1.32
   0   7  -7    4.45    1.34
   0   7   8    3.59    1.21
   0  -7  -8    4.69    1.33
   0  -7  -9   -0.03    1.17
   0   7   9    0.55    1.07
   0  -7 -10    7.14    1.09
   0   7  10   -0.86    1.10
   0  -7 -11   -0.50    1.06
   0  -7 -12   -0.79    1.04
   0  -7 -13    3.29    0.99
   0  -8   0   12.74    1.69
   0   8   0    9.27    1.85
   0   8   1    1.62    1.31
   0   8  -1    1.40    1.57
   0  -8   1    0.85    1.28
   0  -8  -2   -0.06    1.40
   0   8   2   -0.83    1.29
   0  -8   2   -1.19    1.23
   0  -8   3   -0.39    1.26
   0   8   3    0.51    1.39
   0   8  -3   -0.23    1.49
   0  -8  -3   -0.87    1.40
   0  -8   4    1.68    1.32
   0   8   4    0.96    1.13
   0  -8  -4   -0.27    1.30
   0   8  -4    1.06    1.34
   0   8   5    4.20    1.40
   0  -8  -5    5.10    1.50
   0  -8   5    2.84    1.29
   0   8  -5    2.78    1.55
   0  -8  -6    0.63    1.36
   0   8   6    0.44    1.31
   0   8  -6   -1.91    1.49
   0  -8   6   -0.95    1.35
   0  -8  -7    2.08    1.57
   0   8   7    4.87    1.24
   0   8  -7    1.95    1.49
   0  -8  -8    1.89    1.46
   0   8   8    3.59    1.37
   0   8   9    0.56    1.10
   0  -8  -9    0.43    1.10
   0  -8 -10   -0.95    1.34
   0   8  10    0.71    1.26
   0  -8 -11   -0.65    1.26
   0  -8 -12    0.16    1.19
   0  -8 -13    1.40    1.04
   0  -8 -14    0.31    0.96
   0  -9   0    0.65    1.30
   0   9   0    0.57    1.46
   0   9  -1    0.55    1.60
   0  -9   1   -0.69    1.40
   0   9   1   -0.45    1.52
   0   9   2    1.47    1.46
   0  -9  -2   -0.61    1.48
   0  -9   2    0.42    1.42
   0   9   3    1.00    1.57
   0  -9   3   -1.62    1.36
   0   9  -3    0.81    1.65
   0  -9  -3    0.13    1.47
   0   9   4    0.06    1.34
   0   9  -4    0.45    1.66
   0  -9   4   -1.26    1.40
   0  -9  -4   -1.46    1.63
   0  -9  -5    6.54    1.65
   0   9  -5    5.11    1.66
   0   9   5    5.71    1.64
   0  -9   5    6.14    1.47
   0   9   6    6.64    1.56
   0   9  -6    6.69    1.58
   0  -9   6    6.11    1.71
   0  -9  -6    3.21    1.65
   0  -9  -7    1.48    1.55
   0   9  -7    1.86    1.50
   0   9   8    2.83    1.34
   0  -9  -8   -0.04    1.63
   0   9   9    0.17    1.32
   0  -9 -10    0.49    1.50
   0   9  10    0.68    1.23
   0   9  11   -1.52    1.28
   0  -9 -11   -1.88    1.24
   0  -9 -12   -0.28    1.26
   0  -9 -13    0.29    1.25
   0  -9 -14    0.39    1.11
   0  -9 -15    0.82    1.04
   0 -10   0    0.04    1.88
   0  10   0    1.81    1.69
   0  10  -1    0.12    1.66
   0  10   1    0.04    1.61
   0 -10   1   -0.96    1.69
   0 -10   2   -0.04    1.61
   0 -10  -2   -0.37    1.49
   0  10   2    1.72    1.70
   0 -10  -3    1.61    1.69
   0  10  -3    1.40    1.73
   0 -10   3    1.47    1.46
   0  10   3    0.04    1.50
   0 -10  -4    0.04    1.59
   0  10  -4   -2.72    1.86
   0  10   4    0.03    1.47
   0 -10   4    0.27    1.44
   0  10  -5    3.67    1.79
   0  10   5    1.67    1.66
   0 -10  -5    2.91    1.67
   0 -10   5    2.19    1.53
   0  10   6    8.19    1.68
   0 -10   6    4.19    1.69
   0 -10  -6    2.26    1.73
   0  10  -6    3.91    1.71
   0  10   7    0.84    1.48
   0 -10  -7    0.11    1.65
   0  10  -7   -3.45    1.71
   0 -10  -8   -0.17    1.91
   0  10   8    2.74    1.49
   0  10   9    0.23    1.57
   0  10  10    2.78    1.39
   0 -10 -10   -0.64    1.67
   0 -10 -11    0.31    1.55
   0  10  11   -0.21    1.40
   0 -10 -12   -1.04    1.49
   0  10  12   -1.17    1.53
   0 -10 -13    1.29    1.48
   0 -10 -14    0.77    1.40
   0 -10 -15    0.24    1.23
   0 -11   0    1.88    1.86
   0  11   0   -0.09    1.96
   0  11   1   -0.94    1.87
   0 -11   1   -1.21    1.88
   0  11  -1    0.42    1.98
   0 -11  -2    0.28    1.72
   0 -11   2    0.24    1.71
   0  11   2   -0.36    1.83
   0 -11   3    0.60    1.58
   0  11  -3    0.48    2.07
   0  11   3    3.78    1.82
   0 -11  -3    0.94    1.74
   0  11   4    0.94    1.68
   0 -11   4    1.54    1.71
   0  11  -4   -0.05    2.01
   0 -11  -4    0.35    1.87
   0  11   5    0.21    1.81
   0 -11   5   -1.73    1.59
   0  11  -5    2.10    1.88
   0 -11  -5    1.15    1.99
   0  11  -6   -0.98    2.01
   0 -11   6   -3.24    1.90
   0 -11  -6    0.30    1.85
   0 -11  -7   -2.15    1.86
   0  11   7   -0.47    1.56
   0  11  -7    0.56    1.83
   0 -11  -8   -1.42    1.80
   0  11   8   -1.16    1.51
   0  11  -8   -1.15    1.90
   0  11   9   -1.21    1.67
   0  11  10    0.27    1.53
   0 -11 -10    1.46    1.67
   0  11  11    3.20    1.54
   0 -11 -11   -0.56    1.68
   0 -11 -12   -3.15    1.63
   0  11  12    1.46    1.53
   0 -11 -13    0.35    1.52
   0 -11 -14   -0.56    1.43
   0 -12   0    0.75    1.83
   0  12   0    0.28    1.86
   0  12   1    0.54    2.11
   0 -12   1    0.80    1.90
   0  12  -1    1.28    2.15
   0  12   2   -1.11    2.17
   0 -12  -2    2.63    1.91
   0  12  -2    1.03    2.05
   0 -12   2    0.26    1.91
   0 -12  -3    2.01    1.76
   0 -12   3    0.04    1.80
   0  12  -3    4.04    1.96
   0  12   3    0.42    2.01
   0  12   4    0.04    1.88
   0  12  -4   -2.39    2.04
   0 -12   4    2.58    1.85
   0 -12  -4   -1.30    1.81
   0 -12  -5    1.12    2.01
   0  12   5   -3.25    1.93
   0 -12   5   -1.42    1.85
   0  12  -5   -0.05    1.98
   0 -12  -6    0.15    2.19
   0 -12   6    1.84    1.92
   0  12  -6   -0.38    2.09
   0  12   7   -0.49    1.65
   0  12  -7   -0.38    2.00
   0 -12  -7    1.29    1.79
   0  12   8   -0.54    1.67
   0 -12  -8    0.48    1.97
   0 -12  -9    0.52    0.41
   0  12   9    2.46    1.83
   0  12  10   -0.67    1.59
   0  12  11    1.49    1.36
   0  12  12   -1.31    1.56
   0  13   0   -2.03    2.24
   0  13   1   -0.45    2.25
   0  13  -1    0.10    1.88
   0  13   2    0.80    2.16
   1  -1  -5    5.24    0.51
   1  -2  -8    8.35    0.84
   1  -2  -7   78.04    6.85
   1  -2  -6  758.18   65.42
   1   2  -6  741.48   65.42
   1   2  -5   65.29    5.15
  -1   2   5   60.66    5.14
   1  -2  -5   50.31    5.14
   1  -2  -4  438.45   36.43
  -1   2   4  426.88   36.43
  -1  -2   4  405.37   36.43
   1   2  -4  395.91   36.44
   1   2  -3 6663.54  580.32
   1  -2  -3 6661.33  580.32
  -1   2   3 6669.36  580.32
  -1  -2   3 6655.53  580.32
   1   2  -2 6740.90  586.73
  -1  -2   2 6745.23  586.73
   1  -2  -2 6701.43  586.74
  -1   2   2 6745.90  586.73
  -1   2   1   56.87    5.06
  -1  -2   1   58.19    5.06
  -1  -2   0    0.24    0.26
   1   2   0    0.01    0.22
  -1  -2  -1  621.84   54.70
   1   2   1  632.46   54.70
   1  -3 -10    2.50    0.56
   1  -3  -8    0.16    0.57
  -1   3   7   65.72    5.92
   1  -3  -7   64.24    5.96
   1   3  -7   73.16    5.96
   1   3  -6  114.13    9.26
   1  -3  -6   98.40    9.24
  -1  -3   5 1846.39  160.49
   1   3  -5 1843.31  160.49
   1  -3  -5 1859.04  160.48
  -1   3   5 1815.92  160.49
   1   3  -4    6.49    0.79
  -1  -3   4    6.47    0.77
  -1   3   4    6.53    0.75
   1  -3  -4    6.51    0.78
  -1  -3   3  415.08   34.19
   1   3  -3  395.54   34.20
  -1   3   3  365.06   34.19
   1  -3  -3  391.68   34.19
  -1  -3   2  776.53   66.49
  -1   3   2  761.34   66.49
   1  -3  -2  763.81   66.49
   1   3  -2  749.53   66.49
  -1   3   1   69.03    5.48
  -1  -3   1   56.09    5.47
  -1  -3   0    5.12    0.55
  -1   3   0    4.04    0.60
   1  -3   0    3.16    0.55
   1   3   0    3.42    0.56
   1   3   1  111.09    9.69
  -1  -3  -1  109.87    9.69
   1   3   2    6.65    0.75
  -1  -3  -3   -0.25    0.40
   1   3   3    0.25    0.43
   1  -4 -13    0.43    0.64
   1  -4 -12    2.22    0.78
   1  -4 -11    0.45    0.75
   1  -4 -10    0.09    0.78
   1   4  -8   15.95    1.68
  -1   4   8   15.79    1.55
   1  -4  -8   15.43    1.64
  -1   4   7   -0.36    0.69
   1   4  -7    0.84    0.93
   1   4  -6  176.65   15.93
   1  -4  -6  187.06   15.94
  -1  -4   5  745.40   61.95
  -1   4   5  701.14   61.94
   1  -4  -5  705.71   61.95
   1   4  -5  685.25   61.96
  -1   4   4 1985.13  171.06
   1  -4  -4 1947.73  171.07
  -1  -4   4 1933.64  171.07
   1   4  -4 1983.27  171.07
  -1  -4   3   14.06    1.46
   1  -4  -3   15.89    1.49
   1   4  -3   14.89    1.51
  -1   4   3   14.00    1.51
  -1  -4   2    4.51    0.71
   1  -4  -2    4.60    0.72
   1   4  -2    4.28    0.77
  -1   4   2    3.82    0.75
  -1  -4   1  214.67   18.43
  -1   4   1  206.10   18.44
   1   4   0   37.72    3.49
   1  -4   0   34.07    3.49
  -1   4   0   41.09    3.51
  -1  -4   0   42.92    3.51
   1  -4   1   26.39    2.16
   1   4   1   25.42    2.19
  -1   4  -1   25.94    2.19
   1   4   2    0.01    0.55
   1   4   3  117.15   10.34
  -1  -4  -3  118.28   10.36
  -1  -4  -4   50.50    4.41
   1   4   4   48.24    4.38
  -1  -4  -5   -0.05    0.57
   1  -5 -14   -0.72    0.79
   1  -5 -13    1.53    0.86
   1  -5 -12   -0.22    0.94
   1  -5 -11    8.11    1.24
   1  -5 -10    9.83    1.33
  -1   5   9    6.62    1.03
   1   5  -8    0.46    0.93
   1  -5  -8   -0.41    0.92
  -1   5   8    1.10    0.89
   1   5  -7   48.83    4.21
  -1   5   7   53.01    4.16
   1   5  -6   11.24    1.20
  -1  -5   6    8.17    1.03
   1  -5  -5  131.66   11.70
  -1  -5   5  133.72   11.68
  -1   5   4  125.59   10.37
   1  -5  -4  119.24   10.37
  -1  -5   4  109.55   10.36
  -1  -5   3    8.24    1.37
  -1   5   3   11.36    1.38
   1  -5  -3   12.14    1.36
  -1   5   2    1.17    0.86
  -1  -5   2    0.72    0.71
   1  -5  -2    0.34    0.67
  -1  -5   1    1.51    0.78
   1  -5   0   41.76    3.78
  -1  -5   0   41.34    3.80
   1  -5   1  129.77   11.58
  -1  -5  -1  133.87   11.59
  -1   5  -2   12.31    1.41
   1   5   2   10.50    1.37
   1  -5   2   13.46    1.43
   1   5   3   -1.81    0.76
  -1  -5  -3   -0.02    0.89
   1   5   4    0.54    0.81
  -1  -5  -4    0.54    0.85
  -1  -5  -5   -0.33    0.75
   1   5   5    0.02    0.74
  -1  -5  -6    1.80    0.87
   1   5   6    1.88    0.83
  -1  -5  -7    1.81    0.74
   1  -6 -15   -0.08    0.91
   1  -6 -14    0.45    0.96
   1  -6 -13    0.57    0.94
   1  -6 -12    0.80    1.02
   1  -6 -11    2.81    1.17
   1  -6 -10    4.13    1.20
  -1   6  10    4.84    1.03
  -1   6   9   -0.19    0.99
  -1   6   8    9.06    1.33
   1   6  -8   10.46    1.51
   1  -6  -8    8.74    1.44
  -1   6   7   35.90    3.29
   1   6  -7   32.26    3.35
   1  -6  -7   28.18    3.33
  -1  -6   6   54.81    4.66
   1   6  -6   54.58    4.78
   1  -6  -6   44.50    4.74
  -1  -6   5   -0.02    0.99
   1  -6  -5    0.04    1.01
   1   6  -5    1.52    1.03
  -1   6   4    0.29    0.98
   1  -6  -4   -0.41    0.97
   1   6  -4   -0.16    1.07
  -1  -6   4   -0.51    0.89
  -1   6   3   18.30    1.99
   1   6  -3   15.67    2.10
   1  -6  -3   23.37    2.10
  -1  -6   3   19.64    1.99
   1  -6  -2    0.44    0.85
   1   6  -2    0.51    0.95
  -1  -6   2    1.32    0.95
  -1   6   2   -1.30    1.09
  -1   6   1    7.03    1.20
  -1  -6   1    6.39    1.10
   1   6   0   19.78    2.17
   1  -6   0   20.58    2.16
  -1  -6   0   20.88    2.17
  -1   6   0   23.21    2.23
   1   6   1   90.05    8.67
   1  -6   1   99.95    8.67
  -1  -6  -1   97.85    8.70
  -1   6  -1  104.25    8.70
   1  -6   2    6.81    1.18
   1   6   2    6.53    1.20
  -1   6  -2    7.01    1.27
  -1  -6  -3    2.80    1.10
  -1   6  -3    2.81    1.12
   1   6   3    2.09    0.92
   1  -6   3    2.71    1.06
  -1  -6  -4    0.81    1.00
   1   6   4    0.94    0.97
   1   6   5    8.14    1.26
  -1  -6  -5    8.53    1.40
  -1  -6  -6    1.30    1.00
   1   6   6    1.57    0.86
   1   6   7    1.02    0.87
  -1  -6  -7    1.67    0.98
  -1  -6  -8   -0.17    0.87
   1  -7 -15    0.09    1.06
   1  -7 -14   -0.26    1.10
   1  -7 -13    1.38    1.18
   1  -7 -12    2.02    1.25
  -1   7  11   -0.33    1.06
   1  -7 -11    0.03    1.27
   1   7 -10   -0.46    1.53
  -1   7  10    0.93    1.03
   1  -7 -10    1.67    1.36
  -1   7   9    5.88    1.34
   1   7  -8    5.92    1.43
  -1   7   8    8.19    1.35
   1  -7  -8    5.27    1.42
   1   7  -7    5.23    1.39
   1  -7  -7    5.47    1.39
  -1   7   7    6.84    1.38
   1   7  -6    1.72    1.20
   1  -7  -6    2.60    1.27
   1   7  -5    1.55    1.39
  -1   7   5    1.68    1.21
   1  -7  -5   -0.45    1.12
  -1  -7   5    0.29    1.12
  -1  -7   4   -0.65    1.15
   1  -7  -4   -0.99    1.12
  -1   7   4    0.97    1.15
   1   7  -4    0.65    1.35
   1   7  -3    1.98    1.29
   1  -7  -3    2.33    1.08
  -1  -7   3    3.57    1.14
  -1   7   3    2.06    1.20
   1   7  -2   23.08    2.36
  -1  -7   2   23.94    2.31
   1  -7  -2   24.12    2.28
  -1   7   1   58.20    5.76
  -1  -7   1   54.21    5.70
   1   7   0   27.90    2.73
  -1  -7   0   24.30    2.69
   1  -7   0   29.70    2.70
  -1   7   0   25.59    2.75
  -1  -7  -1    9.43    1.55
   1   7   1    9.38    1.49
   1  -7   1   10.33    1.43
  -1   7  -1    9.38    1.52
  -1   7  -2   -1.76    1.37
   1   7   2    0.25    1.19
   1  -7   2    0.28    1.12
   1  -7   3    0.91    1.28
  -1   7  -3    0.62    1.24
  -1  -7  -3    0.06    1.25
   1   7   3    0.51    1.04
  -1   7  -4    8.97    1.55
  -1  -7  -4   10.47    1.61
   1   7   4    9.67    1.46
  -1  -7  -5   23.30    2.63
   1   7   5   27.60    2.58
  -1  -7  -6    5.80    1.36
   1   7   6    7.42    1.30
   1   7   7   -0.93    0.99
  -1  -7  -7    0.93    1.22
   1   7   8    0.98    1.12
  -1  -7  -8    1.00    1.16
  -1  -7  -9    0.76    1.00
   1  -8 -17   -0.94    1.11
   1  -8 -16    1.16    1.18
   1  -8 -15    0.21    1.16
   1  -8 -14   -0.57    1.26
   1  -8 -13    0.90    1.39
  -1   8  12    0.60    1.15
   1  -8 -11    0.13    1.48
  -1   8  11    0.32    1.16
  -1   8  10    0.51    1.24
   1   8 -10   -0.07    1.50
   1  -8 -10    0.03    1.43
  -1   8   9    2.32    1.23
  -1  -8   8    4.58    1.38
  -1   8   8    2.68    1.28
   1  -8  -8    3.43    1.44
   1   8  -8    3.45    1.47
  -1   8   7    0.34    1.22
  -1  -8   7   -0.26    1.27
   1   8  -7    0.84    1.39
   1  -8  -7   -0.27    1.36
   1  -8  -6    0.35    1.37
   1   8  -6    0.79    1.61
   1  -8  -5    1.40    1.43
  -1  -8   5    0.55    1.23
   1   8  -5    0.26    1.56
  -1   8   5    1.87    1.38
  -1   8   4    0.29    1.16
   1  -8  -4    1.55    1.33
  -1  -8   4    1.06    1.32
   1   8  -4   -2.80    1.54
  -1   8   3    5.25    1.49
   1   8  -3    3.13    1.48
   1  -8  -3    4.26    1.37
  -1  -8   3    2.09    1.35
   1  -8  -2    5.62    1.64
  -1  -8   2    4.81    1.40
   1   8  -2    1.58    1.41
  -1   8   2    4.62    1.61
  -1  -8   1   56.36    5.62
  -1   8   1   51.90    5.69
   1  -8   0    6.93    1.47
  -1  -8   0    6.65    1.51
   1   8   0    7.54    1.61
  -1   8   0    4.70    1.62
   1  -8   1    0.05    1.23
  -1   8  -1   -0.79    1.39
   1   8   1    2.01    1.39
  -1  -8  -1   -0.79    1.33
  -1   8  -2    0.03    1.35
   1   8   2    0.81    1.25
   1  -8   2    1.96    1.26
  -1  -8  -3   -0.13    1.51
   1   8   3   -0.03    1.20
  -1   8  -3    0.94    1.47
   1  -8   3    0.47    1.32
   1  -8   4    2.56    1.44
   1   8   4    1.03    1.31
  -1   8  -4    2.09    1.44
  -1  -8  -4    2.23    1.54
   1   8   5    5.78    1.43
  -1  -8  -5    7.66    1.64
  -1  -8  -6   -0.38    1.35
   1   8   6    1.33    1.33
   1   8   7   25.61    2.59
  -1  -8  -8    3.99    1.32
   1   8   8    4.47    1.32
  -1  -8  -9   -0.06    1.10
   1   8   9    0.44    1.25
  -1  -8 -11    0.03    1.05
   1  -9 -17    0.06    1.35
   1  -9 -16   -0.29    1.37
   1  -9 -15    1.37    1.45
   1  -9 -14   -0.51    1.43
   1  -9 -13    0.58    1.48
   1  -9 -12   -0.38    1.51
  -1   9  12    0.77    1.34
  -1   9  11   -1.14    1.38
   1  -9 -11    0.04    1.57
  -1   9  10    1.16    1.41
   1  -9 -10    1.13    1.72
   1   9 -10    0.46    1.71
  -1   9   9   10.58    1.45
   1  -9  -9    2.27    1.55
   1  -9  -8    1.74    1.40
  -1   9   8    0.06    1.52
  -1  -9   8    0.39    1.57
   1  -9  -7    0.87    1.41
   1   9  -7   -1.93    1.66
  -1  -9   7    0.58    1.42
  -1   9   7   -0.90    1.41
   1   9  -6    2.21    1.66
   1  -9  -6    2.13    1.63
   1   9  -5   -0.30    1.68
  -1  -9   5    0.19    1.48
   1  -9  -5    0.07    1.49
  -1   9   5    0.98    1.40
  -1   9   4    6.32    1.55
   1  -9  -4    3.66    1.50
   1   9  -4    3.35    1.72
  -1  -9   4    3.78    1.47
  -1  -9   3   10.85    2.07
   1   9  -3    8.66    1.88
   1  -9  -3   10.66    1.65
  -1   9   3   10.39    1.85
   1   9  -2    3.90    1.59
  -1   9   2    3.06    1.56
  -1  -9   2    3.47    1.44
   1  -9  -2    0.93    1.44
  -1  -9   1    2.97    1.56
   1  -9  -1    1.39    1.55
  -1   9   1    1.15    1.62
  -1  -9   0   -0.83    1.53
   1  -9   0    0.38    1.37
   1   9   0   -0.04    1.57
  -1   9   0   -2.35    1.60
  -1  -9  -1   -0.39    1.58
  -1   9  -1    0.08    1.76
   1   9   1    0.47    1.47
   1  -9   1    0.79    1.35
   1  -9   2   -0.36    1.33
  -1   9  -2    0.65    1.49
   1   9   2    0.80    1.35
   1  -9   3    2.49    1.40
   1   9   3    0.44    1.48
  -1   9  -3    0.04    1.44
  -1  -9  -3   -0.53    1.62
  -1  -9  -4    1.46    1.58
   1  -9   4    3.45    1.53
   1   9   4    4.11    1.46
  -1  -9  -5    2.76    1.76
   1   9   5    6.59    1.48
   1   9   6    2.77    1.39
  -1  -9  -6    3.66    1.64
  -1  -9  -7    9.83    1.82
  -1  -9  -8    0.49    1.51
   1   9   8    1.57    1.13
  -1  -9  -9    1.09    1.35
   1   9   9    0.08    1.40
  -1  -9 -11   -0.16    1.09
  -1  -9 -12    0.10    1.07
   1 -10 -18    0.89    1.40
   1 -10 -17   -0.23    1.43
   1 -10 -16    0.30    1.41
   1 -10 -14   -0.30    1.56
   1 -10 -13   -0.90    1.77
   1 -10 -12    0.47    1.55
  -1  10  12    0.85    1.32
   1 -10 -11    0.73    1.55
  -1  10  11   -0.31    1.52
  -1  10  10    2.94    1.55
   1 -10 -10   -2.40    1.76
   1  10 -10    0.30    1.72
   1 -10  -9    0.08    1.76
  -1  10   9   -1.01    1.44
   1 -10  -8    1.35    1.52
   1  10  -8   -0.08    1.72
  -1 -10   8   -2.00    1.67
  -1  10   8    2.11    1.55
  -1  10   7    0.14    1.44
   1  10  -7    2.75    1.88
   1 -10  -7    0.91    1.62
  -1 -10   7    1.68    1.56
   1 -10  -6   -0.34    1.54
  -1  10   6    0.75    1.53
   1  10  -6    2.01    1.82
  -1 -10   5    0.52    1.60
   1 -10  -5    0.37    1.60
   1  10  -5   -1.84    1.69
  -1  10   5   -0.26    1.55
  -1 -10   4    3.02    1.69
   1  10  -4    1.07    1.75
   1 -10  -4    0.99    1.54
  -1  10   4    3.60    1.70
  -1  10   3    3.16    1.78
   1 -10  -3    4.23    1.96
   1  10  -3    1.02    1.62
  -1 -10   3    3.50    1.74
   1 -10  -2    2.74    1.51
  -1 -10   2    0.59    1.49
   1  10  -2    0.83    1.75
  -1  10   2    0.08    1.67
   1 -10  -1    0.47    1.52
  -1  10   1   -2.56    1.70
  -1 -10   1    0.44    1.60
   1 -10   0    0.42    1.57
  -1 -10   0   -1.76    1.69
   1  10   0   -1.77    1.73
  -1  10   0   -0.04    1.93
   1 -10   1    0.30    1.55
  -1  10  -1   -0.08    1.85
   1  10   1    2.30    1.74
  -1 -10  -1    0.30    1.67
  -1  10  -2    6.39    2.02
   1 -10   2    6.74    1.55
   1  10   2    3.10    1.66
   1 -10   3   -0.62    1.64
  -1  10  -3   -0.08    1.66
  -1 -10  -3    1.32    1.61
   1  10   3    1.58    1.71
  -1  10  -4    0.87    1.75
  -1 -10  -4   -0.33    1.77
   1  10   4    0.04    1.62
   1 -10   4    0.99    1.53
  -1  10  -5    4.98    1.59
  -1 -10  -5    0.90    1.72
   1  10   5    1.11    1.45
  -1 -10  -6   -0.43    1.67
   1  10   6    2.06    1.49
  -1 -10  -7    1.43    1.75
   1  10   8    0.12    1.42
  -1 -10  -8    1.11    1.63
   1  10   9   -0.18    1.48
  -1 -10  -9    1.03    1.50
   1  10  10    1.07    1.45
  -1 -10 -11    0.03    1.37
  -1 -10 -12    0.12    1.20
   1 -11 -17    7.82    1.68
   1 -11 -16    0.11    1.54
  -1  11  14   -0.22    1.51
   1 -11 -14    1.77    1.64
  -1  11  13   -5.01    1.57
   1 -11 -13    0.04    1.73
  -1  11  12    2.32    1.45
   1 -11 -12    1.72    1.72
   1 -11 -11   -2.22    1.86
  -1  11  11    1.16    1.72
   1 -11 -10    0.75    1.85
  -1  11  10   -1.19    1.56
   1  11 -10   -0.25    2.06
   1  11  -9   -3.33    2.03
   1 -11  -9   -1.84    1.99
  -1  11   9    0.81    1.62
  -1  11   8    0.72    1.71
   1  11  -8    1.52    2.00
  -1 -11   8    1.01    1.84
   1 -11  -7   -1.58    2.06
  -1  11   7   -0.24    1.79
   1  11  -7    2.29    1.97
  -1 -11   7    0.29    1.66
   1 -11  -6    1.03    1.81
   1  11  -6    0.05    1.82
  -1  11   6   -1.56    1.62
   1  11  -5   -1.74    1.73
  -1 -11   5   -0.15    1.60
   1 -11  -4    0.86    1.82
   1  11  -4   -0.04    1.77
  -1 -11   4    1.08    1.79
  -1  11   4   -0.82    1.89
   1 -11  -3   -3.92    1.89
   1  11  -3    0.40    2.00
  -1 -11   3   -0.87    1.83
  -1  11   3   -0.36    1.64
   1  11  -2    0.29    1.77
   1 -11  -2    2.51    1.69
  -1  11   2    0.58    1.93
  -1 -11   2    2.79    2.09
  -1 -11   1    0.04    1.68
   1 -11  -1    0.36    1.82
  -1  11   0    0.69    2.01
   1  11   0    1.40    1.97
   1 -11   0    0.70    1.82
  -1 -11   0    1.61    1.74
   1 -11   1    5.13    1.76
   1  11   1    3.04    1.96
  -1 -11  -1    5.47    1.99
  -1  11  -1    5.12    2.12
   1  11   2    0.67    1.76
  -1  11  -2   -0.42    1.96
   1 -11   2   -0.48    1.67
   1  11   3   -0.04    1.89
  -1 -11  -3    1.48    1.98
   1 -11   3    2.83    1.81
  -1  11  -3    2.97    2.09
   1  11   4    2.48    1.65
  -1  11  -4    1.72    1.68
   1 -11   4   -0.04    1.80
  -1 -11  -4    2.36    1.77
   1  11   5   -2.13    1.62
  -1 -11  -5    3.05    1.70
  -1  11  -5   -0.46    1.66
  -1 -11  -6   -2.55    2.00
   1  11   6    2.59    1.57
  -1 -11  -7    2.21    1.80
   1  11   8   -0.28    1.53
  -1 -11  -8   -1.25    1.93
   1  11   9    2.25    1.52
  -1 -11  -9    0.49    1.77
   1  11  10    0.94    1.59
  -1 -11 -11    0.12    1.58
  -1 -11 -12    0.76    1.38
  -1  12  14   -0.56    1.61
  -1  12  13    1.58    1.51
  -1  12  12    1.77    1.54
   1 -12 -11   -0.68    2.06
  -1  12  11    1.07    1.79
   1  12 -10    1.24    2.16
   1 -12 -10   -0.84    2.03
  -1  12  10    0.27    1.70
   1  12  -9    0.91    2.06
   1 -12  -9    1.92    2.08
  -1  12   9    1.05    1.73
  -1  12   8    1.25    1.83
  -1 -12   8    1.97    2.01
  -1  12   7    0.04    1.90
   1  12  -7   -0.15    2.02
  -1 -12   7   -2.83    1.84
   1 -12  -7    0.27    1.81
  -1  12   6   -0.82    1.75
   1  12  -6   -1.62    2.00
   1 -12  -6   -0.13    1.95
   1  12  -5    2.08    2.02
   1 -12  -5   -1.75    1.93
  -1 -12   5    0.54    1.92
   1  12  -4   -0.45    1.99
  -1 -12   4   -0.91    1.72
  -1  12   4    0.88    1.96
   1 -12  -4    0.05    1.84
   1  12  -3    1.69    1.93
  -1 -12   3   -1.67    1.87
   1 -12  -3   -0.57    1.85
  -1  12   3    0.33    1.83
   1  12  -2   -1.46    1.93
  -1 -12   2    1.03    1.95
  -1  12   2   -0.20    1.97
   1 -12  -2    0.31    1.93
  -1  12   1    0.20    1.94
   1 -12  -1   -2.47    1.96
  -1 -12   1   -1.53    1.90
  -1  12   0   -2.09    2.12
   1  12   0    0.14    1.94
  -1 -12   0    0.05    1.95
  -1 -12  -1    1.01    1.80
   1 -12   1    0.62    1.88
  -1  12  -1    1.41    2.14
   1  12   1    3.03    1.93
   1 -12   2   -0.73    1.82
  -1  12  -2    0.44    2.21
   1  12   2    3.06    1.99
  -1 -12  -3    6.36    2.37
  -1  12  -3    9.29    2.31
   1 -12   3    9.83    2.03
   1  12   3    8.76    2.15
   1 -12   4    7.87    1.95
  -1 -12  -4    2.36    2.14
   1  12   4    0.49    1.92
  -1  12  -4    1.05    2.09
  -1 -12  -5    2.09    1.97
   1  12   5   -1.02    1.80
  -1  12  -5    1.82    2.02
  -1 -12  -6   -1.00    1.91
   1  12   6    0.87    1.70
  -1 -12  -7   20.28    2.63
   1  12   8    0.50    1.72
   1  12   9   -1.10    1.46
  -1  13   4   -2.74    2.03
  -1  13   3   -3.12    2.23
  -1  13   2   -0.05    2.08
  -1  13   1    0.57    2.11
   2  -1 -10    2.05    0.35
   2  -1  -9  221.27   19.30
   2   1  -8  117.57   10.27
  -2  -1   3    0.27    0.19
   2  -2 -13    0.06    0.45
   2  -2 -12   20.30    1.87
   2  -2 -11   38.30    3.41
   2   2 -10   20.51    1.93
   2  -2 -10   20.48    1.89
   2  -2  -9    4.69    0.63
   2   2  -8   18.67    1.63
   2  -2  -8   16.38    1.63
  -2   2   7   -0.01    0.38
   2  -2  -7    0.10    0.38
   2   2  -7   -0.04    0.44
   2   2  -6   10.66    1.16
   2  -2  -6   12.02    1.14
  -2   2   6   11.53    1.14
  -2  -2   6   13.90    1.15
  -2   2   5    5.00    0.54
   2  -2  -5    3.26    0.53
  -2  -2   5    4.98    0.54
   2   2  -5    3.79    0.52
  -2   2   4   51.86    4.52
   2  -2  -4   51.86    4.52
   2   2  -4   44.85    4.52
  -2  -2   4   57.53    4.53
  -2   2   3   28.33    2.42
  -2  -2   3   26.27    2.42
   2   2  -3   26.81    2.41
   2   2  -2   28.01    2.69
  -2  -2   2   34.00    2.71
  -2  -2   1    0.06    0.26
   2  -3 -15   -0.56    0.61
   2  -3 -13    6.75    0.95
   2  -3 -12    0.24    0.78
   2   3 -11   39.89    2.95
   2  -3 -11   26.18    2.86
   2   3 -10    9.55    1.14
   2  -3 -10    9.27    1.10
  -2   3   9    2.78    0.54
   2  -3  -9    2.48    0.72
   2   3  -8    5.30    0.83
  -2   3   8    5.53    0.74
   2  -3  -8    5.60    0.83
  -2   3   7    6.23    0.76
  -2  -3   7    5.91    0.72
   2   3  -7    4.72    0.79
   2  -3  -7    4.13    0.74
   2  -3  -6  212.46   18.60
   2   3  -6  220.74   18.61
  -2  -3   6  199.02   18.61
  -2   3   6  218.77   18.60
  -2  -3   5  202.33   17.45
  -2   3   5  191.57   17.45
   2  -3  -5  207.52   17.45
   2   3  -5  196.92   17.45
  -2   3   4    4.62    0.69
  -2  -3   4    5.09    0.69
   2   3  -4    5.25    0.70
   2  -3  -4    5.15    0.67
  -2  -3   3    8.80    0.95
  -2   3   3    9.56    0.97
   2  -3  -3    8.25    0.93
   2   3  -3    8.58    0.94
  -2   3   2   32.29    2.89
   2   3  -2   30.11    2.88
  -2  -3   2   34.24    2.90
   2   3  -1    6.08    0.75
  -2  -3   1    6.98    0.80
  -2  -3   0   47.01    4.18
  -2  -3  -1   14.92    1.41
   2  -4 -17    0.14    0.88
   2  -4 -16    2.88    0.87
   2  -4 -15   -1.16    0.87
   2  -4 -14    1.91    0.89
   2  -4 -13   18.07    1.86
   2   4 -12    0.02    1.06
   2  -4 -12    0.04    0.83
   2  -4 -11    5.76    0.96
   2   4 -11    2.62    1.01
   2   4 -10    4.31    0.95
  -2   4  10    2.73    0.68
   2   4  -9    5.38    1.01
  -2   4   9    7.32    0.95
   2  -4  -9    5.67    0.98
  -2   4   8    0.13    0.66
   2  -4  -8    0.22    0.77
   2   4  -8   -0.08    0.78
  -2  -4   7   16.74    1.45
   2   4  -7   10.95    1.51
  -2   4   7   13.41    1.46
   2  -4  -7   13.85    1.46
   2   4  -6  330.36   27.61
   2  -4  -6  329.61   27.59
  -2  -4   6  301.39   27.60
  -2   4   6  302.75   27.60
   2  -4  -5  891.13   75.83
  -2   4   5  850.69   75.83
   2   4  -5  853.40   75.83
  -2  -4   5  883.97   75.83
  -2   4   4   21.13    2.00
   2   4  -4   19.06    2.01
   2  -4  -4   23.36    2.01
  -2  -4   4   20.84    2.02
  -2   4   3    0.38    0.69
  -2  -4   3    0.28    0.65
   2   4  -3    0.63    0.65
   2  -4  -3    0.12    0.61
  -2  -4   2   22.47    1.98
  -2   4   2   21.90    2.02
   2   4  -2   17.53    1.99
   2  -4  -2   21.39    1.98
   2   4  -1    8.44    1.00
  -2   4   1    8.27    1.03
  -2  -4   0   84.92    7.51
   2   4   1    2.75    0.62
  -2  -4  -1    1.52    0.67
  -2  -4  -2   37.55    3.38
   2   4   2   37.17    3.38
   2  -5 -18   -0.02    1.05
   2  -5 -17   -1.27    1.05
   2  -5 -16   -0.91    1.04
   2  -5 -15    0.08    0.97
   2  -5 -14    0.13    0.98
   2   5 -13   -0.29    1.38
   2  -5 -13    0.90    0.93
   2  -5 -12   -1.18    1.02
   2   5 -12    0.39    1.25
   2   5 -11    5.62    1.17
  -2   5  11    3.59    0.84
   2  -5 -11    3.11    1.13
   2   5 -10    0.98    1.01
   2  -5 -10    0.62    0.98
  -2   5  10    1.18    0.82
   2   5  -9    5.15    1.14
   2  -5  -9    5.91    1.04
   2  -5  -8  133.20    5.06
  -2  -5   8  145.69    5.05
  -2   5   7  152.02   12.42
   2  -5  -7  135.15   12.41
  -2  -5   7  136.95   12.41
   2  -5  -6   39.53    3.66
  -2   5   6   41.12    3.66
  -2  -5   6   38.95    3.67
  -2   5   5   74.60    6.69
   2  -5  -5   76.89    6.70
  -2  -5   5   74.48    6.70
  -2  -5   4   -0.22    0.81
  -2   5   4   -0.72    0.85
   2  -5  -4   -0.12    0.79
   2  -5  -3    1.55    0.79
  -2  -5   3   -0.06    0.84
   2  -5  -2   12.65    1.26
  -2  -5   2    8.51    1.31
   2   5  -1    0.05    0.80
   2  -5  -1    0.31    0.89
  -2  -5   1    0.63    0.83
  -2   5   1    1.58    0.92
  -2  -5   0    1.46    0.86
  -2   5   0    2.00    0.81
   2   5   1   54.06    4.64
  -2  -5  -1   48.51    4.66
   2   5   2  188.06   16.62
  -2  -5  -2  191.79   16.65
   2   5   3  107.80    9.51
  -2  -5  -4    0.02    0.67
   2   5   4    0.51    0.73
   2  -6 -19    0.32    1.25
   2  -6 -18    1.39    1.26
   2  -6 -17   -0.68    1.15
   2  -6 -16   -0.42    1.20
   2  -6 -15   -0.89    1.26
   2  -6 -14    0.57    1.26
   2   6 -13    0.30    1.47
   2  -6 -13    0.26    1.26
   2   6 -12   -0.05    1.26
  -2   6  12    0.33    0.82
   2  -6 -12    1.46    1.20
   2   6 -11    6.83    1.34
  -2   6  11    7.64    1.13
   2  -6 -11    3.83    1.37
  -2   6  10    1.69    1.02
   2  -6 -10    1.01    1.07
   2  -6  -9    3.93    1.20
  -2  -6   9    5.15    1.23
  -2   6   9    4.30    1.17
   2   6  -9    4.94    1.24
   2   6  -8  125.13   12.92
  -2   6   8  149.44   12.90
  -2  -6   8  162.61   12.91
  -2   6   7  288.26   24.27
   2   6  -7  280.28   24.27
   2  -6  -7  264.68   24.25
  -2  -6   7  276.15   24.25
   2   6  -6   37.37    3.61
  -2   6   6   36.70    3.63
  -2  -6   6   41.55    3.59
   2  -6  -6   36.97    3.62
   2   6  -5   -0.15    1.02
  -2  -6   5    0.67    1.02
   2  -6  -5    0.41    1.01
   2   6  -4    4.19    1.07
   2  -6  -4    4.77    1.11
  -2  -6   4    3.90    1.08
  -2   6   4    5.62    1.17
   2  -6  -3   12.44    1.49
  -2  -6   3    9.72    1.48
  -2   6   3   11.11    1.52
   2   6  -3   14.01    1.56
   2  -6  -2    4.93    1.05
  -2   6   2    4.96    1.31
  -2  -6   2    4.90    1.17
   2   6  -2    4.16    1.05
  -2   6   1   -0.24    0.99
   2   6  -1    1.68    0.95
  -2  -6   1   -0.39    1.08
   2  -6  -1   -0.06    0.93
  -2  -6   0    4.59    1.18
  -2   6   0    8.10    1.20
  -2  -6  -1    0.69    0.99
   2   6   1    1.03    0.86
  -2  -6  -2   39.45    3.83
   2   6   2   41.52    3.78
   2   6   3    5.18    1.01
  -2  -6  -4   21.68    2.20
   2   6   4   21.12    2.16
   2   6   5   14.96    1.58
  -2  -6  -5   11.56    1.64
   2  -7 -19   -0.22    1.46
   2  -7 -18    2.57    1.47
   2  -7 -17    0.49    1.43
   2  -7 -16    0.51    1.42
   2  -7 -14    1.12    1.31
   2   7 -13   -0.71    1.62
   2  -7 -13    0.36    1.36
  -2   7  12    0.47    0.98
   2  -7 -12   -0.18    1.31
   2   7 -12    0.03    1.45
   2  -7 -11    1.05    1.22
  -2   7  11    0.36    1.17
   2   7 -11    0.25    1.31
   2  -7 -10   13.90    1.84
  -2   7  10   14.86    1.69
   2   7 -10   10.82    1.78
   2  -7  -9    3.00    1.22
  -2  -7   9    3.08    1.23
   2   7  -9    4.61    1.39
  -2   7   9    5.19    1.22
  -2  -7   8    5.67    1.27
  -2   7   8    3.97    1.23
  -2   7   7   42.71    3.69
   2   7  -7   32.12    3.67
   2  -7  -7   38.39    3.64
  -2  -7   7   40.15    3.68
  -2  -7   6    1.18    1.20
  -2   7   6    2.69    1.24
   2   7  -6    0.76    1.26
   2  -7  -6    3.39    1.11
   2   7  -5   -0.25    1.24
  -2  -7   5   -0.34    1.12
   2  -7  -5    0.14    1.40
  -2  -7   4    3.68    1.24
   2   7  -4    2.19    1.16
  -2   7   4    3.36    1.27
   2  -7  -4    3.09    1.20
   2  -7  -3    1.60    1.14
  -2  -7   3   -1.68    1.25
  -2   7   3    1.68    1.34
   2   7  -3   -0.10    1.22
  -2   7   2   25.44    2.38
   2  -7  -2   22.60    2.22
   2   7  -2   22.06    2.31
  -2  -7   2   16.30    2.25
  -2   7   1    4.65    1.46
   2   7  -1    5.57    1.18
  -2  -7   1    3.45    1.39
   2  -7  -1    3.36    1.19
  -2  -7   0    2.31    1.29
  -2   7   0    0.82    1.24
   2  -7   1    1.94    1.28
  -2  -7  -1    2.01    1.22
   2   7   1    2.20    1.19
  -2   7  -1    2.01    1.12
  -2  -7  -2   -0.06    1.16
   2   7   2    0.46    1.04
   2   7   3    9.84    1.43
  -2  -7  -4   57.85    5.27
   2   7   4   56.52    5.18
   2   7   5   37.05    3.43
  -2  -7  -5   35.47    3.49
   2   7   6    2.03    1.10
  -2  -7  -6    1.36    1.05
  -2  -7  -7    0.44    1.01
   2  -8 -20    0.40    1.68
   2  -8 -19    0.10    1.60
   2  -8 -18    0.84    1.54
   2  -8 -17   -0.03    1.61
   2  -8 -16   -0.03    1.54
   2  -8 -14   -0.09    1.36
   2   8 -14    2.60    2.07
  -2   8  13    1.37    1.10
   2  -8 -13   -0.11    1.33
   2   8 -13    1.69    1.62
  -2   8  12    0.59    1.20
   2   8 -12    0.24    1.59
   2  -8 -12   -0.82    1.40
   2  -8 -11    0.53    1.41
  -2   8  11   -0.37    1.32
   2   8 -11   -1.61    1.64
   2  -8 -10   10.19    1.81
  -2  -8  10   15.91    1.86
  -2   8  10   12.36    1.72
   2   8 -10   10.02    1.79
  -2   8   9   24.41    2.64
   2  -8  -9   25.82    2.69
  -2  -8   9   29.85    2.65
  -2  -8   8    4.50    1.30
  -2   8   8    2.48    1.21
  -2  -8   7    2.70    1.32
   2  -8  -7   -0.38    1.34
   2   8  -7    1.87    1.39
  -2   8   7   -0.03    1.34
  -2   8   6    1.46    1.24
   2   8  -6    2.06    1.40
   2  -8  -6    1.56    1.29
   2   8  -5    0.03    1.39
  -2  -8   5    0.68    1.26
   2  -8  -5   -0.14    1.38
   2   8  -4    6.32    1.38
   2  -8  -4    6.19    1.53
  -2  -8   4    4.52    1.56
  -2   8   4    8.47    1.55
  -2  -8   3    1.31    1.32
   2  -8  -3   -1.05    1.18
  -2   8   3    1.31    1.47
   2   8  -3   -0.66    1.44
   2   8  -2   37.17    3.76
  -2  -8   2   37.22    3.78
   2  -8  -2   42.73    3.76
  -2   8   2   38.06    3.83
  -2   8   1   11.20    1.81
   2  -8  -1   12.50    1.71
   2   8  -1   11.46    1.65
  -2   8   0    1.70    1.55
  -2  -8   0    1.15    1.47
   2  -8   1    0.45    1.42
  -2  -8  -1   -0.81    1.44
  -2   8  -1   -0.77    1.41
   2   8   1    1.17    1.24
  -2  -8  -2    0.30    1.37
   2   8   2   -2.29    1.24
   2   8   3    0.72    1.32
   2   8   4    4.67    1.30
  -2  -8  -5    0.54    1.37
   2   8   5    1.14    1.18
   2   8   6    2.84    1.20
  -2  -8  -6    1.79    1.24
  -2  -8  -7   -0.03    1.17
   2   8   7    1.54    1.21
  -2  -8  -8    1.31    1.12
   2  -9 -20    9.61    2.09
   2  -9 -19   -1.28    1.75
   2  -9 -18   -0.24    1.59
   2  -9 -17   -0.45    1.59
   2  -9 -16    1.68    1.56
   2  -9 -14    0.87    1.52
  -2   9  14    1.00    1.21
   2   9 -14    3.63    2.32
   2  -9 -13    0.84    1.56
   2   9 -13   -0.28    2.00
  -2   9  13    0.14    1.14
   2   9 -12   -0.84    1.69
   2  -9 -12    0.16    1.56
   2  -9 -11   -1.01    1.63
  -2   9  11    1.21    1.32
   2   9 -11    0.11    1.64
  -2  -9  10   -0.12    1.49
   2  -9 -10    0.23    1.48
  -2   9  10    0.03    1.33
   2  -9  -9    1.18    1.60
   2   9  -9    1.37    1.65
  -2   9   9    3.22    1.53
  -2  -9   9    3.46    1.46
  -2  -9   8    1.66    1.40
  -2   9   8    0.96    1.36
  -2  -9   7   -0.34    1.52
   2  -9  -7    0.70    1.41
  -2   9   7    0.85    1.47
   2   9  -7    0.40    1.54
  -2   9   6   -0.48    1.37
   2   9  -6    0.10    1.46
   2  -9  -6    0.74    1.73
  -2  -9   6    1.19    1.47
   2  -9  -5    1.40    1.37
   2   9  -5   -0.70    1.58
  -2  -9   5    3.53    1.50
   2   9  -4   12.50    1.97
   2  -9  -4   14.35    1.96
  -2   9   4   12.94    2.00
  -2  -9   4   11.48    1.97
  -2  -9   3    1.53    1.49
  -2   9   3    1.28    1.69
   2  -9  -3    0.03    1.47
   2   9  -3    0.66    1.52
   2  -9  -2   23.36    2.36
  -2  -9   2   19.43    2.36
   2   9  -2   19.31    2.43
  -2   9   2   15.27    2.43
   2   9  -1   33.25    3.06
   2  -9  -1   28.40    2.97
  -2  -9   1   25.73    3.05
  -2   9   1   29.27    3.15
  -2   9   0   -0.53    1.50
  -2  -9   0    0.70    1.58
  -2   9  -1    4.21    1.72
  -2  -9  -1    1.78    1.74
   2  -9   1    4.64    1.62
   2   9   1    5.00    1.53
  -2  -9  -2    0.16    1.71
   2   9   3   -0.56    1.38
  -2  -9  -4   -0.56    1.49
   2   9   4    0.74    1.48
   2   9   5   -1.24    1.36
  -2  -9  -5   -2.40    1.63
  -2  -9  -6    3.84    1.51
   2   9   6    2.75    1.27
  -2  -9  -7    0.17    1.32
   2   9   7    0.17    1.36
  -2  -9  -8   -0.19    1.30
  -2  -9  -9    3.18    1.21
   2 -10 -19   -0.75    1.87
   2 -10 -18    1.19    1.90
   2 -10 -17    1.47    1.77
   2 -10 -16    0.08    1.69
   2 -10 -15   -2.49    1.71
  -2  10  14   -0.03    1.39
   2 -10 -14    1.07    1.59
   2 -10 -13    1.49    1.81
  -2  10  13    1.64    1.40
   2  10 -13    0.90    2.13
   2  10 -12   -0.92    1.88
   2 -10 -12    2.68    1.80
  -2  10  11   -0.31    1.46
   2  10 -11   -0.04    1.74
   2 -10 -11   -1.78    1.73
   2  10 -10   -0.56    1.60
   2 -10 -10    1.51    1.67
  -2  10  10    0.03    1.54
  -2 -10  10   -1.38    1.54
   2  10  -9    0.77    1.74
   2 -10  -9    0.57    1.56
  -2  10   9    0.11    1.51
  -2 -10   9   -0.94    1.44
  -2 -10   8   -0.96    1.53
  -2  10   8   -0.06    1.32
   2 -10  -8    0.55    1.26
  -2 -10   7    0.98    1.67
   2 -10  -7    2.08    1.70
   2  10  -7    1.09    1.59
  -2  10   7    1.17    1.55
  -2  10   6    1.50    1.65
   2  10  -6    0.83    1.63
  -2 -10   6    1.63    1.55
   2 -10  -6    0.29    1.73
   2  10  -5   -0.74    1.55
   2 -10  -5    1.01    1.63
   2  10  -4    6.64    1.89
   2 -10  -4    6.91    1.63
  -2 -10   4    5.83    1.73
  -2  10   4    3.74    1.81
  -2  10   3    5.19    1.95
  -2 -10   3    2.85    1.71
   2 -10  -3    6.29    1.77
   2  10  -3    4.00    1.80
  -2  10   2    0.79    1.86
  -2 -10   2    0.73    1.98
   2  10  -2    1.55    1.78
   2 -10  -2    1.16    1.55
  -2 -10   1    0.43    1.56
   2 -10  -1   -1.03    1.44
  -2  10   1   -0.18    1.74
   2  10  -1    2.01    1.61
  -2  10   0   10.71    2.08
  -2 -10   0    9.43    1.87
   2  10   1   23.80    2.85
  -2  10  -1   24.82    3.03
  -2 -10  -1   19.09    2.92
  -2  10  -2    3.85    1.60
   2  10   2    1.20    1.69
  -2 -10  -2    5.21    1.72
   2  10   3   -0.40    1.46
  -2 -10  -4    1.31    1.70
   2  10   4   -0.24    1.56
  -2 -10  -5   -1.50    1.48
   2  10   5    0.30    1.42
  -2 -10  -6   -1.46    1.53
   2  10   6    0.55    1.40
   2  10   7   -2.17    1.52
  -2 -10  -7   -0.19    1.55
  -2 -10  -8   -0.34    1.43
  -2 -10  -9    0.38    1.27
  -2 -10 -10   -0.03    1.15
   2 -11 -19   -0.35    1.96
   2 -11 -18   -1.12    1.83
   2 -11 -17    1.83    2.06
   2 -11 -16    2.55    1.94
   2 -11 -15   -0.64    1.76
  -2  11  15   -1.48    1.44
  -2  11  14   -0.15    1.41
  -2  11  13    0.03    1.58
   2 -11 -13    0.04    1.84
   2  11 -13    0.92    2.24
   2 -11 -12    1.79    1.86
   2  11 -12    0.46    2.17
   2 -11 -11   -0.47    1.76
   2  11 -11   -1.04    1.95
  -2  11  11    0.03    1.61
   2 -11 -10   -0.75    1.79
  -2  11  10   -1.94    1.66
  -2 -11  10    0.08    1.89
   2  11 -10   -0.66    1.73
   2  11  -9   -0.85    1.81
   2 -11  -9    1.00    1.66
  -2  11   9   -2.39    1.78
  -2 -11   9   -0.80    1.74
  -2 -11   8    0.60    1.55
   2  11  -8    0.38    0.32
  -2  11   8   -0.22    1.64
   2 -11  -8    0.04    1.79
  -2 -11   7   -1.01    1.72
  -2  11   7   -1.10    1.79
   2  11  -7    1.35    1.85
   2 -11  -7    2.77    1.82
   2  11  -6    0.97    1.63
   2 -11  -6    1.91    1.85
  -2 -11   6    3.97    1.80
  -2  11   6    3.51    1.71
   2  11  -5    2.91    1.89
   2 -11  -5    3.05    1.87
  -2  11   4    0.51    1.79
   2 -11  -4    0.47    1.81
  -2 -11   4   -1.91    1.85
   2  11  -4   -0.61    1.94
  -2  11   3   -0.09    1.77
  -2 -11   3    0.66    1.83
   2 -11  -3    1.43    1.60
   2  11  -3   -1.29    1.97
   2 -11  -2    0.59    1.69
  -2  11   2   -0.63    2.00
  -2 -11   2   -0.09    1.94
   2  11  -2   -0.89    1.72
  -2 -11   1    0.37    1.82
   2 -11  -1    0.51    1.59
  -2  11   1    1.05    1.92
   2  11  -1   -0.70    1.87
  -2 -11   0   12.37    2.36
  -2  11   0    3.18    2.44
   2  11   1   11.96    2.10
  -2  11  -1    9.50    2.21
  -2 -11  -1   10.30    2.31
  -2  11  -2    0.19    1.77
   2 -11   2   -0.41    1.74
  -2 -11  -2    0.56    1.84
   2  11   2    1.77    1.65
   2  11   3    0.22    1.59
  -2 -11  -4   -0.77    2.05
   2  11   4   -0.37    1.69
  -2 -11  -5   -1.07    1.92
   2  11   5   -0.46    1.75
  -2 -11  -6    0.05    1.72
   2  11   6   -0.95    1.49
  -2 -11  -7    0.58    1.80
   2  11   7   -1.66    1.52
   2  11   8    7.83    1.49
  -2 -11  -8   -0.04    1.80
   2  11   9    1.09    1.57
  -2 -11  -9   -0.28    1.52
  -2 -11 -10    7.51    1.41
  -2  12  15   -1.31    1.51
  -2  12  14   -1.10    1.52
   2  12 -13    2.20    2.63
  -2  12  13   -1.18    1.57
   2 -12 -13    1.73    1.78
   2  12 -12   -0.56    2.11
  -2  12  12   -0.94    1.78
   2 -12 -12    0.35    1.94
   2  12 -11   -0.97    2.15
  -2  12  11    0.52    1.56
   2 -12 -11    0.42    1.75
   2  12 -10   -0.62    1.98
  -2  12  10    1.07    1.74
   2 -12 -10   -1.14    1.79
  -2 -12  10    0.04    1.84
  -2 -12   9    0.04    1.75
   2  12  -9   -0.69    1.97
  -2  12   9    0.04    1.88
   2 -12  -9    0.13    1.84
   2  12  -8    0.28    2.01
  -2 -12   8   -0.97    1.76
  -2  12   8   -0.92    1.82
   2 -12  -8    0.50    1.79
   2  12  -7   -5.67    1.85
  -2 -12   7   -1.76    1.87
  -2  12   7   -0.83    1.79
   2  12  -6    1.76    1.98
   2 -12  -6   -0.04    1.83
  -2 -12   6    3.09    1.93
  -2  12   6    0.98    1.76
  -2  12   5    0.68    1.90
   2 -12  -5    1.31    1.98
   2  12  -5   -1.43    1.91
   2 -12  -4   -0.82    1.95
   2  12  -4   -2.25    2.01
  -2 -12   4    1.38    1.97
   2  12  -3   -3.21    1.95
  -2  12   3    0.10    1.95
  -2 -12   3    0.13    1.90
   2 -12  -3    1.58    1.82
   2 -12  -2    2.02    1.88
  -2  12   2    0.31    2.11
  -2 -12   2    1.64    1.96
   2  12  -2    3.01    1.76
   2 -12  -1   -2.75    1.85
  -2  12   1    0.16    2.13
  -2 -12   1    1.42    1.96
   2  12  -1    0.85    1.93
   2 -12   0   -1.48    1.78
  -2 -12   0    1.03    2.11
  -2  12   0   -0.72    2.01
   2 -12   1    1.38    2.07
  -2 -12  -1   -2.89    2.07
   2  12   1    0.95    1.93
  -2  12  -1   -0.11    2.04
  -2 -12  -2   -1.12    2.05
   2  12   2    0.09    1.77
  -2  12  -2    1.94    2.00
   2 -12   2    1.95    1.95
   2  12   3    5.50    1.81
   2  12   4    2.08    1.78
  -2 -12  -4    1.37    2.12
   2  12   5   -1.22    1.81
   2  12   6    1.50    1.67
   2  12   7   -3.47    1.53
  -2  13   4    2.62    2.00
   3  -1 -17    0.68    0.53
   3  -1 -16    4.11    0.61
   3   1 -14    0.22    0.65
   3  -1 -14    0.22    0.48
   3   1 -13    0.49    0.49
   3  -2 -20    0.67    1.11
   3  -2 -19    0.95    0.93
   3  -2 -18    0.03    0.81
   3  -2 -17    0.99    0.75
   3  -2 -16    0.73    0.73
   3   2 -16    2.08    1.66
   3  -2 -14   -0.49    0.62
   3   2 -14   -0.18    0.77
   3   2 -13    2.76    0.64
   3  -2 -13    1.35    0.60
   3  -2 -12   13.03    1.36
   3   2 -12   15.84    1.39
   3   2 -11    8.22    1.07
   3  -2 -11   11.68    1.03
   3   2 -10    0.17    0.50
   3  -2 -10    0.40    0.46
  -3   2   9    0.38    0.30
   3  -2  -9    0.27    0.40
   3   2  -9   -0.24    0.48
  -3  -2   8    9.11    0.93
  -3   2   8    9.41    0.93
   3   2  -7   36.13    3.13
  -3   2   7   34.65    3.13
  -3  -2   7   34.82    3.15
  -3   2   6   -0.14    0.40
  -3  -2   6    0.25    0.45
   3   2  -6    0.11    0.33
   3   2  -5   24.86    2.21
  -3  -2   4  103.85    9.10
  -3  -2   3    9.92    0.95
   3  -3 -19   -0.16    1.20
   3  -3 -18   -0.47    1.02
   3  -3 -17    0.17    0.88
   3   3 -16   -0.02    1.55
   3  -3 -16    0.47    0.91
   3   3 -14    8.77    1.14
   3  -3 -14    7.34    1.08
   3  -3 -13    0.70    0.69
   3   3 -13    2.25    0.76
   3  -3 -12    9.19    1.10
   3   3 -12   10.40    1.16
   3   3 -11   12.08    1.32
   3  -3 -11   12.58    1.28
   3   3 -10   -0.06    0.64
  -3   3  10    0.16    0.43
   3  -3 -10    0.27    0.58
   3  -3  -9    0.40    0.56
   3   3  -9    0.75    0.61
  -3  -3   9    0.48    0.66
  -3   3   9    0.50    0.60
  -3  -3   8    7.21    0.87
  -3   3   8    6.14    0.87
   3   3  -7    6.47    0.84
  -3  -3   7    7.14    0.87
  -3   3   7    5.53    0.86
   3  -3  -7    7.09    0.82
   3   3  -6   10.22    1.09
  -3  -3   6   11.18    1.11
  -3   3   6    8.96    1.09
   3   3  -5   42.29    3.77
  -3  -3   4   60.97    4.96
  -3   3   4   50.06    4.95
   3   3  -4   56.89    4.93
   3   3  -3    1.79    0.50
  -3  -3   3    3.34    0.62
  -3  -3   2    0.06    0.46
   3  -4 -20    0.38    1.98
   3  -4 -19    0.55    1.50
   3  -4 -18    0.36    1.36
   3  -4 -17    0.02    1.16
   3   4 -17    0.83    2.78
   3   4 -16    2.24    1.57
   3  -4 -16    1.21    1.04
   3   4 -14    3.91    1.01
   3   4 -13    7.89    1.23
   3  -4 -13    9.46    1.19
   3  -4 -12    0.20    0.79
   3   4 -12   -0.46    0.84
   3  -4 -11    0.04    0.83
   3   4 -11   -1.83    0.85
  -3   4  11    0.07    0.55
   3   4 -10   -0.05    0.73
  -3   4  10    0.01    0.70
   3  -4 -10    0.35    0.72
  -3  -4   9    2.52    0.80
   3   4  -9    2.42    0.82
  -3   4   9    2.72    0.78
   3  -4  -9    3.01    0.79
  -3   4   8    0.15    0.70
  -3  -4   8    0.35    0.84
  -3  -4   7   -0.06    0.85
  -3   4   7    0.56    0.73
   3  -4  -7    1.02    0.69
   3   4  -7    0.25    0.76
   3  -4  -6    0.36    0.67
   3   4  -6    0.13    0.68
  -3  -4   6    0.92    0.71
  -3   4   6    1.00    0.70
   3   4  -5   19.72    2.38
  -3   4   5   25.83    2.42
  -3   4   4    3.31    0.84
   3   4  -4    3.89    0.76
   3   4  -3    8.08    0.98
  -3  -4   3    7.41    1.06
  -3  -4   2    7.33    1.11
   3   4  -2   10.16    1.04
  -3  -4   1   82.46    7.09
   3   4  -1   78.11    7.06
  -3  -4   0   20.46    1.96
   3  -5 -20    3.71    2.35
   3  -5 -19    1.96    1.86
   3  -5 -18    0.73    1.54
   3  -5 -17   -0.47    1.32
   3   5 -17    0.50    2.78
   3  -5 -16    0.15    1.08
   3   5 -16   -0.91    1.70
   3  -5 -14    3.20    1.11
   3   5 -14    1.04    1.18
   3  -5 -13    3.19    1.04
   3   5 -13    3.30    1.13
   3   5 -12   -1.29    1.01
   3  -5 -12    0.17    0.95
   3  -5 -11    1.69    0.87
  -3  -5  10   -0.13    0.91
   3  -5 -10    0.18    0.82
  -3   5  10   -0.62    0.92
  -3  -5   9    7.72    1.20
  -3   5   9    8.32    1.21
   3  -5  -9    9.11    1.18
  -3   5   8   25.57    2.72
  -3  -5   8   30.32    2.75
   3  -5  -8   31.65    2.74
  -3   5   7   15.05    1.73
  -3  -5   7   15.74    1.70
   3  -5  -7   16.92    1.69
  -3  -5   6   34.51    3.55
   3  -5  -6   37.57    3.51
  -3   5   6   42.90    3.53
   3  -5  -5    0.79    0.77
   3  -5  -4    4.57    0.94
  -3  -5   4    2.04    0.93
   3   5  -4    2.47    0.78
  -3   5   3    3.80    0.96
  -3  -5   3    3.94    0.99
   3   5  -3    1.80    0.80
   3   5  -2   19.60    2.02
  -3  -5   2   20.46    2.07
   3   5  -1    9.78    1.19
  -3  -5   1    9.03    1.22
  -3  -5   0    9.22    1.33
   3   5   0    9.82    1.16
  -3  -5  -1  101.07    8.95
   3  -6 -20   -1.16    2.50
   3  -6 -19    0.20    1.90
   3  -6 -18   -0.44    1.56
   3   6 -17    1.08    2.84
   3  -6 -17    2.14    1.46
   3   6 -16    5.34    1.97
   3  -6 -16    2.03    1.35
   3  -6 -14   -0.73    1.09
   3   6 -14    1.74    1.39
   3  -6 -13    2.19    1.14
  -3   6  13    0.81    0.81
   3   6 -13    1.08    1.25
   3  -6 -12   -0.58    1.22
   3   6 -12    0.55    1.19
   3   6 -11    0.79    1.15
   3  -6 -11    0.75    1.07
  -3   6  11    0.60    0.99
   3   6 -10   -0.28    1.03
  -3  -6  10    0.36    1.01
   3  -6 -10   -0.13    0.99
  -3   6  10    0.33    1.10
   3   6  -9   11.93    1.62
   3  -6  -9   16.32    1.69
  -3   6   9   15.26    1.65
  -3  -6   9   10.56    1.65
   3   6  -8   42.19    3.83
  -3  -6   8   44.98    3.89
   3  -6  -8   37.06    3.87
  -3   6   8   42.82    3.86
  -3   6   7   21.22    2.37
   3  -6  -7   22.52    2.36
  -3  -6   7   26.05    2.41
   3   6  -7   25.74    2.42
  -3  -6   6    5.18    1.19
  -3   6   6    4.58    1.18
   3  -6  -6    5.73    1.12
   3   6  -6    4.85    1.20
   3   6  -5   17.75    1.93
  -3   6   5   17.39    1.99
   3  -6  -5   18.34    1.89
   3   6  -4  100.35    9.02
  -3  -6   4   94.29    9.06
  -3   6   4  110.44    9.05
   3  -6  -4  101.39    9.02
   3   6  -3   65.85    5.74
  -3  -6   3   52.58    5.72
  -3   6   3   64.46    5.74
   3  -6  -3   71.78    5.75
  -3  -6   2   -0.17    1.03
   3   6  -2   -0.44    0.90
  -3   6   2   -0.35    1.06
  -3  -6   1    2.53    1.12
   3   6  -1    2.91    1.10
   3   6   0   -0.12    0.94
  -3  -6   0   -0.15    1.08
  -3  -6  -1   13.91    1.70
   3   6   2    2.10    0.99
  -3  -6  -2    2.21    1.11
   3  -7 -19   -3.91    2.11
   3  -7 -18    1.71    1.79
   3  -7 -17   -0.24    1.52
   3   7 -17   -0.36    3.49
   3  -7 -16    1.08    1.35
   3   7 -16    1.88    2.21
   3  -7 -15   -0.66    1.50
   3   7 -15   -0.28    1.72
   3  -7 -14    2.29    1.37
  -3   7  14    0.80    0.90
   3  -7 -13   -2.55    1.39
  -3   7  13   -1.36    1.05
   3   7 -13   -1.24    1.42
   3   7 -12    0.88    1.32
   3  -7 -12    0.09    1.23
   3   7 -11   11.16    1.62
  -3  -7  11   15.77    1.72
   3  -7 -11    9.92    1.68
  -3   7  11   11.69    1.75
  -3   7  10   23.65    2.40
   3   7 -10   22.25    2.37
   3  -7 -10   17.66    2.36
  -3  -7  10   25.25    2.34
   3   7  -9   -0.26    1.22
  -3  -7   9    0.71    1.21
  -3   7   9   -0.26    1.20
   3  -7  -9    0.02    1.21
  -3  -7   8    2.36    1.20
   3   7  -8    2.27    1.14
  -3   7   8    2.97    1.15
   3  -7  -8    4.02    1.22
  -3   7   7    2.18    1.14
  -3  -7   7    1.50    1.23
   3   7  -7    1.82    1.19
  -3  -7   6    4.12    1.33
  -3   7   6    3.73    1.35
   3  -7  -6    4.53    1.23
   3   7  -6    5.87    1.34
  -3   7   5   41.33    4.15
   3   7  -5   43.99    4.06
   3  -7  -5   45.89    4.08
   3   7  -4  107.56    9.62
  -3  -7   4   85.87    9.63
  -3   7   4  114.74    9.64
   3  -7  -4  121.22    9.61
   3   7  -3   13.67    1.87
  -3  -7   3   14.64    1.87
  -3   7   3   14.21    1.89
   3  -7  -3   17.03    1.88
   3   7  -2   14.10    1.91
  -3  -7   2   14.39    1.92
  -3   7   2   12.79    1.94
  -3  -7   1    2.46    1.33
   3   7  -1    1.64    1.14
  -3  -7   0    2.71    1.25
   3   7   0    2.30    1.21
  -3  -7  -1    3.43    1.28
   3   7   2    0.32    0.92
  -3  -7  -2   -1.37    1.22
   3   7   3    3.96    1.17
  -3  -7  -3    3.21    1.15
   3  -8 -19    3.49    2.28
   3  -8 -17   -0.49    1.75
   3   8 -17    0.35    4.07
   3   8 -16    1.77    2.52
   3  -8 -16    2.14    1.64
  -3   8  15    0.31    0.95
   3  -8 -15    0.48    1.51
   3   8 -15    1.94    1.98
  -3   8  14   -0.12    1.07
   3   8 -14   -2.19    1.69
   3   8 -13   -2.21    1.54
   3  -8 -13    0.08    1.40
  -3   8  13   -1.61    1.27
   3   8 -12    0.27    1.33
   3  -8 -12   -1.05    1.31
   3   8 -11    4.43    1.45
  -3   8  11    6.55    1.47
   3  -8 -11    6.92    1.42
  -3  -8  11    8.27    1.62
  -3   8  10   37.46    3.42
   3   8 -10   29.22    3.41
   3  -8 -10   37.83    3.57
  -3  -8  10   36.86    3.44
   3  -8  -9    8.78    1.55
   3   8  -9    7.23    1.54
  -3  -8   9    9.93    1.58
  -3   8   9    8.40    1.56
   3   8  -8    3.38    1.26
  -3   8   8   -0.05    1.25
  -3  -8   8    1.62    1.39
   3  -8  -8    0.66    1.29
  -3   8   7   -1.27    1.29
  -3  -8   7    1.32    1.32
   3   8  -7    0.08    1.37
  -3   8   6    1.13    1.40
  -3  -8   6    1.24    1.51
   3  -8  -6    1.26    1.26
   3   8  -6    2.63    1.42
   3  -8  -5    3.26    1.28
  -3   8   5    1.21    1.36
   3   8  -5    2.80    1.40
   3  -8  -4    4.74    1.31
   3   8  -4    4.17    1.41
  -3  -8   4    4.53    1.46
  -3   8   3   10.67    1.89
   3  -8  -3   13.74    1.85
  -3  -8   3   12.43    1.97
   3   8  -3   13.63    1.91
   3   8  -2   70.80    7.26
  -3  -8   2   73.67    7.31
  -3   8   2   86.23    7.33
   3  -8  -2   93.83    7.32
   3   8  -1   29.93    3.34
  -3  -8   1   30.16    3.50
  -3  -8   0    1.05    1.50
   3   8   0    1.24    1.23
  -3  -8  -1    2.28    1.44
  -3  -8  -2    5.77    1.61
   3   8   2    8.30    1.44
   3   8   3   20.90    2.52
  -3  -8  -3   30.17    2.75
   3   8   4    6.77    1.40
  -3  -8  -5    0.23    1.11
   3  -9 -19   -2.53    2.49
   3  -9 -18   -4.61    2.05
   3  -9 -17    0.16    1.96
   3   9 -17    0.43    4.63
   3   9 -16    3.47    2.81
   3  -9 -16    1.60    1.64
  -3   9  15   -0.52    1.14
   3   9 -15   -0.38    2.21
   3  -9 -15   -0.56    1.55
   3   9 -13    1.13    1.62
  -3   9  13    2.57    1.47
   3  -9 -13    1.34    1.53
  -3   9  12    9.18    1.45
   3  -9 -12    1.98    1.52
   3   9 -11   -0.12    1.45
  -3  -9  11    0.12    1.55
  -3   9  11   -0.42    1.40
   3   9 -10    0.75    1.46
  -3  -9  10    2.89    1.53
  -3   9  10    0.86    1.46
   3  -9 -10    1.02    1.59
   3   9  -9    2.89    1.42
   3  -9  -9    0.65    1.48
  -3  -9   9    2.93    1.49
  -3   9   9    3.59    1.52
   3   9  -8    0.03    1.43
  -3   9   8   -0.54    1.42
  -3  -9   8   -2.24    1.52
   3  -9  -8   -0.30    1.42
  -3   9   7    0.83    1.44
  -3  -9   7   -0.63    1.52
  -3   9   6    2.88    1.54
  -3  -9   6    2.16    1.59
   3  -9  -6    1.75    1.44
   3   9  -6    0.06    1.45
   3  -9  -5   -0.58    1.27
  -3  -9   5    1.57    1.55
  -3   9   5   -1.72    1.69
   3   9  -5    2.34    1.49
  -3  -9   4    2.85    1.49
   3  -9  -4    0.03    1.38
   3   9  -4    2.02    1.36
   3   9  -3   16.05    2.13
  -3  -9   3   12.03    2.18
  -3   9   3   11.17    2.10
   3   9  -2   44.70    4.31
  -3  -9   2   41.15    4.45
  -3   9   2   39.33    4.34
   3  -9  -2   53.36    4.38
  -3   9   1   11.68    1.73
  -3  -9   1    4.23    1.88
  -3  -9   0    3.51    1.63
   3   9   0    0.77    1.31
  -3  -9  -1    6.12    1.71
  -3  -9  -2   -0.66    1.66
   3   9   2    0.25    1.39
   3   9   3    6.06    1.43
  -3  -9  -3    4.23    1.56
   3   9   4    2.54    1.27
   3   9   5    1.28    1.38
  -3  -9  -5    0.48    1.46
  -3  -9  -6    1.42    1.26
   3 -10 -19   -0.16    2.37
   3 -10 -18   -0.27    2.20
   3 -10 -17   -0.79    1.99
  -3  10  16    0.62    1.16
   3 -10 -16    0.58    1.82
   3  10 -15   -0.20    2.26
  -3  10  15    0.18    1.25
   3 -10 -15   -0.36    1.69
  -3  10  14   -0.71    1.42
   3  10 -13    1.07    1.76
  -3  10  13    2.68    1.52
   3 -10 -13   -0.24    1.65
   3  10 -12    5.77    1.76
  -3  10  12    5.82    1.60
   3 -10 -12    1.86    1.98
   3  10 -11    2.21    1.65
  -3 -10  11    0.69    1.65
  -3  10  11    2.66    1.55
   3 -10 -11    0.21    1.67
   3  10 -10    0.85    1.52
   3 -10 -10   -0.52    1.68
  -3 -10  10    0.17    1.54
  -3  10  10    0.46    1.52
   3  10  -9   -1.79    1.50
   3 -10  -9    0.31    1.57
  -3 -10   9    0.03    1.63
  -3  10   9    0.37    1.57
  -3  10   8    0.63    1.61
  -3 -10   8    3.14    1.76
   3 -10  -8   -0.37    1.66
   3  10  -8    1.48    1.64
  -3  10   7    2.02    1.65
  -3 -10   7    2.10    1.62
  -3  10   6    0.49    1.63
  -3 -10   6    1.52    1.69
   3 -10  -6    1.04    1.52
   3  10  -6    0.07    1.66
  -3  10   5    2.74    1.77
   3 -10  -5   -0.94    1.59
  -3 -10   5    0.48    1.53
   3  10  -5    0.96    1.58
  -3 -10   4    1.92    1.82
   3 -10  -4    1.61    1.52
   3  10  -4    1.30    1.53
  -3 -10   3   -0.66    1.74
   3 -10  -3   -4.31    1.57
   3  10  -3    0.38    1.75
   3 -10  -2    2.06    1.73
   3  10  -2    0.90    1.59
  -3 -10   2    1.39    1.73
  -3  10   2   -1.13    1.55
  -3  10   1    1.63    1.69
   3 -10  -1    2.26    1.67
   3  10  -1    0.77    1.53
  -3 -10   1   -0.62    1.82
  -3 -10   0   14.30    2.34
   3  10   0   12.44    1.97
  -3 -10  -1    2.80    1.81
  -3 -10  -2    1.41    1.72
   3  10   2    2.17    1.57
  -3 -10  -3    0.64    1.72
   3  10   3    0.17    1.46
  -3 -10  -4    0.77    1.64
   3  10   4   -0.62    1.28
  -3 -10  -5    2.60    1.57
   3  10   5   -1.13    1.49
  -3 -10  -6    2.53    1.32
   3  10   6   -0.47    1.44
  -3 -10  -7   -0.71    1.36
   3 -11 -18    1.30    2.21
   3 -11 -17   -1.89    2.01
   3  11 -16    4.33    3.76
  -3  11  16    1.14    1.33
   3 -11 -16    0.33    1.88
   3  11 -15   -3.14    2.73
  -3  11  15    0.73    1.35
   3 -11 -15   -0.16    1.81
   3  11 -14    3.25    2.19
  -3  11  14   -1.03    1.62
   3 -11 -14    0.52    1.85
  -3  11  13   -0.90    1.56
   3  11 -13    0.32    1.98
   3 -11 -13    0.38    1.91
   3  11 -12    2.41    1.66
  -3  11  12    2.05    1.65
   3 -11 -12    0.12    1.82
   3  11 -11    0.89    1.67
   3 -11 -11   -0.86    1.85
  -3 -11  11   -0.38    1.79
   3  11 -10   -0.67    1.59
   3 -11 -10    0.46    1.82
  -3 -11  10    0.25    1.77
  -3  11  10    0.42    1.60
   3  11  -9    2.24    1.60
   3 -11  -9    0.57    1.72
  -3 -11   9   -1.23    1.64
  -3  11   9    0.26    1.72
  -3 -11   8    3.41    1.95
   3 -11  -8   -0.15    1.70
   3  11  -8    0.56    1.82
  -3  11   8    0.59    1.65
  -3  11   7    0.74    1.65
  -3 -11   7    0.34    1.83
  -3  11   6    0.08    1.74
  -3 -11   6   -1.98    1.75
   3  11  -6    0.56    1.81
   3 -11  -6    0.74    1.62
   3 -11  -5    0.58    1.61
  -3  11   5    0.41    1.70
  -3 -11   5   -0.92    1.78
   3  11  -5    0.59    1.63
  -3 -11   4   -0.71    1.98
   3 -11  -4    0.14    1.65
   3  11  -4   -0.85    1.82
   3 -11  -3   -0.41    1.75
  -3 -11   3   -0.71    1.93
  -3  11   3   -0.41    1.76
   3  11  -3    2.03    1.87
   3 -11  -2   -1.49    1.92
  -3 -11   2   -1.17    1.98
   3  11  -2   -1.40    1.64
  -3  11   2    0.24    1.91
   3 -11  -1    1.45    1.85
   3  11  -1    0.69    1.81
  -3 -11   1    0.79    1.92
  -3  11   1    0.50    1.82
   3  11   0    1.39    1.54
  -3 -11   0    0.35    2.03
  -3 -11  -1    1.04    1.85
  -3 -11  -2    2.43    1.95
   3  11   2    0.16    1.80
  -3 -11  -3    2.14    2.00
   3  11   3   -5.04    1.76
  -3 -11  -4    2.25    1.76
   3  11   4    1.82    1.52
  -3 -11  -5   -1.07    1.65
   3  11   5    1.14    1.53
  -3 -11  -6    1.23    1.66
   3  11   6    0.10    1.59
  -3 -11  -7    1.83    1.67
   3  11   7    2.10    1.66
  -3  12  16    0.03    1.43
   3  12 -15   -0.58    3.03
  -3  12  15    0.49    1.50
   3 -12 -15   -1.06    2.15
   3  12 -14   -1.60    2.49
  -3  12  14    2.33    1.70
   3 -12 -14   -1.12    2.06
   3  12 -13    3.32    2.18
  -3  12  13    0.11    1.59
   3 -12 -12   -0.71    2.07
   3  12 -12   -1.06    1.86
  -3 -12  12    0.04    1.89
  -3  12  12   -0.45    1.84
   3  12 -11   -2.11    1.76
   3 -12 -11    0.72    1.88
  -3 -12  11    0.04    2.02
   3  12 -10    0.31    1.69
   3 -12 -10    2.10    1.94
  -3 -12  10   -0.77    1.93
  -3  12  10    0.53    1.73
   3 -12  -9    2.32    1.95
  -3  12   9   -0.33    1.64
  -3 -12   9   -0.21    1.84
   3  12  -9    1.34    1.82
  -3 -12   8   -0.79    2.01
   3 -12  -8   -1.28    1.81
   3  12  -8   -0.73    1.83
  -3  12   8   -0.36    1.84
  -3  12   7    0.73    1.70
  -3 -12   7   -0.64    2.08
   3 -12  -7    0.68    1.72
   3 -12  -6    0.99    1.86
  -3  12   6    2.68    1.75
   3  12  -6    2.38    1.76
  -3 -12   6    6.42    2.18
  -3  12   5    0.90    1.95
   3 -12  -5   -1.18    1.72
  -3 -12   5   -0.22    1.88
   3  12  -5   -0.60    1.88
   3 -12  -4    0.12    1.77
   3  12  -4   -0.68    2.02
   3 -12  -3   -1.03    1.93
  -3 -12   3   -1.77    2.04
  -3  12   3    0.05    2.05
   3  12  -3    1.97    2.11
   3 -12  -2   -0.32    2.04
  -3 -12   2   -2.92    1.88
  -3  12   2    0.36    1.91
   3  12  -2   -0.22    1.91
  -3 -12   1    1.64    1.92
   3 -12  -1   -0.40    1.84
   3  12  -1    1.96    1.99
  -3  12   1    0.17    2.03
   3  12   0   -1.60    1.75
  -3 -12   0    1.24    2.06
  -3 -12  -1   -1.00    2.09
   3  12   2    1.68    1.95
  -3 -12  -2   16.15    2.12
   3  12   3   -0.51    1.87
   3  12   4    1.16    1.61
   3  12   5    0.43    1.47
  -4  -1   8    2.40    0.43
  -4  -1   7    8.86    0.85
   4   2 -20   -0.57    1.81
   4   2 -19   -0.96    0.88
   4   2 -18    0.54    0.68
   4   2 -17    0.25    0.58
   4   2 -16   -0.21    0.50
   4   2 -15    0.69    0.46
   4   2 -14    0.32    0.40
   4   2 -13    0.14    0.34
   4   2 -12    2.24    0.37
   4   2 -11    0.31    0.26
  -4  -2  10    3.47    0.55
  -4   2  10    2.33    0.44
  -4   2   9   30.87    2.66
  -4  -2   9   28.49    2.66
  -4   2   8    3.26    0.60
  -4  -2   8    3.75    0.62
  -4  -2   7    9.54    1.04
  -4   2   7    9.95    1.00
  -4  -2   6    3.76    0.59
  -4  -2   5   18.77    1.71
   4   3 -20   -0.26    5.26
   4   3 -19    1.15    1.81
   4  -3 -19    6.11    9.09
   4   3 -18    1.12    1.19
   4  -3 -18    0.15    2.09
   4   3 -17   -1.35    0.95
   4  -3 -17   -0.72    1.34
   4  -3 -16   -2.16    1.04
   4   3 -16   -0.35    0.77
   4  -3 -15   -0.01    0.87
   4   3 -15   -0.11    0.74
   4   3 -14   -0.01    0.69
   4  -3 -14    0.92    0.81
   4  -3 -13    1.64    0.83
   4   3 -13    1.01    0.63
   4   3 -12   -0.01    0.66
  -4   3  11    0.38    0.52
   4   3 -11    0.22    0.58
   4   3 -10   21.28    1.81
  -4   3  10   16.41    1.82
  -4  -3  10   20.56    1.84
   4   3  -9   67.43    6.36
  -4  -3   9   72.80    6.38
  -4   3   9   78.08    6.38
   4   3  -8   53.25    4.31
  -4   3   8   48.14    4.34
  -4  -3   8   41.95    4.34
  -4  -3   7   11.45    1.27
  -4   3   7   12.34    1.26
  -4   3   6    0.76    0.59
  -4  -3   6    1.33    0.66
  -4  -3   5   13.58    1.39
   4   4 -19    2.49    2.59
   4  -4 -19    0.05    3.61
   4   4 -18   -0.07    1.57
   4  -4 -18    0.09    2.21
   4   4 -17   -0.60    1.13
   4  -4 -17   -0.34    1.32
   4   4 -16    0.58    1.03
   4  -4 -16    0.44    1.07
   4   4 -15   -0.48    0.85
   4  -4 -15   -0.26    1.00
   4  -4 -13    0.89    0.81
   4   4 -13    0.70    0.86
   4  -4 -12    0.44    0.80
   4   4 -12   -0.35    0.78
  -4   4  11    0.27    0.74
   4   4 -11    0.71    0.78
  -4  -4  11    0.69    0.75
   4  -4 -11   -0.12    0.79
  -4  -4  10    1.56    0.76
   4  -4 -10    1.71    0.86
   4   4 -10    0.67    0.77
  -4   4  10    1.06    0.80
  -4   4   9   14.13    1.57
  -4  -4   9   14.23    1.60
   4   4  -9   16.57    1.55
   4   4  -8    4.52    0.88
  -4   4   8    5.92    0.90
  -4  -4   8    5.32    1.00
  -4   4   7  164.82   14.46
   4   4  -6   98.26    9.13
  -4  -4   6  115.68    9.19
  -4   4   6  102.75    9.17
   4   4  -5    2.46    0.68
  -4  -4   5    3.11    0.87
   4   4  -4   -0.13    0.62
  -4  -4   3    2.67    0.76
   4   5 -19   -3.31    3.58
   4  -5 -19    0.10    3.33
   4   5 -18   15.79    2.15
   4  -5 -18   -1.00    2.47
   4  -5 -17    1.10    1.56
   4  -5 -16   -1.39    1.22
   4  -5 -15    1.53    1.10
  -4   5  13    0.12    0.68
   4  -5 -13    0.99    0.94
  -4   5  12    3.50    0.83
   4  -5 -12   -0.32    0.94
   4  -5 -11    2.47    1.01
  -4  -5  11    2.18    1.01
  -4   5  11    1.16    1.06
  -4  -5  10    0.30    0.95
   4  -5 -10   -0.01    0.86
  -4   5  10    1.92    0.90
  -4   5   9    4.15    1.01
  -4  -5   9    2.68    1.03
   4  -5  -9    5.62    1.08
  -4   5   8    5.61    1.14
  -4  -5   8   14.27    1.37
  -4  -5   7  159.38   14.04
   4   5  -6  102.65    8.11
  -4  -5   6   79.10    8.13
  -4   5   6   90.45    8.12
  -4   5   5    0.46    0.90
  -4  -5   5   -1.25    1.01
   4   5  -5   -0.84    0.89
   4   5  -4   18.17    1.83
   4   5  -3    0.16    0.74
  -4  -5   3    0.56    0.90
  -4  -5   2   22.72    2.02
   4   5  -2   17.53    1.95
  -4  -5   1   87.23    7.75
   4   6 -19    0.82    5.13
   4  -6 -19   -1.51    3.20
   4   6 -18    2.25    2.51
   4  -6 -18   -0.44    2.46
   4   6 -17    0.96    1.64
   4  -6 -17   -1.51    1.73
   4   6 -16    2.16    1.41
   4  -6 -16    2.03    1.34
   4   6 -15    0.64    1.25
   4  -6 -15    0.77    1.22
  -4   6  14   -0.24    0.71
   4  -6 -13    1.67    1.13
  -4   6  13    1.84    0.98
   4   6 -13    1.05    1.11
   4  -6 -12    1.69    1.02
  -4   6  12    0.48    1.07
   4   6 -12    1.28    1.08
  -4   6  11    0.78    1.00
   4   6 -11   -2.04    1.08
   4  -6 -11    0.73    0.99
  -4  -6  11   -0.66    1.02
  -4   6  10    0.29    1.05
  -4  -6  10    1.04    1.14
   4  -6 -10    0.70    0.98
   4   6 -10    0.71    0.97
  -4   6   9    3.96    1.15
  -4  -6   9    3.12    1.14
   4  -6  -9    4.69    1.09
   4   6  -9    4.46    1.17
  -4  -6   8    5.67    1.30
  -4   6   8    5.59    1.23
   4   6  -8    5.38    1.19
   4  -6  -8    3.27    1.21
  -4  -6   7    7.72    1.32
  -4   6   7    5.33    1.22
  -4   6   6    0.90    1.17
  -4  -6   6    2.72    1.22
   4   6  -6    0.76    0.90
   4   6  -5  109.36    9.33
  -4  -6   5  107.67    9.36
  -4   6   5   98.32    9.34
   4   6  -4  109.17    9.66
   4   6  -3    1.60    1.00
  -4  -6   3    0.26    1.19
   4   6  -2    0.29    0.91
  -4  -6   2    0.30    1.11
   4   6  -1    9.27    1.38
  -4  -6   1   13.19    1.54
  -4  -6   0    1.05    1.04
   4   7 -19    0.15    8.22
   4  -7 -19    3.24    3.89
   4   7 -18   -1.56    2.94
   4  -7 -18   -1.59    2.43
   4   7 -17    4.43    2.07
   4  -7 -17    0.03    1.77
   4  -7 -16    1.32    1.54
   4   7 -16    0.73    1.60
   4   7 -15    1.62    1.34
  -4   7  15    1.74    0.82
  -4   7  14   -0.54    1.04
   4  -7 -13    0.13    1.28
  -4   7  13    0.57    1.09
   4   7 -13    1.35    1.22
   4  -7 -12    1.54    1.14
  -4   7  12    2.34    1.24
   4   7 -12    3.13    1.28
   4  -7 -11    1.80    1.16
  -4  -7  11    0.04    1.19
  -4   7  11    1.71    1.22
   4   7 -11    2.20    1.20
  -4   7  10    0.27    1.15
   4  -7 -10    1.26    1.11
  -4  -7  10   -0.15    1.26
   4   7 -10   -2.49    1.18
  -4   7   9    1.89    1.23
   4  -7  -9    0.99    1.07
  -4  -7   9   -0.22    1.18
   4   7  -9    1.40    1.16
   4  -7  -8    1.77    1.10
  -4  -7   8    0.98    1.30
  -4   7   8    3.11    1.30
   4   7  -8    3.08    1.27
  -4  -7   7    1.17    1.31
   4   7  -7   -0.02    0.15
  -4   7   7   -0.46    1.27
   4  -7  -7   -0.55    1.23
  -4   7   6    6.07    1.42
   4  -7  -6    6.85    1.35
   4   7  -6    4.13    1.31
  -4  -7   6    4.72    1.45
   4   7  -5   50.53    4.35
  -4  -7   5   46.12    4.43
  -4   7   5   42.56    4.39
   4   7  -4   14.91    1.76
  -4   7   4   13.15    1.80
  -4  -7   3   11.48    1.71
   4   7  -3    8.97    1.55
  -4  -7   2   14.88    1.88
   4   7  -2   14.00    1.75
   4   7  -1    0.37    1.02
  -4  -7   1    0.98    1.32
   4   7   0    0.02    1.06
  -4  -7   0    0.87    1.24
   4   7   1    0.66    1.11
  -4  -7  -1   -0.55    1.23
   4   8 -19   -7.85   17.52
   4  -8 -19    3.31    3.56
   4   8 -18    5.01    3.74
   4  -8 -18   -1.39    2.26
   4  -8 -17    0.10    1.78
   4   8 -17    2.59    2.34
   4   8 -16    0.15    1.83
   4  -8 -16    1.12    1.62
  -4   8  16   -0.34    0.81
   4   8 -15    2.55    1.49
   4  -8 -15   -1.31    1.49
  -4   8  15    0.27    0.90
   4  -8 -14   -0.61    1.46
  -4   8  14    0.21    1.19
   4  -8 -13    0.38    1.33
  -4   8  13   -2.28    1.27
  -4  -8  13   -0.30    1.33
   4   8 -13   -0.84    1.41
   4  -8 -12    1.16    1.30
  -4  -8  12    0.70    1.23
  -4   8  12   -0.17    1.48
   4   8 -12    1.14    1.33
   4  -8 -11   -1.51    1.27
  -4  -8  11    0.86    1.30
   4   8 -11    0.29    1.32
  -4   8  10    6.57    1.47
  -4  -8  10    8.34    1.65
   4   8 -10    6.62    1.46
   4  -8 -10    7.85    1.40
   4  -8  -9   -0.53    1.20
  -4   8   9    0.81    1.29
   4   8  -9    0.67    1.24
  -4  -8   9    1.62    1.50
  -4   8   8   -1.90    1.42
  -4  -8   8   -0.80    1.41
   4  -8  -8   -0.73    1.24
   4   8  -8   -0.34    1.30
  -4  -8   7    0.03    1.35
  -4   8   7   -0.75    1.36
   4  -8  -7    0.94    1.29
   4  -8  -6    1.48    1.41
   4   8  -6   -0.03    1.17
  -4   8   6   -0.15    1.25
  -4  -8   6    0.47    1.40
  -4   8   5    0.91    1.41
   4   8  -5    0.80    1.30
  -4  -8   5    0.62    1.57
  -4   8   4   -0.42    1.32
   4   8  -4   -0.69    1.27
   4   8  -3   16.46    1.97
  -4  -8   3   14.42    2.04
  -4  -8   2   10.97    1.79
   4   8  -2    9.67    1.68
  -4  -8   1   10.03    1.43
   4   8  -1   -1.22    1.35
   4   8   0    1.26    1.11
  -4  -8   0    1.49    1.48
   4   8   1    3.41    1.20
  -4  -8  -1    2.11    1.39
   4   8   2   60.12    5.05
  -4  -8  -2   47.35    5.12
   4  -9 -18   -0.96    2.63
   4   9 -18    9.60    5.02
   4   9 -17    2.15    2.65
   4  -9 -17    0.98    1.96
   4   9 -16    3.74    2.04
   4  -9 -16   -0.96    1.73
  -4   9  16    0.06    1.03
   4  -9 -15   -0.19    1.71
  -4   9  15    1.37    1.25
   4  -9 -14    0.12    1.63
  -4   9  14    0.37    1.41
   4  -9 -13    0.03    1.51
  -4   9  13    2.16    1.49
  -4  -9  13    0.26    1.49
   4   9 -13   -0.03    1.50
  -4  -9  12    0.03    1.41
   4  -9 -12   -0.28    1.41
  -4   9  12    1.34    1.52
   4   9 -12   -0.06    1.50
   4  -9 -11    1.49    1.33
  -4  -9  11   -0.21    1.52
   4   9 -11   -0.15    1.41
   4  -9 -10   -0.42    1.35
  -4  -9  10    0.39    1.59
   4   9 -10    0.03    1.35
  -4   9  10   -0.03    1.41
  -4   9   9    1.62    1.38
   4  -9  -9   -0.95    1.27
   4   9  -9   -0.03    1.24
  -4  -9   9   -0.11    1.74
  -4   9   8    1.11    1.47
  -4  -9   8   -0.84    1.55
   4  -9  -8    0.72    1.27
   4   9  -8    0.85    1.34
   4  -9  -7    2.68    1.42
  -4  -9   7   -1.23    1.67
  -4   9   7    1.91    1.65
   4   9  -7    0.47    1.51
  -4  -9   6    0.39    1.62
   4   9  -6    0.12    1.40
  -4   9   6   -1.06    1.62
   4  -9  -5    2.36    1.48
  -4  -9   5    0.18    1.70
  -4   9   5    1.16    1.53
  -4   9   4    8.03    1.69
  -4  -9   3    0.87    1.78
   4   9  -3    1.23    1.31
  -4  -9   2    1.64    1.67
   4   9  -2    0.59    1.39
  -4  -9   1   -1.12    1.51
   4   9  -1    0.72    1.48
  -4  -9   0    4.31    1.59
   4   9   0    6.37    1.48
  -4  -9  -1    2.07    1.43
   4   9   1    0.44    1.32
   4   9   2    9.09    1.65
  -4  -9  -2    9.09    1.78
   4   9   3   10.42    1.75
  -4  -9  -3   10.46    1.75
   4  10 -18   -6.26    6.71
   4 -10 -18   -0.33    2.75
   4  10 -17    1.99    3.28
   4 -10 -17   -0.85    2.21
   4  10 -16   -1.71    2.31
   4 -10 -16    2.76    2.04
  -4  10  16    0.07    1.10
   4  10 -15    0.39    1.99
   4 -10 -15   -1.16    1.75
  -4  10  15    1.75    1.41
   4 -10 -14   -0.27    1.62
  -4  10  14    0.06    1.34
   4  10 -14    2.95    1.79
  -4 -10  13    0.07    1.66
  -4  10  13    2.59    1.52
  -4 -10  12    0.22    1.57
   4 -10 -12    0.89    1.58
  -4  10  12    0.60    1.47
   4  10 -12    2.57    1.67
   4  10 -11    0.73    1.54
   4 -10 -11    1.71    1.52
   4 -10 -10    1.00    1.50
  -4 -10  10   -0.07    1.72
   4  10 -10    0.92    1.45
  -4  10  10   -1.68    1.63
  -4 -10   9    0.26    1.77
  -4  10   9   -0.85    1.38
   4 -10  -9    0.68    1.48
   4  10  -9    0.54    1.42
  -4  10   8    0.25    1.53
   4 -10  -8   -0.03    1.39
  -4 -10   8    1.82    1.71
   4  10  -8    2.70    1.44
   4 -10  -7    0.57    1.56
  -4  10   7   -0.27    1.62
  -4 -10   7    0.98    1.74
   4  10  -7   -0.21    1.69
  -4 -10   6    0.46    1.79
  -4  10   6    0.82    1.76
  -4 -10   5    3.10    1.72
   4  10  -5    0.87    1.57
  -4  10   5    0.73    1.65
   4 -10  -5   -2.84    1.66
   4  10  -4   -0.17    1.53
  -4  10   4   -0.24    1.68
   4  10  -3   -0.39    1.53
  -4 -10   3    0.22    1.71
  -4 -10   2   -0.05    1.86
   4  10  -2    0.43    1.39
  -4 -10   1    0.32    1.81
   4  10  -1    0.98    1.59
  -4 -10   0   11.59    2.20
   4  10   0   12.01    1.90
  -4 -10  -1    9.15    1.95
   4  10   1   10.72    1.70
  -4 -10  -2    0.44    1.67
   4  10   2    0.22    1.43
  -4 -10  -3   -0.04    1.46
   4  10   3   -0.54    1.49
  -4 -10  -4   10.87    1.60
   4  10   4    2.33    1.57
   4  11 -18   -2.26   11.01
   4 -11 -18    1.18    2.87
   4  11 -17   -2.19    4.13
   4 -11 -17    0.84    2.38
   4 -11 -16   -1.64    2.10
  -4  11  16    0.71    1.24
   4  11 -16   -0.75    2.74
   4 -11 -15    1.07    1.92
  -4  11  15    1.40    1.54
   4  11 -15   -0.36    2.28
   4 -11 -14    0.49    1.79
  -4  11  14    0.38    1.48
   4  11 -14    1.35    2.07
  -4 -11  13   -0.08    1.78
  -4  11  13   -1.73    1.68
  -4 -11  12    0.25    1.67
  -4  11  12   -1.93    1.74
   4 -11 -12    0.28    1.62
   4  11 -12   -0.43    1.69
  -4  11  11    1.20    1.44
   4  11 -11   -0.71    1.73
   4 -11 -11    0.03    1.53
   4 -11 -10    0.81    1.52
  -4 -11  10   -0.04    1.81
   4  11 -10    0.44    1.59
  -4  11  10    0.04    1.54
  -4  11   9   -0.55    1.58
  -4 -11   9   -0.16    1.89
   4 -11  -9    0.20    1.52
   4  11  -9    1.46    1.53
  -4  11   8   -0.47    1.77
   4 -11  -8   -0.40    1.58
   4  11  -8    0.75    1.67
  -4 -11   8    2.20    2.19
   4 -11  -7   -1.23    1.74
  -4  11   7   -0.33    1.59
  -4 -11   7   -0.81    1.80
   4  11  -7    1.18    1.80
  -4 -11   6    1.97    1.88
  -4  11   6    1.39    1.81
  -4 -11   5    3.75    1.77
   4 -11  -5    1.34    1.69
  -4  11   5   -2.46    1.72
   4  11  -5    1.90    1.67
  -4 -11   4    0.80    2.00
   4  11  -4    0.38    1.50
  -4  11   4    3.43    1.87
   4  11  -3    2.67    1.60
  -4 -11   3    0.04    1.74
   4  11  -2    2.02    1.55
  -4 -11   2    0.81    1.91
   4  11  -1    1.28    1.69
  -4 -11   1    0.15    1.94
  -4 -11   0    2.37    1.95
   4  11   0    2.67    1.76
  -4 -11  -1    1.76    1.87
   4  11   1    2.80    1.59
  -4 -11  -2   -2.26    1.91
   4  11   2    0.92    1.45
  -4 -11  -3    0.33    1.83
   4  11   3   -0.32    1.60
   4  11   4    1.65    1.47
  -4 -11  -5   -0.63    1.57
   4 -12 -17   -0.58    2.38
   4  12 -17   -5.85    5.31
   4 -12 -16   -0.89    2.26
   4  12 -16   -5.63    3.38
  -4  12  15    1.85    1.61
   4 -12 -15   -1.06    2.08
   4  12 -15    0.72    2.61
  -4  12  14    1.36    1.55
   4 -12 -14    0.33    1.94
   4  12 -14   -1.05    2.39
  -4 -12  13    0.74    2.06
  -4  12  13    0.31    1.71
   4 -12 -13   -1.49    1.87
   4  12 -13    2.04    1.95
  -4  12  12   -1.74    1.76
  -4 -12  12    0.16    1.87
   4  12 -12    0.22    1.91
   4 -12 -12    0.15    1.89
   4 -12 -11    0.26    1.71
  -4  12  11    3.72    1.66
   4  12 -11    0.91    1.70
   4 -12 -10    0.49    1.71
  -4 -12  10    0.04    1.84
   4  12 -10    0.38    1.58
  -4  12   9    1.94    1.77
  -4 -12   9    0.28    2.04
   4 -12  -9    0.07    1.61
   4  12  -9    2.26    1.72
  -4 -12   8   -0.05    2.07
  -4  12   8   -1.04    1.74
   4  12  -8    0.50    1.68
   4 -12  -8   -0.81    1.62
  -4  12   7    1.69    1.80
   4 -12  -7   -0.37    1.81
   4  12  -7   -2.08    1.94
  -4 -12   7    3.95    1.90
  -4  12   6   -1.34    1.98
  -4 -12   6   -0.86    2.08
   4 -12  -6    4.37    1.68
  -4 -12   5   -0.80    2.09
  -4  12   5    0.21    1.91
   4 -12  -5   -0.08    1.78
   4  12  -5   -0.77    1.84
  -4 -12   4    0.10    2.04
  -4  12   4    0.25    1.97
   4  12  -4    0.08    1.74
  -4 -12   3   -0.21    2.19
   4  12  -3    1.74    1.75
   4  12  -2    1.26    1.85
  -4 -12   2    1.10    2.13
  -4 -12   1   16.73    2.15
   4  12  -1    0.09    1.95
   4  12   0    0.04    1.83
   4  12   1    1.99    1.68
   4  12   2   -0.19    1.60
  -5  -1   9   12.02    1.14
  -5  -2  11    1.99    0.49
  -5   2  10   41.09    4.04
  -5  -2  10   52.19    4.07
  -5  -2   9  152.93   13.95
  -5   2   9  165.04   13.94
  -5  -2   8    1.59    0.57
  -5  -2   7    5.32    0.68
  -5   3  13    0.26    0.26
  -5   3  12    0.70    0.53
  -5  -3  12    0.31    0.58
  -5  -3  11    6.82    0.86
  -5   3  10   58.02    5.60
  -5  -3  10   68.68    5.61
  -5  -3   9   41.21    3.72
  -5   3   9   40.80    3.68
  -5  -3   8   98.34    8.35
  -5   3   8   91.59    8.33
  -5  -3   7  103.04    9.07
  -5  -3   6    0.41    0.56
   5   4 -19    1.13    1.03
   5   4 -18    0.50    0.88
   5   4 -17   -0.48    0.78
   5   4 -16    0.65    0.71
   5   4 -15    1.34    0.72
  -5   4  14   -0.05    0.34
   5   4 -14   -0.02    0.69
   5   4 -13   -0.13    0.65
  -5   4  13   -0.06    0.59
   5   4 -12    0.84    0.59
  -5   4  12    1.17    0.74
  -5  -4  12    0.29    0.71
   5   4 -11    2.13    0.59
   5   4 -10   23.78    2.10
  -5   4  10   18.56    2.19
  -5  -4  10   25.22    2.25
  -5   4   9    0.19    0.78
   5   4  -9    0.71    0.56
  -5  -4   8   61.72    5.87
  -5   4   8   68.80    5.84
  -5  -4   7   19.85    1.98
  -5  -4   6   27.64    2.61
  -5  -4   5   -0.23    0.75
   5   5 -19    2.87    2.36
   5   5 -18   -1.88    1.57
   5   5 -17    0.63    1.24
   5   5 -16    1.93    1.13
  -5   5  15    0.59    0.40
   5   5 -15    1.27    1.01
  -5   5  14    0.29    0.64
   5   5 -14   -0.09    0.92
  -5  -5  13    1.10    0.91
   5   5 -13    0.28    0.85
  -5   5  13    0.04    0.88
   5   5 -12    0.25    0.84
  -5  -5  12    0.23    0.89
  -5   5  12   -0.38    0.90
  -5  -5  10    4.53    1.14
   5   5  -9    3.46    0.84
  -5  -5   9    1.90    1.04
   5   5  -8   16.34    1.74
  -5  -5   8   20.08    1.97
  -5   5   8   17.04    1.90
   5   5  -7   29.11    2.54
  -5  -5   7   25.17    2.67
  -5   5   7   24.86    2.64
  -5  -5   6    0.90    0.99
  -5  -5   5   11.70    1.41
  -5  -5   4    0.85    0.86
   5   6 -18   -0.44    2.02
   5  -6 -17   -2.42    8.17
   5   6 -17    0.16    1.57
   5   6 -16    2.59    1.44
   5  -6 -16    2.90    3.02
   5  -6 -15   -0.52    1.97
  -5   6  15    0.19    0.61
   5   6 -15    0.02    1.23
  -5   6  14    0.73    0.88
   5   6 -14    1.61    1.12
  -5  -6  13    3.54    1.05
  -5   6  13    4.03    1.17
  -5  -6  12    0.33    1.08
   5   6 -12    2.22    1.00
  -5   6  12    0.95    1.07
  -5  -6  10    0.90    1.28
  -5   6  10    1.25    1.13
   5   6 -10    2.48    0.99
  -5  -6   9   -0.44    1.26
   5   6  -9    0.24    1.01
  -5   6   9    0.36    1.08
  -5   6   8    0.58    1.08
   5   6  -8    1.46    1.01
  -5  -6   8    0.86    1.26
  -5  -6   7    0.39    1.21
   5   6  -7   -0.42    0.94
  -5   6   7    0.38    1.03
  -5  -6   6    1.23    1.15
   5   6  -5    2.36    1.01
  -5  -6   5    0.99    1.11
   5   6  -4   46.88    4.28
  -5  -6   4   47.05    4.36
  -5  -6   2    2.73    1.02
   5  -7 -18  -14.31   13.53
   5   7 -18    0.13    2.51
   5  -7 -17   -0.33    3.44
   5   7 -17    1.31    1.76
  -5   7  16    0.14    0.66
   5   7 -16    1.06    1.56
   5  -7 -16   -0.07    2.19
   5  -7 -15   -0.06    1.74
  -5   7  15   -0.27    0.96
   5   7 -15    0.64    1.41
  -5   7  14    0.12    1.05
   5   7 -14    2.86    1.36
   5  -7 -14    1.48    1.61
  -5  -7  14    0.41    1.14
  -5  -7  13    1.20    1.10
  -5   7  13   -0.20    1.21
  -5  -7  12   -0.86    1.24
   5   7 -12   -1.42    1.25
  -5   7  12    0.24    1.25
  -5   7  11    1.46    1.21
   5   7 -11    1.59    1.13
  -5   7  10   -0.24    1.19
  -5  -7  10    0.28    1.31
   5   7 -10    1.24    1.09
  -5  -7   9    0.30    1.36
   5   7  -9    0.48    1.09
  -5   7   9    1.00    1.16
   5   7  -8   -0.49    1.18
  -5  -7   8   -0.84    1.36
  -5   7   8    0.12    1.20
  -5   7   7    0.71    1.29
   5   7  -7    0.50    1.20
  -5  -7   7    1.78    1.45
  -5  -7   6    0.79    1.37
  -5   7   6    1.25    1.15
  -5  -7   5    1.07    1.32
   5   7  -5    2.02    1.07
   5   7  -4   19.66    2.13
  -5  -7   4   20.71    2.24
   5   7  -3    9.10    1.34
   5   7  -2    0.55    1.12
  -5  -7   2   -0.58    1.19
  -5  -7   1    1.14    1.24
   5  -8 -18   -0.97    5.33
   5   8 -18    0.77    2.87
   5  -8 -17    1.01    2.74
   5   8 -17   -1.08    2.06
  -5   8  16    0.67    0.89
   5  -8 -16    0.18    1.97
   5   8 -16   -1.09    1.66
  -5   8  15   -0.68    1.08
   5   8 -15   -0.92    1.57
   5  -8 -15    0.99    1.62
   5  -8 -14   -0.52    1.58
  -5   8  14   -1.08    1.30
   5   8 -14   -0.75    1.43
  -5  -8  14    0.66    1.29
  -5  -8  13   -0.47    1.36
  -5   8  13    1.54    1.19
  -5  -8  12    1.49    1.34
   5  -8 -12   -2.55    1.42
   5   8 -12   -0.85    1.30
  -5   8  12   -0.64    1.33
   5  -8 -11    1.10    1.45
  -5   8  11    2.67    1.33
   5   8 -11   -1.99    1.30
  -5   8  10    1.55    1.29
  -5  -8  10   -0.74    1.44
   5   8 -10    2.60    1.29
  -5  -8   9   -1.40    1.58
  -5   8   9   -0.47    1.38
   5   8  -9    1.55    1.21
  -5  -8   8   -0.53    1.54
   5   8  -8   -1.01    1.20
  -5   8   8   -0.26    1.40
  -5   8   7   -0.57    1.30
   5   8  -7   -0.72    1.24
  -5  -8   7   -0.86    1.51
  -5   8   6   10.00    1.67
  -5  -8   6    9.17    1.95
  -5  -8   5    6.38    1.51
   5   8  -5    0.05    1.27
  -5  -8   4    5.86    1.54
   5   8  -4    2.32    1.22
   5   8  -3   -0.70    1.17
   5   8  -2   -1.26    1.16
  -5  -8   2    1.41    1.28
   5   8  -1   -0.33    1.24
  -5  -8   1   -0.21    1.39
  -5  -8   0   -0.49    1.27
   5  -9 -18    0.89    4.18
   5   9 -18    3.36    3.53
   5  -9 -17   -0.39    2.52
   5   9 -17   -0.98    2.33
   5  -9 -16   -2.94    2.01
  -5   9  16    1.06    1.11
   5   9 -16   -1.79    1.86
  -5   9  15    2.39    1.22
   5  -9 -15   -0.96    1.71
   5   9 -15   -0.77    1.60
   5  -9 -14    0.94    1.63
  -5  -9  14    0.03    1.52
  -5   9  14   -0.66    1.35
   5   9 -14   -2.11    1.61
  -5  -9  13    0.03    1.50
   5  -9 -13    1.01    1.63
  -5   9  13    0.13    1.36
  -5  -9  12   -0.19    1.57
   5   9 -12    0.77    1.45
  -5   9  12    0.03    1.40
   5  -9 -12   -0.06    1.57
  -5   9  11   -0.61    1.30
  -5  -9  11    0.03    1.67
   5   9 -11    1.92    1.41
   5  -9 -11    0.32    1.48
   5  -9 -10    0.03    1.44
   5   9 -10    3.63    1.43
  -5  -9  10    0.26    1.53
  -5   9   9    0.13    1.46
  -5  -9   9   -0.11    1.80
  -5  -9   8    0.14    1.54
  -5   9   8    0.03    1.41
   5   9  -7    0.17    1.37
  -5  -9   7   -1.20    1.58
  -5  -9   6    1.58    1.73
   5   9  -5    1.58    1.49
  -5  -9   5    1.91    1.71
  -5  -9   4    1.78    1.51
   5   9  -4   -0.09    1.40
   5   9  -3    1.10    1.19
  -5  -9   2   -1.85    1.64
   5   9  -2    0.35    1.29
  -5  -9   1    0.96    1.44
   5   9  -1    3.65    1.41
   5   9   0    6.42    1.47
  -5  -9   0    4.97    1.63
  -5  -9  -1    3.33    1.56
   5 -10 -17    0.30    2.69
   5  10 -17   -6.24    2.84
   5 -10 -16   -0.24    2.08
  -5  10  16   -0.71    1.30
   5  10 -16   -1.07    2.14
  -5  10  15    0.08    1.31
   5 -10 -15   -1.33    1.82
   5  10 -15   -2.34    1.79
   5 -10 -14    1.08    1.62
  -5 -10  14   -1.27    1.59
  -5  10  14   -0.06    1.41
   5  10 -14    0.94    1.79
  -5 -10  13   -0.03    1.59
   5 -10 -13   -1.45    1.69
   5  10 -13    0.31    1.62
  -5  10  13   -0.83    1.39
  -5 -10  12   -0.04    1.62
   5  10 -12    0.10    1.55
  -5  10  12   -2.41    1.49
  -5  10  11   -1.28    1.46
  -5 -10  11   -0.19    1.76
   5 -10 -11    0.33    1.62
   5  10 -11    0.03    1.44
   5  10 -10   -0.29    1.45
  -5 -10  10   -0.04    1.69
   5 -10 -10    0.28    1.58
  -5  10   9   -1.61    1.34
  -5 -10   9    0.12    1.73
   5  10  -9   -0.97    1.52
  -5 -10   8    0.65    1.74
  -5  10   8    1.61    1.54
   5  10  -8    0.88    1.44
  -5 -10   7    0.04    1.71
   5  10  -7   -0.98    1.41
  -5  10   7    3.09    1.64
   5  10  -6    0.59    1.42
  -5 -10   6    0.21    1.83
  -5  10   6   -0.52    1.60
   5  10  -5   -0.86    1.57
  -5 -10   5    0.98    1.95
   5  10  -4    1.48    1.60
  -5 -10   4    0.63    1.85
   5  10  -3   -0.89    1.50
  -5 -10   2   -0.53    1.71
   5  10  -2    1.81    1.38
  -5 -10   1    5.38    1.82
   5  10  -1    6.02    1.44
  -5 -10   0    7.31    1.86
   5  10   0    9.50    1.69
  -5 -10  -1    0.31    1.63
   5  10   1    0.93    1.45
   5 -11 -17   -1.28    2.59
   5  11 -17    2.43    3.32
   5 -11 -16    0.26    2.21
   5  11 -16    0.81    2.29
  -5  11  15    1.69    1.38
   5  11 -15    2.62    2.10
   5 -11 -15    0.90    1.96
   5 -11 -14    0.85    1.87
  -5 -11  14    0.04    1.75
  -5  11  14   -0.80    1.53
   5  11 -14   -0.04    1.86
  -5 -11  13   -0.04    1.69
   5 -11 -13   -1.57    1.85
   5  11 -13   -1.69    1.81
  -5  11  13   -1.60    1.48
  -5 -11  12   -0.12    1.67
  -5  11  12    1.44    1.55
  -5 -11  11    0.58    1.75
   5 -11 -11   -0.54    1.85
   5  11 -11    1.65    1.60
  -5  11  11    1.33    1.60
   5  11 -10   -0.04    1.61
  -5  11   9   -0.84    1.55
   5  11  -9   -0.61    1.59
  -5 -11   9   -0.13    1.78
  -5  11   8    1.25    1.78
  -5 -11   8   -0.09    1.84
   5  11  -8    0.71    1.34
  -5 -11   7   -2.73    1.92
  -5  11   7    0.71    1.76
   5  11  -7    0.61    1.56
  -5 -11   6    1.75    1.77
   5  11  -6    0.38    1.56
  -5  11   6   -0.18    1.75
  -5 -11   5   -1.30    2.02
   5  11  -4   -0.97    1.61
  -5 -11   4    0.50    1.84
   5  11  -3    1.60    1.51
  -5 -11   2    1.43    2.06
   5  11  -2    1.29    1.48
  -5 -11   1    1.55    1.67
   5  11  -1    2.40    1.42
  -5 -11   0    1.68    1.94
   5  11   0    0.96    1.50
  -5 -11  -1    1.15    1.74
   5  11   1    1.83    1.55
  -5 -11  -2   -3.22    1.77
   5  11   2    5.84    1.65
   5 -12 -17   -0.17    2.64
   5  12 -17   -0.70    3.78
   5  12 -16    0.89    2.71
   5 -12 -16    0.57    2.32
  -5  12  15    1.54    1.46
   5  12 -15    2.32    2.34
   5 -12 -15   -0.60    1.99
   5 -12 -14    0.61    1.98
  -5  12  14   -0.36    1.59
  -5 -12  14   -0.09    2.01
   5  12 -14   -0.90    2.11
  -5 -12  13   -0.28    1.82
   5 -12 -13    0.04    1.92
   5  12 -13   -0.99    1.98
  -5  12  13    0.41    1.64
  -5  12  12   -1.14    1.62
  -5 -12  12   -0.13    1.89
  -5 -12  11   -1.14    1.92
   5 -12 -11   -1.12    1.94
   5  12 -11    1.64    1.77
  -5  12  11   -0.24    1.65
  -5  12  10    2.57    1.63
   5  12 -10    0.74    1.63
   5 -12 -10    0.12    1.87
  -5  12   9    5.21    1.64
   5  12  -9    2.10    1.70
  -5 -12   9    0.48    2.16
  -5  12   8   -0.25    1.59
  -5 -12   8    0.29    2.08
   5  12  -8    1.29    1.68
  -5 -12   7    0.50    2.14
  -5  12   7    0.72    1.79
   5  12  -7   -0.63    1.44
  -5 -12   6    2.24    2.16
   5  12  -6   -0.76    1.70
  -5  12   6    0.05    1.92
  -5 -12   5   -0.95    2.08
   5  12  -4    0.25    1.92
   5  12  -3    5.42    1.83
   5  12  -2    3.09    1.82
   5  12  -1    1.15    1.64
  -6  -1  11   13.80    1.21
  -6   1  11   11.58    1.17
  -6  -1  10    0.26    0.37
  -6   2  12    1.14    0.50
  -6  -2  12    0.97    0.50
  -6   2  11    0.83    0.52
  -6  -2  11    0.68    0.67
  -6  -2  10   15.23    1.52
  -6  -2   9   14.95    1.44
  -6   3  13    0.85    0.57
  -6  -3  13    0.58    0.55
  -6   3  12    0.22    0.65
  -6  -3  12    0.34    0.68
  -6  -3  11    1.20    0.84
  -6   3  11    0.55    0.67
  -6  -3  10    4.31    0.97
  -6   3  10    7.60    0.88
  -6  -3   9    4.64    0.86
  -6   4  14    0.05    0.52
  -6  -4  14   -0.35    0.69
  -6  -4  13   -0.09    0.76
  -6   4  13   -0.21    0.76
  -6   4  12    0.23    0.79
  -6  -4  12   -0.21    0.86
  -6   4  11    7.85    1.09
  -6  -4  10    1.45    0.99
  -6  -4   9    0.06    0.84
  -6  -4   8    3.97    0.93
  -6  -4   7   -0.19    0.74
   6   5 -15    0.71    0.57
  -6   5  15    0.13    0.59
   6   5 -14   -0.05    0.59
  -6  -5  14    0.06    0.74
  -6   5  14    0.43    0.85
  -6  -5  13    0.14    0.93
  -6   5  13    0.76    0.95
  -6   5  12   -0.11    0.90
  -6  -5  12    0.04    1.00
  -6  -5  11    3.40    1.15
  -6  -5  10    7.65    1.32
  -6  -5   9    8.09    1.28
  -6   5   9    6.73    1.11
  -6  -5   8    2.49    0.99
  -6  -5   7    0.67    0.95
  -6  -5   6    0.45    0.90
   6   6 -18   -0.12    1.32
   6   6 -17   -0.66    1.11
  -6   6  16   -0.46    0.55
   6   6 -16    0.23    1.01
  -6  -6  15    0.31    0.91
   6   6 -15   -0.44    0.90
  -6   6  15   -0.44    0.76
  -6  -6  14    0.07    0.97
   6   6 -14   -1.67    0.89
  -6   6  14   -0.45    1.01
  -6  -6  13    7.00    1.27
   6   6 -13    4.57    0.98
  -6   6  13    5.13    1.20
  -6   6  12    0.86    1.00
   6   6 -12    1.03    0.88
  -6  -6  12    1.14    1.13
  -6  -6  11    1.51    1.32
   6   6 -11    1.37    0.91
  -6   6  11    0.68    1.05
   6   6 -10    3.30    0.92
   6   6  -9   -0.66    0.88
  -6   6   9    0.04    1.09
  -6  -6   9    0.34    1.29
  -6  -6   8    1.35    1.16
  -6  -6   7   -0.93    1.08
  -6  -6   6    0.29    1.10
  -6  -6   5    4.85    1.16
   6   7 -17   -0.67    1.69
  -6   7  16   -0.04    0.79
   6   7 -16   -1.31    1.49
   6   7 -15   -0.44    1.32
  -6   7  15   -0.69    1.03
  -6  -7  15    0.80    1.12
   6   7 -14   -0.50    1.20
  -6   7  14    0.72    1.07
  -6  -7  14    0.22    1.09
  -6  -7  13    1.26    1.26
   6   7 -13   -0.39    1.18
  -6   7  13   -0.26    1.16
  -6   7  12    0.42    1.13
  -6  -7  12    0.22    1.28
  -6  -7  11    0.79    1.39
   6   7 -11    3.30    1.10
  -6   7  11    3.08    1.23
   6   7 -10    0.48    0.94
  -6   7   9    0.71    1.13
   6   7  -9   -0.08    1.00
  -6  -7   9    1.42    1.47
   6   7  -8    0.06    1.07
  -6  -7   8   -2.77    1.42
  -6   7   8   -0.17    1.09
  -6  -7   7    1.45    1.27
   6   7  -7    1.47    1.05
  -6  -7   6    0.32    1.15
  -6  -7   5    1.55    1.31
  -6  -7   4    1.26    1.20
   6   8 -17   -1.34    2.03
   6   8 -16    2.57    1.72
  -6  -8  15   -0.02    1.28
   6   8 -15    1.64    1.47
  -6   8  15   -1.39    1.18
   6   8 -14   -0.24    1.42
  -6   8  14    0.86    1.15
  -6  -8  14    0.21    1.28
  -6  -8  13   -1.02    1.45
   6   8 -13    0.05    1.33
  -6   8  13    2.23    1.22
  -6   8  12    1.56    1.20
  -6  -8  12    3.10    1.48
  -6   8  11    0.89    1.36
  -6  -8  11    0.15    1.41
   6   8 -11    0.10    1.23
   6   8 -10    0.78    1.19
  -6   8  10   -2.19    1.35
   6   8  -9    0.67    1.12
  -6  -8   9    0.62    1.47
  -6   8   9    0.06    1.30
  -6   8   8   -0.44    1.42
   6   8  -8   -1.72    1.06
   6   8  -7   10.04    1.47
  -6  -8   7    7.15    1.73
  -6  -8   6   -0.94    1.34
   6   8  -6    1.46    1.25
  -6  -8   5    1.73    1.36
  -6  -8   4   -0.64    1.37
  -6  -8   3   -1.16    1.30
   6   9 -17    1.07    2.34
   6   9 -16   -1.17    1.81
  -6  -9  15   -0.34    1.37
   6   9 -15    1.55    1.59
   6   9 -14   -1.23    1.44
  -6   9  14   -0.32    1.20
  -6  -9  14    0.28    1.37
  -6  -9  13   -0.16    1.56
   6   9 -13    0.96    1.41
  -6   9  13   -0.76    1.29
  -6   9  12    1.02    1.31
  -6  -9  12    0.07    1.70
  -6   9  11    0.19    1.31
  -6  -9  11    0.07    1.69
   6   9 -10    0.14    1.36
  -6   9  10    0.06    1.45
  -6  -9   9   -0.45    1.76
   6   9  -9    0.61    1.33
  -6   9   8    0.51    1.36
   6   9  -8    1.17    1.26
  -6  -9   8   -1.95    1.54
   6   9  -7    0.32    1.14
  -6  -9   7    0.70    1.57
   6   9  -6    1.19    1.23
  -6  -9   6    1.72    1.60
  -6  -9   5    1.92    1.45
  -6  -9   4    0.08    1.42
   6   9  -4    1.12    1.27
  -6  -9   3    0.67    1.43
   6  10 -17   -3.23    2.73
   6  10 -16   -2.83    2.13
   6  10 -15    0.32    1.75
  -6  10  15   -0.49    1.40
  -6 -10  15    0.23    1.46
   6  10 -14   -4.31    1.71
  -6  10  14   -0.99    1.40
  -6 -10  14    0.09    1.53
  -6 -10  13   -0.18    1.71
   6  10 -13    0.67    1.52
  -6  10  13   -0.19    1.40
  -6 -10  12    0.07    1.70
  -6  10  12    0.43    1.29
   6  10 -12   -0.09    1.45
  -6  10  11    0.19    1.40
   6  10 -11   -0.90    1.49
  -6 -10  11   -0.37    1.71
  -6 -10  10   -0.04    1.95
  -6  10  10   -1.52    1.47
   6  10 -10   -0.46    1.48
  -6 -10   9   -0.08    1.74
   6  10  -9    0.59    1.41
   6  10  -8    0.72    1.43
  -6  10   8    1.20    1.52
  -6 -10   8    0.04    1.74
   6  10  -7    1.17    1.42
  -6 -10   7   -0.08    1.70
   6  10  -6   -0.46    1.21
  -6 -10   6    1.80    1.70
   6  10  -5    4.30    1.42
  -6 -10   5    3.34    1.61
  -6 -10   4    0.17    1.69
   6  10  -4    3.20    1.45
  -6 -10   3    0.55    1.51
   6  10  -3   -0.86    1.41
   6  10  -2    1.74    1.45
  -6 -10   1    2.06    1.60
   6  11 -16   -1.49    2.37
  -6 -11  15   -0.31    1.65
   6  11 -15   -0.04    1.92
  -6 -11  14    0.04    1.62
   6  11 -14    1.27    1.74
  -6  11  14   -1.37    1.44
  -6 -11  13    0.39    1.80
   6  11 -13   -1.40    1.63
  -6  11  13   -1.55    1.47
  -6  11  12    0.80    1.49
  -6 -11  12   -0.08    1.88
   6  11 -12    0.10    1.53
  -6  11  11    0.71    1.54
  -6 -11  11   -0.17    1.94
  -6  11  10   -0.07    1.38
   6  11 -10    0.14    1.55
  -6 -11  10   -0.04    1.76
  -6 -11   9    0.22    1.86
   6  11  -9   -0.86    1.64
  -6 -11   8   -0.04    1.81
   6  11  -8    0.24    1.60
  -6  11   8    0.73    1.67
   6  11  -7   -0.37    1.51
  -6 -11   7    0.09    1.74
   6  11  -6    1.15    1.44
  -6 -11   6   -0.28    1.72
   6  11  -5   -1.69    1.53
  -6 -11   5    1.39    1.97
   6  11  -4   -1.01    1.42
  -6 -11   4    3.92    1.83
  -6 -11   3    1.37    1.75
   6  11  -3   -2.45    1.63
   6  11  -2    0.34    1.53
  -6 -11   1   -0.10    1.82
   6  11  -1    1.97    1.48
   6  12 -16    0.63    2.64
  -6 -12  15    0.04    1.74
   6  12 -15    1.20    2.05
  -6 -12  14    0.04    1.77
   6  12 -14   -0.49    1.83
  -6  12  14   -1.17    1.50
   6  12 -13   -0.61    1.70
  -6 -12  13   -0.13    1.90
  -6  12  13   -0.07    1.53
  -6 -12  12    0.05    1.89
   6  12 -12    0.87    1.59
  -6  12  12   -0.83    1.57
  -6  12  11    0.24    1.48
  -6 -12  11    0.91    2.08
  -6  12  10    1.57    1.64
   6  12 -10    0.34    1.61
  -6 -12  10   -0.05    1.83
  -6  12   9   -0.27    1.67
   6  12  -9   -0.94    1.70
   6  12  -8   -0.72    1.74
  -6  12   8   -1.55    1.65
   6  12  -7    0.07    1.64
   6  12  -6   -1.06    1.55
   6  12  -5   -2.33    1.43
  -7  -1  12    0.54    0.49
  -7  -2  13    0.10    0.60
  -7   2  13    0.29    0.52
  -7  -2  12    0.31    0.67
  -7   2  12    0.04    0.61
  -7  -2  11   -0.21    0.51
  -7  -3  14    0.85    0.57
  -7   3  14    0.43    0.53
  -7  -3  13    0.57    0.76
  -7   3  13    0.32    0.69
  -7   3  12    0.31    0.65
  -7  -3  12    0.16    0.87
  -7  -3  11    0.50    0.70
  -7   4  15    0.04    0.49
  -7  -4  15   -0.14    0.61
  -7  -4  14   -0.46    0.77
  -7   4  14    0.05    0.72
  -7   4  13   -0.18    0.79
  -7   4  12    0.41    0.74
  -7  -4  12    0.58    1.04
  -7  -4  11   -0.39    0.91
  -7   4  11    0.33    0.72
  -7  -4  10   -0.05    0.83
  -7  -4   9    0.24    0.70
  -7  -5  15    0.02    0.78
  -7   5  15    0.48    0.78
  -7  -5  14    1.74    0.95
  -7   5  14    0.88    0.84
  -7  -5  13    2.95    1.17
  -7   5  12    0.19    0.85
  -7  -5  12   -0.66    1.04
  -7   5  11    0.22    0.89
  -7  -5  11    0.57    1.12
  -7  -5  10    0.65    1.02
  -7  -5   9   -0.28    0.98
  -7  -5   8    0.14    0.81
  -7   6  15   -1.10    0.87
  -7  -6  15    0.43    0.89
  -7   6  14    0.77    0.92
  -7  -6  14    1.48    1.09
  -7   6  13    0.29    1.00
  -7  -6  13    0.74    1.18
  -7  -6  12    0.61    1.25
  -7   6  12    0.52    1.05
  -7   6  11    0.80    0.97
  -7  -6  11    1.09    1.38
  -7  -6   9    0.60    1.12
  -7  -6   8    0.74    1.03
  -7  -6   7    1.71    0.97
  -7  -7  15   -1.37    1.06
  -7   7  15    0.62    1.02
  -7   7  14    0.41    1.06
  -7  -7  14   -1.09    1.28
  -7   7  13    2.03    1.10
  -7  -7  13    0.02    1.29
  -7  -7  12   -0.74    1.50
  -7   7  12   -0.14    1.10
  -7  -7  11    1.71    1.31
  -7   7  11   -1.04    1.11
  -7   7  10    0.73    1.14
  -7  -7  10    0.70    1.39
  -7  -7   8    2.39    1.22
  -7  -7   7    3.96    1.23
  -7  -7   6    0.05    1.06
   7   8 -17   -4.46    1.18
   7   8 -16    2.63    1.66
   7   8 -15    0.35    1.36
  -7  -8  15   -0.02    1.30
  -7   8  15    0.58    1.11
  -7   8  14   -1.18    1.13
  -7  -8  14   -0.48    1.38
   7   8 -14   -0.18    1.24
  -7   8  13    2.56    1.18
   7   8 -13    0.02    1.21
  -7  -8  13   -0.53    1.36
  -7  -8  12    0.37    1.46
   7   8 -12   -3.78    1.18
  -7   8  12   -0.89    1.24
  -7  -8  11    3.06    1.38
  -7   8  11    0.05    1.21
  -7   8  10    0.27    1.23
  -7  -8  10   -0.87    1.49
  -7  -8   8    0.40    1.30
  -7  -8   7    3.55    1.37
  -7  -8   6    0.03    1.22
  -7  -8   5   -0.54    1.34
   7   9 -16   -0.46    1.68
   7   9 -15    0.11    1.47
  -7  -9  15   -0.16    1.41
  -7  -9  14   -0.18    1.55
  -7   9  14    1.16    1.24
  -7   9  13    0.11    1.25
   7   9 -13    0.67    1.27
  -7  -9  13    0.46    1.64
   7   9 -12    0.37    1.27
  -7  -9  12    0.03    1.51
  -7  -9  11    0.03    1.50
  -7   9  11   -0.81    1.28
   7   9 -10    1.41    1.24
  -7   9  10    0.03    1.33
  -7  -9  10   -0.07    1.54
   7   9  -9    1.20    1.18
   7   9  -8   -0.73    1.21
  -7  -9   8    0.11    1.54
  -7  -9   7   -0.66    1.38
  -7  -9   6   -0.03    1.37
  -7  -9   5   -0.93    1.32
  -7  -9   4   -0.95    1.42
   7  10 -16   -4.37    2.18
   7  10 -15    0.31    1.77
  -7 -10  15   -0.27    1.48
  -7 -10  14   -0.07    1.59
   7  10 -14    0.09    1.53
  -7  10  14    2.86    1.51
  -7  10  13   -0.98    1.31
   7  10 -13    0.45    1.40
  -7 -10  13   -0.04    1.75
  -7  10  12   -1.45    1.40
   7  10 -12   -0.37    1.35
  -7 -10  12    0.11    1.66
  -7 -10  11    1.28    1.74
  -7  10  11    0.10    1.47
  -7 -10  10   -0.04    1.65
   7  10 -10   -1.15    1.38
  -7  10  10   -0.11    1.45
   7  10  -9    1.24    1.41
   7  10  -8    1.73    1.43
  -7 -10   8   -0.69    1.74
   7  10  -7    0.83    1.44
  -7 -10   7   -0.17    1.59
  -7 -10   6    0.04    1.47
  -7 -10   5    0.52    1.62
  -7 -10   4    2.02    1.44
   7  11 -16   -5.39    1.71
   7  11 -15   -1.22    1.90
  -7 -11  14   -0.68    1.70
   7  11 -14   -3.19    1.74
  -7  11  14    0.93    1.40
  -7 -11  13    0.04    1.74
  -7  11  13   -0.06    1.28
   7  11 -13   -1.65    1.58
  -7  11  12    1.63    1.48
   7  11 -12    0.75    1.49
  -7 -11  12    0.16    1.70
  -7  11  11    0.59    1.50
   7  11 -11    0.14    1.39
  -7 -11  11    0.28    1.78
  -7 -11  10   -0.05    1.82
   7  11 -10    0.38    1.42
  -7  11  10   -2.34    1.56
  -7 -11   9    0.53    1.85
   7  11  -9    1.22    1.49
   7  11  -8    0.47    1.44
  -7 -11   8   -0.12    1.64
   7  11  -7   -0.92    1.44
  -7 -11   7    0.32    1.78
   7  11  -6   -0.87    1.37
  -7 -11   6   -0.05    1.89
  -7 -11   5    0.23    1.83
  -7 -11   4    2.04    1.70
   7  12 -15    1.08    2.09
   7  12 -14    2.87    1.86
  -7  12  13    0.14    1.42
   7  12 -13   -2.37    1.74
  -7  12  12    0.18    1.47
   7  12 -12   -0.24    1.58
  -7  12  11   -0.31    1.53
   7  12 -11    0.20    1.56
   7  12  -9   -0.10    1.48
   7  12  -8   -0.94    1.52
  -8  -1  14    0.07    0.38
  -8  -1  13    0.10    0.39
  -8   2  14   -0.03    0.49
  -8  -2  14    0.08    0.58
  -8  -2  13    0.26    0.59
  -8  -2  12   -0.18    0.46
  -8  -3  15    0.31    0.56
  -8   3  15    0.35    0.47
  -8   3  14   -0.21    0.65
  -8  -3  14    0.72    0.72
  -8  -3  13   -0.11    0.80
  -8   3  13   -0.07    0.62
  -8  -3  11    0.06    0.55
  -8  -4  15   -0.36    0.69
  -8   4  15   -0.15    0.65
  -8   4  14    0.06    0.77
  -8   4  13    1.03    0.78
  -8  -4  13    1.65    0.93
  -8  -4  12    1.98    0.83
  -8  -4  11    0.34    0.74
  -8  -4  10   -1.22    0.65
  -8  -5  15   -0.51    0.92
  -8  -5  14   -0.26    1.01
  -8  -5  13    0.56    1.04
  -8   5  13    0.56    0.85
  -8  -5  12   -0.56    1.03
  -8  -5  11    0.63    0.90
  -8  -5  10    1.79    0.86
  -8  -6  15    1.32    1.03
  -8  -6  14    0.58    1.23
  -8   6  14    0.73    0.98
  -8   6  13    0.62    0.92
  -8  -6  13   -0.09    1.13
  -8  -6  12    0.55    1.11
  -8  -6  11   -0.04    1.02
  -8  -6  10    3.05    0.95
  -8  -6   9    0.02    0.93
  -8   7  14    0.20    1.03
  -8  -7  14    0.40    1.25
  -8  -7  13   -0.58    1.26
  -8   7  13   -0.44    1.09
  -8   7  12   -0.49    1.08
  -8  -7  12   -0.03    1.21
  -8  -7  11    0.26    1.26
  -8  -7  10    0.62    1.11
  -8  -7   9    0.39    0.95
  -8  -7   8    8.45    1.22
  -8   8  14    0.24    1.10
  -8  -8  14   -0.08    1.35
  -8  -8  13    0.27    1.07
  -8   8  13    1.08    1.17
  -8   8  12   -1.06    1.12
  -8  -8  12    0.20    1.40
  -8  -8  11    0.03    1.34
  -8  -8  10   -0.38    1.24
  -8  -8   9   -0.08    1.20
  -8  -8   7    0.08    1.17
  -8  -9  14    0.09    1.27
  -8  -9  13   -0.68    1.52
  -8   9  13    1.20    1.28
  -8  -9  12   -0.06    1.47
  -8   9  12   -0.29    1.24
  -8  -9  11    0.19    1.36
  -8  -9  10    0.33    1.43
  -8  -9   9    0.03    1.36
  -8  -9   7   -0.13    1.32
  -8 -10  14    0.03    1.53
  -8  10  13    0.82    1.20
  -8 -10  13   -0.65    1.57
  -8 -10  12   -0.48    1.66
  -8 -10  11    0.46    1.55
  -8 -10  10    0.04    1.45
  -8 -10   9    0.22    1.44
  -8 -10   7   -0.07    1.42
  -8 -10   6    0.11    1.25
   8  11 -15    0.70    1.90
   8  11 -14   -1.32    1.76
  -8  11  13   -0.65    1.31
   8  11 -13   -0.68    1.60
  -8 -11  13    0.58    1.53
   8  11 -12    0.78    1.55
  -8 -11  12   -0.98    1.75
  -8 -11  10   -0.08    1.61
  -8 -11   9    0.08    1.64
  -8 -11   8   -0.45    1.60
  -8 -11   7   -0.04    1.61
   8  12 -14   -0.59    1.73
   8  12 -13   -0.18    1.65
  -9  -1  14   -0.07    0.34
  -9  -2  14    0.77    0.49
  -9  -3  14   -0.41    0.66
  -9  -3  13    0.21    0.58
  -9  -4  14    1.17    0.84
  -9  -4  13    0.76    0.72
  -9  -4  12    0.13    0.63
  -9  -5  14   -0.18    0.98
  -9  -5  13    0.64    0.88
  -9  -5  12    0.12    0.69
  -9  -5  11    0.52    0.64
  -9  -6  14   -0.02    0.97
  -9  -6  13   -0.27    1.02
  -9  -6  12   -0.04    0.88
  -9  -6  11    0.13    0.75
  -9  -7  13   -0.38    1.14
  -9  -7  12    0.09    1.06
  -9  -7  10    0.04    0.82
  -9  -8  13    0.48    1.19
  -9  -8  12   -0.21    1.19
  -9  -8  11   -0.03    1.12
  -9  -8  10   -0.97    0.98
  -9  -8   9   -0.04    0.90
  -9  -9  13   -0.03    1.31
  -9  -9  12    0.20    1.21
  -9  -9  11   -0.03    1.21
  -9  -9  10   -0.43    1.18
  -9  -9   9   -0.13    1.06
  -9 -10  13   -0.16    1.46
  -9 -10  12   -0.03    1.28
  -9 -10  11   -0.10    1.36
  -9 -10  10    0.13    1.35
  -9 -10   9    0.06    1.24
  -9 -10   8   -0.18    1.10
  -9 -11  12    0.90    1.39
  -9 -11  11   -0.23    1.33
 -10  -5  13   -0.23    0.58
 -10  -6  13   -0.05    0.73
 -10  -7  12    0.12    0.74
 -10  -8  12   -0.12    0.89
 -10  -9  12   -0.05    1.03
 -10  -9  11   -0.07    0.93
 -10 -10  12   -0.03    1.08
 -10 -10  11    0.08    1.09
   0   0   0    0.00    0.00


TITL scan0001 in P2(1)/n
REM P2(1)/n (#14 in standard setting)
CELL 0.37380   8.477930   9.265248  13.654792  90.0000 100.3111  90.0000
ZERR   59.00   0.007591   0.001238   0.006907   0.0000   0.0775   0.0000
LATT  1
SYMM -x+1/2, y+1/2,-z+1/2
SFAC C H
UNIT 59.00 59.00
TREF
HKLF 4
END
_computing_structure_solution     'SHELXT 2014/5 (Sheldrick, 2014)'
;
_shelx_hkl_checksum                72753
loop_
  _axis.id
  _axis.type
  _axis.equipment
  _axis.parity
  _axis.depends_on
  _axis.zero
  _axis.vector[1]
  _axis.vector[2]
  _axis.vector[3]
 source . source . . . 0.99989212 0.00000000 -0.01468851
 omega rotation goniometer -1 . -0.04403000 0.00000000 0.00000000 1.00000000
 kappa rotation goniometer -1 omega 0.00000000 -0.76604444 0.00000000 0.64278761
 phi rotation goniometer -1 kappa . 0.00000000 0.00000000 1.00000000
 theta rotation goniometer -1 . -1.06207000 0.00000000 0.00000000 1.00000000
 matrixX general general . phi . 1.00000000 0.00000000 0.00000000
 matrixY general general . phi . 0.00000000 1.00000000 0.00000000
 matrixZ general general . phi . 0.00000000 0.00000000 1.00000000
 dacX translation general . phi . 0.00000000 1.00000000 0.00000000
 dacY translation general . phi . -1.00000000 0.00000000 0.00000000
 dacZ translation general . phi . 0.00000000 0.00000000 1.00000000

_olex2_submission_special_instructions  'No special instructions were received'
_oxdiff_exptl_absorpt_empirical_details
;
Empirical correction (ABSPACK) includes:
- Absorption correction using spherical harmonics
- Frame scaling
;
_oxdiff_exptl_absorpt_empirical_full_max  16.576
_oxdiff_exptl_absorpt_empirical_full_min  0.462
