# Supplementary material for: Polymorphism of pyrene on compression to 35 GPa in a diamond anvil cell
Source: Commun Chem. 2024 Sep 17;7:209. doi: 10.1038/s42004-024-01294-0 (PMC11405754; doi:10.1038/s42004-024-01294-0)
Supplement: Supplementary file 5 — Supplementary Data 2 [file 42004_2024_1294_MOESM5_ESM.cif]

data_scan0001
_audit_creation_date               2022-11-24
_audit_creation_method
;
Olex2 1.5
(compiled 2022.04.07 svn.rca3783a0 for OlexSys, GUI svn.r6498)
;
_shelx_SHELXL_version_number       '2017/1'
_audit_contact_author_address      ?
_audit_contact_author_email        ?
_audit_contact_author_name         ''
_audit_contact_author_phone        ?
_publ_contact_author_id_orcid      ?
_publ_section_references
;
Dolomanov, O.V., Bourhis, L.J., Gildea, R.J, Howard, J.A.K. & Puschmann, H.
 (2009), J. Appl. Cryst. 42, 339-341.

Sheldrick, G.M. (2008). Acta Cryst. A64, 112-122.

Sheldrick, G.M. (2015). Acta Cryst. A71, 3-8.
;
_chemical_name_common              ?
_chemical_name_systematic          ?
_chemical_formula_moiety           'C16 H10'
_chemical_formula_sum              'C16 H10'
_chemical_formula_weight           202.24
_chemical_melting_point            ?
_chemical_oxdiff_formula           C16H10
loop_
  _atom_type_symbol
  _atom_type_description
  _atom_type_scat_dispersion_real
  _atom_type_scat_dispersion_imag
  _atom_type_scat_source
 'C' 'C' -0.0014 0.0004 'International Tables Vol C Tables 4.2.6.8 and 6.1.1.4'
 'H' 'H' 0.0000 0.0000 'International Tables Vol C Tables 4.2.6.8 and 6.1.1.4'

_shelx_space_group_comment
;
The symmetry employed for this shelxl refinement is uniquely defined
by the following loop, which should always be used as a source of
symmetry information in preference to the above space-group names.
They are only intended as comments.
;
_space_group_crystal_system        'monoclinic'
_space_group_IT_number             14
_space_group_name_H-M_alt          'P 1 21/c 1'
_space_group_name_Hall             '-P 2ybc'
loop_
  _space_group_symop_operation_xyz
 'x, y, z'
 '-x, y+1/2, -z+1/2'
 '-x, -y, -z'
 'x, -y-1/2, z-1/2'

_cell_length_a                     8.1431(12)
_cell_length_b                     9.8639(7)
_cell_length_c                     12.1136(4)
_cell_angle_alpha                  90
_cell_angle_beta                   96.484(7)
_cell_angle_gamma                  90
_cell_volume                       966.77(16)
_cell_formula_units_Z              4
_cell_measurement_reflns_used      315
_cell_measurement_temperature      293
_cell_measurement_theta_max        18.5410
_cell_measurement_theta_min        1.7790
_shelx_estimated_absorpt_T_max     ?
_shelx_estimated_absorpt_T_min     ?
_exptl_absorpt_coefficient_mu      0.034
_exptl_absorpt_correction_T_max    1.00000
_exptl_absorpt_correction_T_min    0.19848
_exptl_absorpt_correction_type     multi-scan
_exptl_absorpt_process_details
;
CrysAlisPro 1.171.42.49 (Rigaku Oxford Diffraction, 2022)
Empirical absorption correction using spherical harmonics,
implemented in SCALE3 ABSPACK scaling algorithm.
;
_exptl_absorpt_special_details     ?
_exptl_crystal_colour              'clear colourless'
_exptl_crystal_colour_lustre       clear
_exptl_crystal_colour_primary      colourless
_exptl_crystal_density_diffrn      1.389
_exptl_crystal_density_meas        ?
_exptl_crystal_density_method      ?
_exptl_crystal_description         block
_exptl_crystal_F_000               424
_exptl_crystal_size_max            0.013
_exptl_crystal_size_mid            0.012
_exptl_crystal_size_min            0.011
_exptl_transmission_factor_max     ?
_exptl_transmission_factor_min     ?
_diffrn_reflns_av_R_equivalents    0.0180
_diffrn_reflns_av_unetI/netI       0.0605
_diffrn_reflns_Laue_measured_fraction_full  0.401
_diffrn_reflns_Laue_measured_fraction_max  0.223
_diffrn_reflns_limit_h_max         10
_diffrn_reflns_limit_h_min         -5
_diffrn_reflns_limit_k_max         14
_diffrn_reflns_limit_k_min         -14
_diffrn_reflns_limit_l_max         21
_diffrn_reflns_limit_l_min         -21
_diffrn_reflns_number              1864
_diffrn_reflns_point_group_measured_fraction_full  0.401
_diffrn_reflns_point_group_measured_fraction_max  0.223
_diffrn_reflns_theta_full          12.961
_diffrn_reflns_theta_max           20.051
_diffrn_reflns_theta_min           1.780
_diffrn_ambient_temperature        293
_diffrn_detector                   'Hybrid Pixel Array Detector'
_diffrn_detector_area_resol_mean   13.3333
_diffrn_measured_fraction_theta_full  0.401
_diffrn_measured_fraction_theta_max  0.223
_diffrn_measurement_details
;
List of Runs (angles in degrees, time in seconds):

  # Type    Start    End  Width  t~exp~   \w     \q     \k     \f   Frames
--------------------------------------------------------------------------
  1  \w    -32.00  10.50   0.50    1.00    --    0.00   0.00   0.00   85
;
_diffrn_measurement_device         'abstract diffractometer'
_diffrn_measurement_device_type   
 'esperanto-CrysAlisPro-abstract goniometer imported esperanto images'
_diffrn_measurement_method         '\w scans'
_diffrn_orient_matrix_axis[1]      matrixX
_diffrn_orient_matrix_axis[2]      matrixY
_diffrn_orient_matrix_axis[3]      matrixZ
_diffrn_orient_matrix_type        
 'CrysAlisPro convention (1999,Acta A55,543-557)'
_diffrn_orient_matrix_UB_11        0.0368636000
_diffrn_orient_matrix_UB_12        0.0216500000
_diffrn_orient_matrix_UB_13        -0.0030887000
_diffrn_orient_matrix_UB_21        -0.0218208000
_diffrn_orient_matrix_UB_22        0.0150214000
_diffrn_orient_matrix_UB_23        -0.0259515000
_diffrn_orient_matrix_UB_31        -0.0172975000
_diffrn_orient_matrix_UB_32        0.0272355000
_diffrn_orient_matrix_UB_33        0.0167792000
_diffrn_radiation_monochromator    synchrotron
_diffrn_radiation_probe            x-ray
_diffrn_radiation_type             synchrotron
_diffrn_radiation_wavelength       0.3738
_diffrn_source                     synchrotron
_reflns_Friedel_coverage           0.000
_reflns_Friedel_fraction_full      .
_reflns_Friedel_fraction_max       .
_reflns_number_gt                  830
_reflns_number_total               1390
_reflns_special_details
;
 Reflections were merged by SHELXL according to the crystal
 class for the calculation of statistics and refinement.
 
 _reflns_Friedel_fraction is defined as the number of unique
 Friedel pairs measured divided by the number that would be
 possible theoretically, ignoring centric projections and
 systematic absences.
;
_reflns_threshold_expression       'I > 2\s(I)'
_computing_cell_refinement         'CrysAlisPro 1.171.42.49 (Rigaku OD, 2022)'
_computing_data_collection         'CrysAlisPro 1.171.42.49 (Rigaku OD, 2022)'
_computing_data_reduction          'CrysAlisPro 1.171.42.49 (Rigaku OD, 2022)'
_computing_molecular_graphics      'Olex2 1.5 (Dolomanov et al., 2009)'
_computing_publication_material    'Olex2 1.5 (Dolomanov et al., 2009)'
_computing_structure_refinement    'XL  (Sheldrick, 2008)'
_computing_structure_solution      'SHELXT 2014/5 (Sheldrick, 2014)'
_refine_diff_density_max           0.165
_refine_diff_density_min           -0.168
_refine_diff_density_rms           0.040
_refine_ls_extinction_coef         .
_refine_ls_extinction_method       none
_refine_ls_goodness_of_fit_ref     1.044
_refine_ls_hydrogen_treatment      mixed
_refine_ls_matrix_type             full
_refine_ls_number_parameters       172
_refine_ls_number_reflns           1390
_refine_ls_number_restraints       0
_refine_ls_R_factor_all            0.0964
_refine_ls_R_factor_gt             0.0682
_refine_ls_restrained_S_all        1.044
_refine_ls_shift/su_max            0.000
_refine_ls_shift/su_mean           0.000
_refine_ls_structure_factor_coef   Fsqd
_refine_ls_weighting_details      
 'w=1/[\s^2^(Fo^2^)+(0.1448P)^2^] where P=(Fo^2^+2Fc^2^)/3'
_refine_ls_weighting_scheme        calc
_refine_ls_wR_factor_gt            0.2080
_refine_ls_wR_factor_ref           0.2305
_refine_special_details            ?
_olex2_refinement_description
;
1. Fixed Uiso
 At 1.2 times of:
  All C(H) groups
2.a Aromatic/amide H refined with riding coordinates:
 C00B(H00B)
;
_atom_sites_solution_hydrogens     mixed
_atom_sites_solution_primary       dual
_atom_sites_solution_secondary     ?
loop_
  _atom_site_label
  _atom_site_type_symbol
  _atom_site_fract_x
  _atom_site_fract_y
  _atom_site_fract_z
  _atom_site_U_iso_or_equiv
  _atom_site_adp_type
  _atom_site_occupancy
  _atom_site_site_symmetry_order
  _atom_site_calc_flag
  _atom_site_refinement_flags_posn
  _atom_site_refinement_flags_adp
  _atom_site_refinement_flags_occupancy
  _atom_site_disorder_assembly
  _atom_site_disorder_group
 C001 C 0.3151(4) 0.4074(2) 0.57611(15) 0.0456(7) Uani 1 1 d . . . . .
 C002 C 0.6123(3) 0.39181(19) 0.63921(13) 0.0401(6) Uani 1 1 d . . . . .
 C003 C 0.1743(5) 0.3560(3) 0.5107(2) 0.0594(9) Uani 1 1 d . . . . .
 H003 H 0.073(8) 0.407(3) 0.506(3) 0.071 Uiso 1 1 d . U . . .
 C004 C 0.7675(4) 0.3246(2) 0.63589(15) 0.0486(8) Uani 1 1 d . . . . .
 C005 C 0.4702(4) 0.34153(19) 0.57222(13) 0.0403(6) Uani 1 1 d . . . . .
 C006 C 0.7729(6) 0.2110(3) 0.5594(2) 0.0582(10) Uani 1 1 d . . . . .
 H006 H 0.863(7) 0.171(4) 0.556(3) 0.070 Uiso 1 1 d . U . . .
 C007 C 0.3061(5) 0.5221(3) 0.6475(2) 0.0545(8) Uani 1 1 d . . . . .
 H007 H 0.199(7) 0.585(4) 0.648(2) 0.065 Uiso 1 1 d . U . . .
 C008 C 0.7439(5) 0.5509(3) 0.77425(17) 0.0563(9) Uani 1 1 d . . . . .
 H008 H 0.740(6) 0.630(3) 0.818(2) 0.068 Uiso 1 1 d . U . . .
 C009 C 0.6007(4) 0.5048(2) 0.70907(14) 0.0477(8) Uani 1 1 d . . . . .
 C00A C 0.6379(5) 0.1676(3) 0.49670(18) 0.0613(10) Uani 1 1 d . . . . .
 H00A H 0.612(6) 0.087(3) 0.443(2) 0.074 Uiso 1 1 d . U . . .
 C00B C 0.4435(4) 0.5695(3) 0.70968(17) 0.0519(8) Uani 1 1 d . . . . .
 H00B H 0.435221 0.645874 0.753709 0.062 Uiso 1 1 calc R U . . .
 C00C C 0.9050(5) 0.3724(3) 0.7038(2) 0.0594(9) Uani 1 1 d . . . . .
 H00C H 1.004(8) 0.330(4) 0.710(3) 0.071 Uiso 1 1 d . U . . .
 C00D C 0.4834(4) 0.2302(2) 0.50065(16) 0.0522(9) Uani 1 1 d . . . . .
 C00E C 0.3385(6) 0.1830(3) 0.43624(16) 0.0654(12) Uani 1 1 d . . . . .
 H00E H 0.348(7) 0.096(4) 0.388(3) 0.079 Uiso 1 1 d . U . . .
 C00F C 0.8915(6) 0.4833(3) 0.7718(2) 0.0652(12) Uani 1 1 d . . . . .
 H00F H 0.997(7) 0.507(4) 0.817(3) 0.078 Uiso 1 1 d . U . . .
 C00G C 0.1898(6) 0.2467(3) 0.4420(2) 0.0712(13) Uani 1 1 d . . . . .
 H00G H 0.072(7) 0.210(4) 0.400(3) 0.085 Uiso 1 1 d . U . . .

loop_
  _atom_site_aniso_label
  _atom_site_aniso_U_11
  _atom_site_aniso_U_22
  _atom_site_aniso_U_33
  _atom_site_aniso_U_23
  _atom_site_aniso_U_13
  _atom_site_aniso_U_12
 C001 0.054(3) 0.0413(15) 0.0417(8) 0.0103(7) 0.0042(11) -0.0013(8)
 C002 0.056(2) 0.0293(13) 0.0346(7) 0.0048(6) 0.0020(9) -0.0015(6)
 C003 0.057(3) 0.065(2) 0.0539(10) 0.0170(11) -0.0054(14) -0.0071(11)
 C004 0.066(3) 0.0381(16) 0.0417(8) 0.0104(7) 0.0057(11) 0.0037(8)
 C005 0.057(2) 0.0295(13) 0.0336(6) 0.0046(6) 0.0026(9) -0.0037(7)
 C006 0.078(3) 0.0423(17) 0.0567(11) 0.0105(10) 0.0188(15) 0.0201(12)
 C007 0.068(3) 0.0407(18) 0.0563(10) 0.0072(9) 0.0163(14) 0.0093(9)
 C008 0.077(4) 0.0479(19) 0.0422(8) -0.0016(8) 0.0002(12) -0.0157(11)
 C009 0.076(3) 0.0310(15) 0.0355(7) 0.0015(7) 0.0041(11) -0.0054(8)
 C00A 0.097(4) 0.0379(17) 0.0507(9) -0.0017(9) 0.0139(14) 0.0079(11)
 C00B 0.072(3) 0.0352(16) 0.0495(9) -0.0023(8) 0.0131(13) 0.0025(9)
 C00C 0.054(3) 0.067(2) 0.0553(10) 0.0177(11) -0.0014(15) 0.0008(11)
 C00D 0.086(3) 0.0305(16) 0.0390(8) 0.0004(7) 0.0023(12) -0.0045(9)
 C00E 0.108(4) 0.0444(19) 0.0415(9) -0.0048(9) -0.0013(15) -0.0173(13)
 C00F 0.077(4) 0.064(2) 0.0504(10) 0.0096(11) -0.0100(16) -0.0168(13)
 C00G 0.092(4) 0.066(2) 0.0502(10) 0.0094(11) -0.0156(18) -0.0267(16)

_geom_special_details
;
 All esds (except the esd in the dihedral angle between two l.s. planes)
 are estimated using the full covariance matrix.  The cell esds are taken
 into account individually in the estimation of esds in distances, angles
 and torsion angles; correlations between esds in cell parameters are only
 used when they are defined by crystal symmetry.  An approximate (isotropic)
 treatment of cell esds is used for estimating esds involving l.s. planes.
;
loop_
  _geom_bond_atom_site_label_1
  _geom_bond_atom_site_label_2
  _geom_bond_distance
  _geom_bond_site_symmetry_2
  _geom_bond_publ_flag
 C001 C003 1.411(4) . ?
 C001 C005 1.426(4) . ?
 C001 C007 1.432(4) . ?
 C002 C004 1.432(4) . ?
 C002 C005 1.425(3) . ?
 C002 C009 1.409(3) . ?
 C003 H003 0.96(6) . ?
 C003 C00G 1.377(5) . ?
 C004 C006 1.457(4) . ?
 C004 C00C 1.394(5) . ?
 C005 C00D 1.411(3) . ?
 C006 H006 0.84(5) . ?
 C006 C00A 1.335(6) . ?
 C007 H007 1.07(5) . ?
 C007 C00B 1.359(5) . ?
 C008 H008 0.94(3) . ?
 C008 C009 1.408(4) . ?
 C008 C00F 1.377(6) . ?
 C009 C00B 1.431(4) . ?
 C00A H00A 1.03(3) . ?
 C00A C00D 1.407(5) . ?
 C00B H00B 0.9300 . ?
 C00C H00C 0.90(6) . ?
 C00C C00F 1.382(5) . ?
 C00D C00E 1.417(4) . ?
 C00E H00E 1.04(4) . ?
 C00E C00G 1.373(6) . ?
 C00F H00F 0.99(5) . ?
 C00G H00G 1.10(5) . ?

loop_
  _geom_angle_atom_site_label_1
  _geom_angle_atom_site_label_2
  _geom_angle_atom_site_label_3
  _geom_angle
  _geom_angle_site_symmetry_1
  _geom_angle_site_symmetry_3
  _geom_angle_publ_flag
 C003 C001 C005 119.0(2) . . ?
 C003 C001 C007 122.0(3) . . ?
 C005 C001 C007 119.1(3) . . ?
 C005 C002 C004 119.0(2) . . ?
 C009 C002 C004 120.2(2) . . ?
 C009 C002 C005 120.8(2) . . ?
 C001 C003 H003 119(2) . . ?
 C00G C003 C001 119.8(4) . . ?
 C00G C003 H003 120(2) . . ?
 C002 C004 C006 117.6(3) . . ?
 C00C C004 C002 118.6(2) . . ?
 C00C C004 C006 123.7(3) . . ?
 C002 C005 C001 119.2(2) . . ?
 C00D C005 C001 120.3(2) . . ?
 C00D C005 C002 120.5(3) . . ?
 C004 C006 H006 119(3) . . ?
 C00A C006 C004 121.8(3) . . ?
 C00A C006 H006 119(3) . . ?
 C001 C007 H007 124(2) . . ?
 C00B C007 C001 120.8(3) . . ?
 C00B C007 H007 115(2) . . ?
 C009 C008 H008 120(3) . . ?
 C00F C008 H008 120(3) . . ?
 C00F C008 C009 120.1(3) . . ?
 C002 C009 C00B 118.5(2) . . ?
 C008 C009 C002 119.0(3) . . ?
 C008 C009 C00B 122.5(3) . . ?
 C006 C00A H00A 134(3) . . ?
 C006 C00A C00D 121.5(2) . . ?
 C00D C00A H00A 104(3) . . ?
 C007 C00B C009 121.6(2) . . ?
 C007 C00B H00B 119.2 . . ?
 C009 C00B H00B 119.2 . . ?
 C004 C00C H00C 122(2) . . ?
 C00F C00C C004 120.4(3) . . ?
 C00F C00C H00C 117(2) . . ?
 C005 C00D C00E 118.5(3) . . ?
 C00A C00D C005 119.5(3) . . ?
 C00A C00D C00E 122.0(3) . . ?
 C00D C00E H00E 118(3) . . ?
 C00G C00E C00D 120.4(3) . . ?
 C00G C00E H00E 121(3) . . ?
 C008 C00F C00C 121.7(3) . . ?
 C008 C00F H00F 125(3) . . ?
 C00C C00F H00F 113(3) . . ?
 C003 C00G H00G 114(3) . . ?
 C00E C00G C003 122.1(3) . . ?
 C00E C00G H00G 124(2) . . ?

loop_
  _geom_torsion_atom_site_label_1
  _geom_torsion_atom_site_label_2
  _geom_torsion_atom_site_label_3
  _geom_torsion_atom_site_label_4
  _geom_torsion
  _geom_torsion_site_symmetry_1
  _geom_torsion_site_symmetry_2
  _geom_torsion_site_symmetry_3
  _geom_torsion_site_symmetry_4
  _geom_torsion_publ_flag
 C001 C003 C00G C00E 1.4(4) . . . . ?
 C001 C005 C00D C00A 179.1(2) . . . . ?
 C001 C005 C00D C00E -2.2(3) . . . . ?
 C001 C007 C00B C009 -2.0(4) . . . . ?
 C002 C004 C006 C00A -2.0(4) . . . . ?
 C002 C004 C00C C00F -0.7(4) . . . . ?
 C002 C005 C00D C00A 0.8(3) . . . . ?
 C002 C005 C00D C00E 179.5(2) . . . . ?
 C002 C009 C00B C007 2.0(4) . . . . ?
 C003 C001 C005 C002 -179.16(19) . . . . ?
 C003 C001 C005 C00D 2.5(3) . . . . ?
 C003 C001 C007 C00B 180.0(2) . . . . ?
 C004 C002 C005 C001 179.38(19) . . . . ?
 C004 C002 C005 C00D -2.3(3) . . . . ?
 C004 C002 C009 C008 0.7(3) . . . . ?
 C004 C002 C009 C00B 179.8(2) . . . . ?
 C004 C006 C00A C00D 0.5(5) . . . . ?
 C004 C00C C00F C008 -0.6(5) . . . . ?
 C005 C001 C003 C00G -2.1(4) . . . . ?
 C005 C001 C007 C00B 1.0(4) . . . . ?
 C005 C002 C004 C006 2.8(3) . . . . ?
 C005 C002 C004 C00C -178.4(2) . . . . ?
 C005 C002 C009 C008 179.74(19) . . . . ?
 C005 C002 C009 C00B -1.2(3) . . . . ?
 C005 C00D C00E C00G 1.4(4) . . . . ?
 C006 C004 C00C C00F 178.0(3) . . . . ?
 C006 C00A C00D C005 0.1(4) . . . . ?
 C006 C00A C00D C00E -178.6(3) . . . . ?
 C007 C001 C003 C00G 179.0(3) . . . . ?
 C007 C001 C005 C002 -0.2(3) . . . . ?
 C007 C001 C005 C00D -178.5(2) . . . . ?
 C008 C009 C00B C007 -178.9(2) . . . . ?
 C009 C002 C004 C006 -178.1(2) . . . . ?
 C009 C002 C004 C00C 0.7(3) . . . . ?
 C009 C002 C005 C001 0.3(3) . . . . ?
 C009 C002 C005 C00D 178.6(2) . . . . ?
 C009 C008 C00F C00C 2.0(4) . . . . ?
 C00A C00D C00E C00G -179.9(3) . . . . ?
 C00C C004 C006 C00A 179.3(3) . . . . ?
 C00D C00E C00G C003 -1.0(5) . . . . ?
 C00F C008 C009 C002 -2.0(4) . . . . ?
 C00F C008 C009 C00B 178.9(2) . . . . ?

# start Validation Reply Form
_vrf_PLAT029_scan0001
;
PROBLEM: _diffrn_measured_fraction_theta_full value Low .      0.401 Why?  
RESPONSE: This measurement was performed at high pressure which, due to the high pressure apparatus, limits the theta range. Indeed, the diamond anvil cell metallic body typically shadows more than 60% of the reflections.
;
_vrf_PLAT911_scan0001
;
PROBLEM: Missing FCF Refl Between Thmin & STh/L=    0.600       1045 Report
RESPONSE: This measurement was performed at high pressure which, due to the high pressure apparatus, limits the theta range. Indeed, the diamond anvil cell metallic body typically shadows more than 60% of the reflections.
;
# end Validation Reply Form


_shelx_res_file
;
TITL scan0001_a.res in P2(1)/c
    scan0001.res
    created by SHELXL-2017/1 at 10:37:12 on 24-Nov-2022
REM Old TITL scan0001 in P2(1)/c
REM SHELXT solution in P2(1)/c
REM R1 0.231, Rweak 0.070, Alpha 0.026, Orientation as input
REM Formula found by SHELXT: C16
CELL 0.3738 8.1431 9.8639 12.1136 90 96.484 90
ZERR 4 0.0012 0.0007 0.0004 0 0.007 0
LATT 1
SYMM -X,0.5+Y,0.5-Z
SFAC C H
DISP C -0.0014 0.0004 4.7227
DISP H 0 0 0.5914
UNIT 64 40

L.S. 10
PLAN  5
CONF
list 4
MORE -1
BOND $H
fmap 2
acta
OMIT -2 3 6
OMIT -1 4 6
OMIT 3 9 1
OMIT 6 5 3
OMIT 3 7 13
OMIT -5 6 4
REM <olex2.extras>
REM <HklSrc "%.\\scan0001.hkl">
REM </olex2.extras>

WGHT    0.144800
FVAR       1.03716
C001  1    0.315075    0.407371    0.576106    11.00000    0.05355    0.04128 =
         0.04174    0.01030    0.00425   -0.00128
C002  1    0.612336    0.391806    0.639206    11.00000    0.05566    0.02931 =
         0.03458    0.00479    0.00204   -0.00150
C003  1    0.174336    0.356022    0.510721    11.00000    0.05656    0.06502 =
         0.05390    0.01696   -0.00535   -0.00707
H003  2    0.072757    0.406835    0.505574    11.00000   -1.20000
C004  1    0.767523    0.324567    0.635894    11.00000    0.06583    0.03810 =
         0.04173    0.01044    0.00570    0.00373
C005  1    0.470198    0.341528    0.572223    11.00000    0.05716    0.02954 =
         0.03358    0.00455    0.00262   -0.00367
C006  1    0.772942    0.211006    0.559415    11.00000    0.07806    0.04231 =
         0.05675    0.01054    0.01881    0.02010
H006  2    0.863200    0.170527    0.555868    11.00000   -1.20000
C007  1    0.306148    0.522139    0.647539    11.00000    0.06849    0.04074 =
         0.05625    0.00719    0.01632    0.00935
H007  2    0.199315    0.584904    0.647689    11.00000   -1.20000
C008  1    0.743944    0.550885    0.774252    11.00000    0.07735    0.04786 =
         0.04221   -0.00159    0.00022   -0.01570
H008  2    0.740254    0.630247    0.817512    11.00000   -1.20000
C009  1    0.600669    0.504760    0.709067    11.00000    0.07594    0.03103 =
         0.03550    0.00151    0.00407   -0.00537
C00A  1    0.637891    0.167585    0.496702    11.00000    0.09674    0.03793 =
         0.05065   -0.00174    0.01394    0.00790
H00A  2    0.612379    0.086821    0.443378    11.00000   -1.20000
C00B  1    0.443531    0.569488    0.709680    11.00000    0.07226    0.03524 =
         0.04952   -0.00233    0.01310    0.00254
AFIX  43
H00B  2    0.435221    0.645874    0.753709    11.00000   -1.20000
AFIX   0
C00C  1    0.905003    0.372355    0.703818    11.00000    0.05423    0.06688 =
         0.05532    0.01768   -0.00138    0.00077
H00C  2    1.003612    0.329625    0.709764    11.00000   -1.20000
C00D  1    0.483396    0.230159    0.500646    11.00000    0.08605    0.03047 =
         0.03899    0.00042    0.00227   -0.00445
C00E  1    0.338529    0.183048    0.436239    11.00000    0.10822    0.04437 =
         0.04153   -0.00475   -0.00129   -0.01734
H00E  2    0.347515    0.096047    0.388347    11.00000   -1.20000
C00F  1    0.891456    0.483336    0.771801    11.00000    0.07684    0.06433 =
         0.05043    0.00964   -0.00998   -0.01678
H00F  2    0.996770    0.507098    0.816885    11.00000   -1.20000
C00G  1    0.189842    0.246694    0.442019    11.00000    0.09154    0.06643 =
         0.05017    0.00936   -0.01556   -0.02666
H00G  2    0.071802    0.210314    0.399564    11.00000   -1.20000
HKLF 4


REM  scan0001_a.res in P2(1)/c
REM R1 =  0.0682 for     830 Fo > 4sig(Fo)  and  0.0964 for all    1390 data
REM    172 parameters refined using      0 restraints

END

WGHT      0.1448      0.0000

REM Highest difference peak  0.165,  deepest hole -0.168,  1-sigma level  0.040
Q1    1   0.5403  0.3531  0.6129  11.00000  0.05    0.16
Q2    1   0.6941  0.3655  0.6357  11.00000  0.05    0.15
Q3    1   0.5184  0.5283  0.7087  11.00000  0.05    0.15
Q4    1   0.3808  0.3657  0.5762  11.00000  0.05    0.14
Q5    1   0.8359  0.1938  0.5585  11.00000  0.05    0.14
;
_shelx_res_checksum                76557
_shelx_hkl_file
;
   0   0  -2  674.32   40.46
   0   0  -3   -0.12    0.13
   0   0   3    0.00    0.11
   0   0  -4 1809.31  108.88
   0   0   4 1819.03  108.87
   0   0  -5    0.24    0.27
   0   0   5   -0.02    0.23
   0   0   6   31.56    1.91
   0   0  -6   29.43    1.92
   0   0   7    0.22    0.35
   0   0  -7   -0.12    0.43
   0   0   8   16.52    1.12
   0   0   9    0.47    0.40
   0   0  -9   -0.21    0.66
   0   0  10    2.48    0.59
   0   0  11   -0.11    0.58
   0   0 -11    0.12    0.82
   0   0 -12    1.95    0.96
   0   0  12    2.43    0.67
   0   0 -13    0.47    1.14
   0   0  13    0.26    0.76
   0   0  14  630.50   38.64
   0   0 -14  663.40   38.72
   0   0  15    0.68    0.75
   0   0 -15   -0.11    1.46
   0   0 -16   21.35    2.30
   0   0  16   26.29    1.82
   0   0  17    0.31    0.81
   0   0  18    1.70    0.84
   0   0  19   -0.07    0.86
   0   1  -2 2052.94  123.14
   0  -1   2 2052.89  123.14
   0   1  -3 2954.98  177.25
   0  -1   3 2955.72  177.25
   0   1   3 2954.57  177.25
   0   1   4   42.10    2.64
   0   1  -4   45.34    2.66
   0   1   5    0.04    0.22
   0  -1  -5   -0.30    0.32
   0  -1   5    0.17    0.22
   0   1  -5    0.11    0.28
   0   1   6   19.63    1.22
   0   1  -6   19.07    1.25
   0  -1  -6   17.92    1.22
   0  -1   7   26.01    1.56
   0   1   7   26.36    1.55
   0   1  -7   22.04    1.59
   0  -1  -7   22.15    1.59
   0  -1   8    0.01    0.38
   0   1  -8   -0.71    0.53
   0   1   8    0.13    0.38
   0   1   9    5.27    0.67
   0   1  -9    7.93    0.79
   0  -1   9    6.68    0.67
   0  -1  -9    4.00    0.81
   0  -1  10   11.63    0.91
   0   1  10   10.44    0.87
   0   1 -10   11.41    0.99
   0   1  11    0.42    0.57
   0  -1 -11    0.24    1.02
   0  -1  11    0.20    0.57
   0  -1  12    6.52    0.75
   0   1 -12    9.00    1.07
   0  -1 -12    7.09    1.38
   0   1  13   -0.07    0.65
   0   1 -13    0.03    1.03
   0   1  14    0.34    0.67
   0  -1  14    0.36    0.74
   0   1  15   79.19    4.92
   0   1 -15   78.98    5.08
   0   1  16   24.98    1.71
   0  -1  16   24.04    1.76
   0   1 -16   24.05    2.22
   0  -1  17   46.20    3.00
   0   1  17   48.70    2.95
   0   1 -18    0.88    1.70
   0   1  18    2.04    0.88
   0  -1  18    2.47    0.91
   0   1  19   -0.01    0.82
   0   2  -3 3647.07  218.71
   0  -2   3 3645.75  218.71
   0  -2   4    0.04    0.18
   0   2  -4    0.04    0.20
   0   2  -5    8.80    0.67
   0  -2   5   10.47    0.66
   0   2   5    8.58    0.69
   0   2   6   25.19    1.56
   0   2  -6   24.14    1.59
   0   2  -7    0.36    0.47
   0   2   7    0.02    0.37
   0  -2   7    0.39    0.35
   0   2  -8   23.12    1.54
   0  -2   8   22.01    1.47
   0  -2   9   -0.03    0.46
   0   2  -9   -0.26    0.70
   0   2   9    0.09    0.52
   0   2 -10   11.62    1.04
   0  -2  10   10.51    0.88
   0   2  10    8.96    0.82
   0  -2  11   31.99    2.15
   0   2 -11   34.48    2.29
   0   2  12   80.03    4.67
   0  -2  12   76.79    4.69
   0   2 -12   66.84    4.75
   0  -2  13   14.58    1.21
   0   2  13   14.20    1.12
   0  -2  14    0.62    0.75
   0   2 -14    0.17    1.15
   0   2  14    0.19    0.70
   0   2  15   14.23    1.15
   0  -2  15   13.18    1.22
   0   2 -15   14.64    1.58
   0   2 -16   85.48    6.20
   0   2  16  102.50    6.01
   0   2  17   45.61    3.20
   0   2 -17   50.73    3.53
   0  -2  17   57.40    3.30
   0  -2  18    3.53    1.03
   0   2  18    2.44    0.76
   0   2 -18    4.29    1.64
   0   2  20    0.23    0.71
   0   3  -5   24.78    1.69
   0  -3   5   29.26    1.69
   0   3  -6   27.18    1.72
   0  -3   6   26.93    1.71
   0   3  -7    1.74    0.46
   0   3   7    1.24    0.41
   0   3   8    2.23    0.43
   0  -3   8    2.10    0.47
   0   3  -8    2.14    0.55
   0  -3   9   41.31    2.46
   0   3  -9   35.48    2.51
   0   3 -10    5.20    0.81
   0  -3  10    4.15    0.69
   0   3  10    4.03    0.59
   0   3 -11   25.74    1.66
   0  -3  11   23.34    1.51
   0   3  12   22.14    1.65
   0  -3  12   23.80    1.69
   0   3 -13    3.94    1.07
   0  -3  13    4.27    0.80
   0   3  13    3.55    0.66
   0  -3  14    2.61    0.80
   0   3  14    1.59    0.61
   0  -3  15    2.46    0.91
   0   3 -15    2.33    1.32
   0   3  15    1.66    0.66
   0   3  16    5.24    0.72
   0   3 -16    6.92    1.48
   0  -3  16    5.92    0.94
   0  -3  17    0.46    0.97
   0   3  17    0.59    0.77
   0   3 -17    2.48    1.59
   0   3 -18    1.67    1.56
   0   3  19   11.81    1.04
   0   3  20   -0.23    0.76
   0   4  -7    2.73    0.46
   0  -4   8    1.26    0.50
   0   4  -8    1.34    0.48
   0   4   9    0.83    0.49
   0   4  -9    0.57    0.62
   0  -4  10    1.28    0.64
   0   4 -10    1.96    0.70
   0   4  10    1.33    0.48
   0   4 -11    2.51    0.82
   0   4  11    2.16    0.48
   0   4 -12    6.80    1.04
   0   4  12    6.99    0.78
   0  -4  12    8.25    0.91
   0   4  13   29.27    1.89
   0   4 -13   27.03    2.16
   0  -4  13   28.80    2.00
   0   4 -14    0.65    1.23
   0   4  14    1.57    0.67
   0  -4  14    4.00    0.88
   0   4 -15    6.87    1.26
   0   4  15    6.72    0.81
   0   4  16    2.50    0.66
   0   4 -16    2.78    1.30
   0   4 -17    1.12    1.42
   0   4  18   13.39    1.18
   0   4  19    2.05    0.63
   0   4  20    1.23    0.67
   0   4  21   -0.44    0.65
   0   5  10    0.46    0.48
   0   5  11    1.30    0.51
   0   5  12    8.67    0.78
   0   5  13   29.97    1.98
   0   5  14    6.77    0.73
   0   5  15   10.45    0.94
   0   5  16   15.53    1.18
   0   5  17    4.13    0.67
   0   5  18    0.24    0.56
   0   5  19   -0.90    0.69
   0   5  20   -0.44    0.58
   0   5  21    0.37    0.56
   0   6  10    0.64    0.53
   0   6  11    2.02    0.55
   0   6  12    0.21    0.46
   0   6  13   18.35    1.29
   0   6  15   15.15    1.12
   0   6  16    0.85    0.60
   0   6  17    0.79    0.58
   0   6  18    0.19    0.55
   0   6  19   -0.30    0.55
   0   6  20   -0.01    0.52
   0   7  11    0.04    0.55
   0   7  12    1.36    0.53
   0   7  14    2.36    0.56
   0   7  15   13.71    1.02
   0   7  16    6.15    0.69
   0   7  17    0.08    0.53
   0   7  18   -0.01    0.49
   0   7  19    0.20    0.47
   0   8  12    1.66    0.56
   0   8  13   -0.10    0.50
   0   8  14    1.25    0.53
   0   8  15    2.04    0.57
   0   8  16    0.26    0.49
   0   8  17    0.73    0.50
   1   0 -19    0.46    1.13
  -1   0  17   -0.40    0.79
   1   0 -17   -1.05    1.13
  -1   0  16   15.13    1.22
   1   0 -16   10.41    1.38
  -1   0  15    0.19    0.70
   1   0 -15   -0.27    0.93
  -1   0  14    1.36    0.76
   1   0 -14    0.76    0.91
   1   0 -13    0.69    0.95
   1   0 -12    0.40    0.71
  -1   0  12    0.01    0.59
  -1   0  11    0.02    0.54
   1   0 -11    0.02    0.79
   1   0 -10   -0.56    0.67
  -1   0  10    0.01    0.45
  -1   0   9   -0.13    0.40
  -1   0   8   93.73    5.82
   1   0  -8   99.76    5.85
  -1   0   7   -0.18    0.29
   1   0  -7    0.18    0.40
  -1   0   6    2.87    0.31
   1   0  -6    3.98    0.38
   1   0  -5    0.01    0.21
   1   0   4  890.28   53.45
   1   0   5   -0.11    0.36
   1   0   7    0.52    0.46
   1   0   8   57.40    3.54
   1   0   9   -0.36    0.60
   1   0  10   84.87    5.21
   1   0  11   -0.31    0.62
   1   0  12   64.48    4.04
   1   0  13    3.66    0.89
   1   0  15   -0.52    0.83
   1   0  16    1.28    0.81
   1   0  17    0.07    0.86
   1   0  18    0.24    0.94
   1   1 -19   -2.10    1.20
  -1   1  18   12.46    1.11
   1   1 -18    7.55    1.30
   1   1 -17   17.70    1.77
  -1   1  17   23.98    1.60
   1   1 -16    0.25    1.15
  -1   1  16    1.47    0.73
   1  -1 -16    1.02    1.07
   1   1 -15    7.76    1.21
  -1  -1  15    5.84    1.02
  -1   1  15    8.95    0.89
   1  -1 -15    7.11    1.19
   1  -1 -14    0.10    0.97
  -1   1  14    0.39    0.66
   1   1 -14   -0.81    0.98
  -1   1  13    0.22    0.55
  -1  -1  13    0.16    0.74
   1  -1 -13   -0.19    0.88
   1   1 -13   -0.05    1.02
   1  -1 -12    1.11    0.77
  -1   1  12    0.67    0.61
   1   1 -12    0.31    0.80
  -1  -1  12    0.34    0.59
   1  -1 -11    0.87    0.71
  -1  -1  11    0.50    0.55
   1   1 -11    0.75    0.77
  -1  -1  10   14.60    1.00
   1  -1 -10   12.64    1.10
  -1   1  10   13.75    1.02
  -1  -1   9   47.50    2.89
   1  -1  -9   43.36    2.91
  -1   1   9   48.30    2.88
   1   1  -8  114.40    7.63
   1  -1  -8  125.54    7.64
  -1  -1   8  137.40    7.63
  -1   1   7  790.61   47.43
   1   1  -7  789.35   47.44
  -1   1   6  988.06   59.49
   1   1  -6 1000.41   59.50
   1  -1  -6  986.62   59.51
   1  -1  -5    1.13    0.22
  -1   1   5    0.59    0.16
  -1   1   4 1345.35   80.75
   1  -1  -4 1347.05   80.75
   1  -1   1  209.98   12.63
  -1   1  -2  431.19   25.47
   1  -1   2  419.06   25.46
   1  -1   3  164.65    9.58
  -1   1  -3  151.63    9.60
   1  -1   4    7.29    0.51
  -1   1  -4    5.98    0.52
  -1   1  -5   -0.15    0.32
   1  -1   6   23.75    1.63
  -1   1  -6   22.77    1.66
   1   1   7   78.43    4.66
   1  -1   7   79.35    4.66
  -1   1  -7   69.00    4.69
   1   1   8  185.35   11.52
   1  -1   8  196.11   11.52
  -1   1  -8  190.15   11.55
   1   1   9    4.14    0.70
  -1   1  -9    4.25    0.86
   1  -1   9    4.89    0.64
   1  -1  10   25.97    1.60
  -1   1 -10   25.56    1.75
   1  -1  11  229.99   12.88
   1   1  11  218.22   12.87
   1   1  12   90.49    5.01
   1  -1  12   71.88    5.01
   1  -1  13   45.16    2.78
  -1   1 -13   36.27    3.13
   1  -1  14    0.98    0.73
   1   1  14    0.29    0.75
  -1   1 -14   -0.25    1.71
   1  -1  15    0.75    0.79
   1   1  15    0.31    0.77
   1   1  16    0.01    0.76
   1  -1  17   -0.16    0.89
   1   1  17    0.64    0.82
   1  -1  18    1.35    0.89
   1   1  18    0.62    0.86
   1   1  19    0.52    0.87
   1   2 -19    0.19    1.22
  -1   2  19    0.85    0.75
   1   2 -18    8.14    1.46
  -1   2  18   11.55    1.02
  -1   2  17   22.87    1.62
   1   2 -17   25.51    2.00
   1   2 -16    4.97    1.26
  -1   2  16    5.65    0.76
   1   2 -15    0.44    1.17
  -1   2  15    1.13    0.66
   1   2 -14   -0.35    1.07
  -1   2  14    0.44    0.61
   1   2 -13   -0.21    0.93
   1  -2 -13    0.49    1.15
  -1   2  13    0.79    0.58
  -1   2  12   12.90    0.96
   1  -2 -12    9.65    1.17
   1   2 -11    0.45    0.75
   1  -2 -11    0.84    0.82
  -1   2  11    1.00    0.44
   1   2 -10    1.22    0.65
  -1   2   9    0.57    0.45
   1   2  -9    0.38    0.52
   1  -2  -9    0.52    0.53
   1  -2  -8  126.50    8.06
  -1   2   8  138.34    8.04
  -1   2   7   25.87    1.70
   1  -2  -7   29.24    1.72
  -1   2   6  251.97   15.14
  -1   2   5   30.24    1.85
   1  -2  -5   30.50    1.86
   1  -2  -4 1686.68  100.98
  -1   2   4 1680.08  100.98
   1  -2   0    2.10    0.16
  -1   2   0    1.66    0.15
  -1   2  -1  762.00   45.60
   1  -2   1  757.98   45.60
   1  -2   2  976.20   58.58
  -1   2  -3  114.56    7.29
   1  -2   3  126.49    7.29
   1  -2   4    0.12    0.24
  -1   2  -4    0.04    0.25
  -1   2  -5    1.63    0.38
   1  -2   5    2.70    0.36
   1  -2   6   76.97    4.69
  -1   2  -7    2.61    0.64
   1   2   7    3.14    0.67
  -1   2  -8  113.69    7.29
   1   2   8  119.24    7.28
   1  -2   8  124.24    7.26
   1  -2   9    0.10    0.60
   1   2   9    0.18    0.56
  -1   2  -9    0.39    0.69
   1  -2  10    1.09    0.60
   1   2  10    1.50    0.60
  -1   2 -10    0.64    0.81
   1   2  11  567.23   33.64
   1  -2  11  548.93   33.65
  -1   2 -11  562.51   33.71
  -1   2 -12  447.32   25.58
   1  -2  12  411.23   25.48
   1  -2  13   12.77    1.16
   1   2  13   12.56    1.10
  -1   2 -13   13.10    1.53
   1  -2  14    1.23    0.88
   1  -2  15    0.70    0.85
  -1   2 -15    1.04    1.42
   1   2  15    0.97    0.79
   1  -2  16   14.64    1.28
  -1   2 -16   13.97    2.14
   1   2  16   13.85    1.20
  -1   2 -17    1.20    2.28
   1   2  17    0.18    0.77
   1   2  18    0.36    0.79
   1   2  19   -0.13    0.75
  -1   3  20    7.90    0.84
  -1   3  19   27.22    1.82
  -1   3  18    3.21    0.64
  -1   3  15    1.68    0.65
  -1   3  14   -0.19    0.52
  -1   3  13    0.25    0.56
  -1   3  12    0.14    0.54
  -1   3  11    3.12    0.54
  -1   3  10    0.13    0.41
  -1   3   9   14.12    0.97
  -1   3   7    3.11    0.37
  -1   3   6  856.36   51.39
  -1   3   5 9999.00  599.69
   1  -3   0    0.19    0.10
  -1   3   0    0.57    0.12
  -1   3  -1  229.56   14.02
   1  -3   1  236.01   14.01
  -1   3  -2   63.19    4.02
   1  -3   2   69.16    4.02
   1  -3   3   11.50    0.74
  -1   3  -3   10.71    0.76
  -1   3  -5   25.25    2.06
   1  -3   5   36.99    2.02
  -1   3  -6   14.37    1.05
   1  -3   6   14.96    1.01
  -1   3  -7    5.67    0.74
   1  -3   7    5.92    0.56
  -1   3  -8   12.77    1.07
  -1   3  -9  623.03   36.48
   1  -3   9  598.42   36.45
   1   3   9  600.97   36.47
  -1   3 -10   62.02    3.86
   1  -3  10   59.80    3.76
   1   3  11    4.24    0.83
  -1   3 -11    4.04    1.12
   1   3  12   42.16    2.74
   1  -3  12   42.96    2.76
   1   3  13    1.96    0.72
   1  -3  13    1.80    0.72
  -1   3 -13    2.69    1.17
  -1   3 -14    4.40    1.28
   1   3  14    2.78    0.74
   1  -3  14    4.35    0.87
   1   3  15    1.44    0.73
   1  -3  15    1.30    0.84
   1  -3  16    1.25    0.94
  -1   3 -16    1.53    1.83
   1   3  16    0.81    0.81
   1   3  17    0.99    0.77
  -1   3 -17    1.80    1.67
   1   3  18    1.42    0.75
   1   3  19    0.34    0.67
   1   3  20    0.07    0.80
  -1   4  21    0.52    0.53
  -1   4  20    8.84    0.81
  -1   4  19    6.65    0.72
  -1   4  18    4.24    0.63
  -1   4  17    0.42    0.55
  -1   4  15    0.07    0.50
  -1   4  14    1.57    0.57
  -1   4  13    1.05    0.49
  -1   4  12    1.20    0.46
  -1   4  11    3.76    0.49
  -1   4   9    1.93    0.44
  -1   4   8    0.09    0.32
  -1   4   6 1670.97  100.24
  -1   4   5 1558.23   93.48
  -1   4   0   25.46    1.56
   1  -4   1   53.24    3.83
  -1   4  -1   72.37    3.83
  -1   4  -2    8.04    0.61
   1  -4   2    9.15    0.60
   1  -4   3   38.33    2.20
  -1   4  -3   32.64    2.20
  -1   4  -4  172.56   10.50
   1  -4   4  174.86   10.48
   1  -4   5   25.04    1.61
   1  -4   6    0.59    0.41
  -1   4  -6    2.17    0.47
  -1   4  -7    2.46    0.60
   1  -4   7    1.57    0.47
  -1   4  -8   33.37    2.19
   1  -4   8   33.73    2.16
  -1   4  -9  135.79    7.36
   1  -4   9  110.80    7.30
   1   4  10  385.94   23.29
  -1   4 -10  387.08   23.34
  -1   4 -11    0.35    0.81
   1  -4  11   -0.20    0.68
   1   4  11   -0.39    0.59
   1  -4  12   19.90    1.39
   1   4  12   16.67    1.31
  -1   4 -12   18.64    1.65
   1  -4  13   29.45    2.02
   1   4  13   29.31    2.00
  -1   4 -13   29.16    2.23
  -1   4 -14    0.37    1.23
   1   4  14    0.35    0.61
   1  -4  14    0.01    0.79
   1  -4  15    8.03    1.03
   1   4  15    7.53    0.85
  -1   4 -15    7.13    1.43
   1   4  16    1.38    0.73
   1  -4  16    1.53    0.92
   1   4  17    0.89    0.80
   1   4  18    0.19    0.73
   1   4  19    0.10    0.73
   1   4  20   -0.13    0.67
  -1   5  20    0.55    0.51
  -1   5  19    1.05    0.47
  -1   5  18   -0.16    0.48
  -1   5  17    0.53    0.52
  -1   5  16    2.84    0.53
  -1   5  14    3.00    0.51
  -1   5  13    0.36    0.47
  -1   5  12    0.41    0.42
  -1   5  11   10.38    0.83
  -1   5  10    9.17    0.72
  -1   5   9    1.86    0.41
  -1   5   8   55.90    3.41
  -1   5   7  304.98   18.32
  -1   5  -1   95.20    5.75
  -1   5  -2    0.29    0.27
  -1   5  -3    9.12    0.68
   1  -5   3    9.66    0.70
   1  -5   4    4.55    0.51
  -1   5  -4    4.55    0.51
  -1   5  -5   10.18    0.84
   1  -5   5   11.04    0.81
   1  -5   6   22.73    1.44
  -1   5  -6   20.66    1.46
   1  -5   7   45.93    2.86
   1  -5   8    0.37    0.54
  -1   5  -8   -0.53    0.67
   1  -5   9   16.43    1.25
  -1   5  -9   17.55    1.31
  -1   5 -10    3.48    0.80
   1  -5  10    3.67    0.66
   1   5  11   85.86    5.14
  -1   5 -11   79.43    5.21
  -1   5 -12   29.80    1.95
   1  -5  12   27.74    1.74
   1  -5  13   20.74    1.44
   1   5  13   17.92    1.36
  -1   5 -13   17.77    1.65
   1  -5  14    1.97    0.80
  -1   5 -14    0.02    1.32
   1   5  14    1.77    0.66
  -1   5 -15   17.92    1.75
   1   5  15   18.44    1.36
   1  -5  15   18.26    1.48
  -1   5 -16    3.65    1.47
   1   5  17    0.77    0.72
   1   5  18    0.68    0.71
   1   5  19    0.50    0.73
   1   5  20    0.34    0.74
   1   5  21    0.86    0.57
  -1   6  19    0.11    0.42
  -1   6  18    2.67    0.43
  -1   6  17    0.81    0.40
  -1   6  16    3.42    0.47
  -1   6  15    1.39    0.43
  -1   6  14    0.58    0.41
  -1   6  12    0.15    0.41
  -1   6  10    8.67    0.69
  -1   6   9   16.35    1.08
  -1   6   8  159.53    9.61
  -1   6  -4    0.79    0.36
  -1   6  -5   21.25    1.41
  -1   6  -6  101.22    6.47
   1  -6   6  111.59    6.48
   1  -6   7   26.05    1.58
  -1   6  -7   20.30    1.53
  -1   6  -8    5.42    0.75
   1  -6   8    5.63    0.71
   1  -6   9   -0.42    0.61
   1  -6  10    3.27    0.65
  -1   6 -10    0.28    0.83
   1  -6  11    3.53    0.76
  -1   6 -11    2.87    0.82
   1  -6  12    0.65    0.78
  -1   6 -12   -0.14    0.88
   1   6  12   -0.11    0.74
   1   6  13   25.86    1.75
  -1   6 -13   24.75    1.94
   1  -6  14    4.60    0.96
  -1   6 -14    3.31    1.09
   1   6  14    3.93    0.73
  -1   6 -15    1.19    1.11
   1   6  16    0.57    0.69
   1   6  17    0.09    0.70
   1   6  18   -0.34    0.73
   1   6  19    0.36    0.65
   1   6  20   -0.04    0.65
  -1   7  17    0.30    0.35
  -1   7  16    3.95    0.52
  -1   7  15    1.88    0.37
  -1   7  14    0.19    0.37
  -1   7  13    0.61    0.42
  -1   7  11    0.73    0.40
  -1   7  10    1.18    0.35
  -1   7   9   34.17    2.12
   1   7  14    2.14    0.73
   1   7  15    0.19    0.67
   1   7  16    0.83    0.71
   1   7  17    0.63    0.69
   1   7  18    0.35    0.69
  -1   8  16    0.11    0.33
  -1   8  15   -0.36    0.34
  -1   8  14    0.23    0.32
  -1   8  13   -0.17    0.36
  -1   8  11    4.90    0.52
  -1   9  14    0.36    0.34
  -1   9  13    1.61    0.34
  -1   9  12   14.12    0.95
  -1   9  11    0.64    0.38
  -1   9  10   -0.12    0.42
  -1  10  12    9.86    0.69
  -1  10  11    1.60    0.41
   2   0 -20   -0.36    0.86
   2   0 -19    0.08    0.76
   2   0 -18   -0.16    0.85
   2   0 -17    0.22    0.90
   2   0 -16   -0.09    0.84
   2   0 -15    0.22    0.84
   2   0 -14    0.14    0.82
   2   0 -13   -0.33    0.77
   2   0 -12    0.36    0.71
   2   0 -11   -0.25    0.65
   2   0 -10  845.77   50.80
   2   0  -9    0.16    0.42
   2   0   6  170.33   10.36
   2   0   7    0.01    0.66
   2   0   8    3.09    0.71
   2   0   9    0.05    0.66
   2   0  10   26.73    1.86
   2   0  11    0.07    0.84
   2   0  13   -0.34    0.88
   2   0  14    2.91    0.88
   2   0  16    0.44    0.89
   2   0  17    0.14    0.89
   2  -1 -20    0.47    0.91
   2  -1 -19   -0.51    0.74
   2   1 -18    0.27    1.01
   2  -1 -18   -1.09    0.90
   2   1 -17   -0.06    0.92
   2  -1 -17    0.44    0.77
   2   1 -16    0.47    0.97
   2  -1 -15   -0.90    0.74
   2   1 -15   -1.10    0.86
   2  -1 -14    0.24    0.72
   2   1 -14   -0.17    0.83
   2  -1 -13    0.22    0.71
   2   1 -13    0.15    0.81
   2  -1 -12    0.31    0.63
   2  -1 -11    7.86    0.83
   2  -1 -10   96.38    5.88
   2  -1  -9  199.12   12.02
   2  -1  -8  413.59   24.86
   2  -1  -7  610.37   36.66
   2  -1   4  338.27   20.38
   2  -1   5  786.94   47.28
   2  -1   7  784.66   47.15
   2  -1   8  226.83   13.66
   2   1   8  224.66   13.69
   2  -1   9    2.56    0.70
   2   1   9    2.21    0.75
   2   1  10   40.41    2.73
   2  -1  10   43.59    2.73
   2   1  11   69.94    4.56
   2  -1  11   77.26    4.59
   2  -1  12    1.03    0.79
   2   1  12    0.33    0.79
   2   1  13    0.63    0.84
   2  -1  13    1.93    0.82
   2  -1  14    1.10    0.90
   2  -1  15    0.65    0.88
   2   1  15    0.19    0.87
   2  -1  16    0.02    0.95
   2   1  16    0.30    0.91
   2  -1  17   -0.55    0.94
   2   1  17   -0.85    0.93
   2   1  18    0.68    0.88
   2  -2 -18   -0.20    0.95
   2  -2 -16    1.10    0.86
   2  -2 -14    3.95    0.78
   2  -2 -13   -0.11    0.64
   2  -2 -12   87.76    5.39
   2  -2 -11   18.63    1.30
   2  -2 -10    1.18    0.53
   2  -2  -9    3.27    0.48
   2  -2  -8  414.59   24.92
   2  -2  -7   98.27    5.94
   2  -2  -6   14.95    0.95
   2  -2   2   19.86    1.27
   2  -2   3  101.20    6.13
   2  -2   5   28.45    1.90
  -2   2  -5   33.62    2.02
  -2   2  -6  414.53   24.49
   2  -2   6  400.92   24.45
  -2   2  -7  103.44    7.15
   2  -2   7  122.55    7.06
  -2   2  -8   21.89    1.79
   2   2   9   16.98    1.46
   2  -2   9   17.33    1.25
  -2   2 -10   92.22    5.84
   2  -2  10   87.71    5.69
   2   2  10   97.66    5.71
   2   2  11   87.60    5.42
   2   2  12   26.60    1.54
   2  -2  12   15.52    1.62
   2  -2  13   -0.41    0.79
   2   2  13   -0.48    0.88
   2  -2  14    0.99    0.90
   2   2  14   -0.94    0.77
   2  -2  15    0.02    0.85
   2   2  15    0.14    0.86
   2  -2  16    2.36    0.90
   2   2  16    0.90    0.87
   2   2  17    0.14    0.87
   2   2  18    0.20    0.93
   2  -3 -13   23.58    1.68
   2  -3 -12   11.24    1.04
   2  -3 -11    0.40    0.59
   2  -3 -10    0.02    0.50
   2  -3  -9    0.28    0.41
   2  -3  -8    0.24    0.38
   2  -3  -7  290.83   17.48
   2  -3  -6 1247.59   74.85
   2  -3  -1   59.97    3.62
   2  -3   0   24.93    1.53
  -2   3  -1  213.52   13.46
   2  -3   1  228.14   13.43
   2  -3   2    3.04    0.34
  -2   3  -2    3.78    0.42
   2  -3   3    8.03    0.63
  -2   3  -3    9.72    0.72
  -2   3  -4   25.78    1.63
   2  -3   4   24.23    1.58
   2  -3   5   12.39    0.91
  -2   3  -6   -0.78    0.63
   2  -3   6    0.58    0.45
  -2   3  -7   63.05    3.50
   2  -3   7   50.45    3.42
   2  -3   8  253.07   15.55
  -2   3  -8  264.88   15.60
  -2   3  -9  653.92   39.37
  -2   3 -10    9.13    1.31
   2   3  10    6.64    1.25
   2  -3  10    9.81    0.99
  -2   3 -11    0.47    1.14
   2  -3  11    0.86    0.72
  -2   3 -12    0.63    1.18
   2  -3  12    1.55    0.80
   2   3  12    1.24    0.79
   2   3  13    9.76    1.07
  -2   3 -13    9.59    1.67
   2  -3  13   10.97    1.08
   2   3  14   -0.28    0.79
   2  -3  14    0.32    0.81
  -2   3 -14    1.69    1.98
   2   3  15    0.26    0.78
   2  -3  15    0.62    0.89
   2  -3  16    0.02    1.05
   2   3  16   -0.14    0.85
   2   3  17    0.64    0.83
   2   3  18    1.79    0.90
  -2   4  13    0.52    0.44
  -2   4  12   23.49    1.54
  -2   4  10   71.13    4.33
   2  -4  -2   16.22    0.99
  -2   4   1   54.84    3.33
   2  -4   0   38.35    2.39
  -2   4   0   40.31    2.40
   2  -4   1   37.63    2.32
  -2   4  -1   37.98    2.33
  -2   4  -2  110.89    6.94
   2  -4   2  117.83    6.93
  -2   4  -3  540.49   32.89
   2  -4   3  552.65   32.88
   2  -4   4  722.15   43.37
  -2   4  -5    2.83    0.61
   2  -4   5    3.47    0.49
   2  -4   6   27.67    1.80
  -2   4  -7   18.27    1.13
   2  -4   7   11.03    1.03
   2  -4   8  880.08   52.65
  -2   4  -8  871.27   52.69
  -2   4  -9  296.06   18.10
   2  -4   9  301.69   18.06
   2  -4  10   42.29    2.93
  -2   4 -10   50.27    3.01
   2   4  11    0.40    1.04
  -2   4 -11    1.34    1.18
   2   4  12    4.27    0.92
  -2   4 -12    4.14    1.23
   2  -4  12    4.31    0.89
  -2   4 -13   -0.05    1.36
   2   4  13    0.59    0.75
   2  -4  13    0.18    0.79
   2   4  14   -0.02    0.80
   2  -4  14    0.29    0.99
  -2   4 -14   -0.46    1.49
  -2   4 -15   -0.77    1.63
   2   4  15    0.88    0.81
   2  -4  15    0.49    0.92
   2   4  16    0.27    0.88
  -2   4 -16    0.61    2.29
   2   4  17    1.53    0.88
   2   4  19    0.46    0.91
  -2   5  13    0.60    0.36
  -2   5  12   49.68    3.05
  -2   5  11   55.70    3.40
  -2   5  10   49.15    2.99
  -2   5   9  620.18   37.22
  -2   5   2   42.58    2.59
   2  -5  -1   18.04    1.11
  -2   5   1   17.44    1.13
  -2   5   0    8.45    0.63
  -2   5  -1   31.52    1.80
   2  -5   1   26.61    1.76
  -2   5  -2  163.68    9.89
  -2   5  -3  481.88   29.40
   2  -5   3  495.14   29.39
  -2   5  -4  148.86    8.56
   2  -5   4  135.68    8.53
  -2   5  -5  252.56   15.16
   2  -5   5  250.01   15.13
   2  -5   6  335.73   20.00
  -2   5  -6  327.54   20.01
  -2   5  -7  298.16   17.78
   2  -5   7  291.79   17.76
   2  -5   8   -0.09    0.57
   2  -5   9    8.15    0.84
  -2   5  -9    8.61    1.13
  -2   5 -10   14.36    1.30
   2  -5  10   14.10    1.19
   2  -5  11   12.71    1.17
  -2   5 -11   12.00    1.34
  -2   5 -12    3.82    1.09
   2  -5  13    0.61    0.76
   2   5  13    0.40    0.78
  -2   5 -13   -0.19    1.17
   2   5  14    0.91    0.85
   2  -5  14    1.41    0.83
  -2   5 -14   -0.15    1.35
   2   5  15    0.32    0.81
   2  -5  15    0.21    0.96
  -2   5 -15    0.33    1.56
   2   5  16    0.91    0.89
   2   5  18    0.75    0.83
   2   5  19    0.30    0.76
  -2   6  14    2.69    0.38
  -2   6  13    1.01    0.32
  -2   6  12   -0.11    0.30
  -2   6  11    8.79    0.63
  -2   6  10    2.51    0.31
  -2   6   9   57.55    3.48
  -2   6   3    8.92    0.60
  -2   6   1   -0.09    0.33
  -2   6   0   16.12    1.07
   2  -6   1   49.57    3.11
  -2   6  -1   52.35    3.13
  -2   6  -2   29.33    1.89
  -2   6  -3   15.75    1.09
   2  -6   3   14.74    1.06
   2  -6   4   14.61    1.02
  -2   6  -4   13.15    1.10
  -2   6  -5   85.86    4.54
   2  -6   5   64.90    4.49
  -2   6  -6 1177.47   71.46
   2  -6   6 1198.34   71.43
  -2   6  -7  124.34    7.29
   2  -6   7  115.72    7.24
  -2   6  -8    3.32    0.78
   2  -6   8    3.28    0.64
  -2   6  -9    2.04    0.79
   2  -6   9    2.98    0.66
   2  -6  10    2.14    0.76
  -2   6 -11    2.28    1.04
   2  -6  11    2.99    0.80
   2  -6  12   18.76    1.47
  -2   6 -12   18.11    1.64
  -2   6 -13    4.13    1.27
   2  -6  13    5.32    1.01
  -2   6 -14   -4.29    1.36
  -2   6 -15    1.63    1.50
  -2   7  10  208.31   12.51
  -2   7   9    0.07    0.19
  -2   7   4    1.73    0.25
  -2   7   3   11.89    0.79
  -2   7   2    9.67    0.69
  -2   7   0   24.57    1.59
  -2   7  -1    1.36    0.47
  -2   7  -2    1.55    0.51
  -2   7  -3   30.40    2.05
   2  -7   3   32.35    2.03
  -2   7  -4  151.19    9.17
   2  -7   5   17.34    1.19
  -2   7  -5   15.48    1.24
   2  -7   6   28.82    1.71
  -2   7  -6   20.78    1.75
   2  -7   7    0.39    0.58
  -2   7  -7    0.67    0.74
   2  -7   8    9.17    0.87
  -2   7  -8    8.86    1.05
   2  -7   9    7.40    0.87
  -2   7  -9    7.82    1.11
   2  -7  10   -0.35    0.67
  -2   7 -10    0.68    0.82
  -2   7 -11    3.25    0.98
   2  -7  11    4.09    0.83
   2  -7  12   18.23    1.42
  -2   7 -13   -0.67    1.13
   2  -7  13    1.12    0.83
  -2   7 -14   -0.76    1.23
  -2   8   4   70.53    4.26
  -2   8   3    0.97    0.31
  -2   8   2   12.54    0.87
  -2   8   1   86.49    5.25
  -2   8   0   63.03    3.87
  -2   8  -2    7.03    0.75
  -2   8  -3    2.72    0.64
  -2   8  -4   98.85    6.07
  -2   8  -5    2.69    0.70
  -2   8  -6   -0.54    0.80
  -2   8  -7   19.71    1.68
   2  -8   7   23.98    1.60
  -2   8  -8   25.86    1.94
   2  -8   8   30.32    1.93
  -2   8  -9   27.17    2.03
   2  -8   9   29.43    1.95
  -2   8 -10   32.80    2.43
   2  -8  10   36.48    2.33
  -2   8 -11    5.87    1.15
   2  -8  11    6.80    0.90
  -2   8 -12    1.00    1.02
   2  -8  12    0.03    0.78
   3   0   8   35.56    2.47
   3   0   9   -0.91    0.99
   3   0  10    0.56    0.89
   3   0  12    2.29    0.93
   3   0  13    0.32    0.90
   3   0  14    0.26    0.96
   3   0  15    0.21    1.05
   3  -1 -19   -0.45    0.56
   3  -1 -18    1.92    0.66
   3  -1 -17    4.32    0.75
   3  -1 -15    4.92    0.71
   3  -1 -14    0.03    0.58
   3  -1 -13   15.68    1.17
   3  -1   6   52.70    3.46
   3  -1   8    2.16    0.78
   3   1   9    1.93    1.15
   3  -1   9    2.11    0.83
   3  -1  10    9.13    1.08
   3   1  10    9.20    1.25
   3  -1  11    5.13    1.03
   3   1  11    4.50    1.03
   3   1  12    0.74    0.90
   3  -1  12    1.31    0.91
   3   1  13    1.16    0.91
   3  -1  13    2.35    1.05
   3   1  14    2.30    1.04
   3  -1  14    0.80    0.98
   3  -1  15    1.64    1.05
   3   1  15    0.46    0.77
   3  -1  16    0.58    1.11
   3   1  16   -0.20    1.01
   3   1  17    0.79    1.02
   3  -2 -21    0.39    0.55
   3  -2 -20    0.18    0.56
   3  -2 -19   -0.14    0.62
   3  -2 -18    0.36    0.58
   3  -2 -17    1.48    0.59
   3  -2 -16   -0.05    0.61
   3  -2 -15    2.23    0.55
   3  -2 -13   34.58    2.19
   3  -2 -12   68.39    4.21
   3  -2 -11    5.45    0.58
   3  -2 -10   11.87    0.86
   3  -2   4   -0.41    0.69
   3  -2   5    0.85    0.66
   3  -2   6   54.64    3.43
   3  -2   7   14.93    1.18
   3  -2   8    0.88    0.77
   3  -2  10    1.25    0.88
   3   2  11    6.37    1.16
   3  -2  11    7.51    1.10
   3  -2  12    8.21    1.11
   3   2  12    5.05    1.03
   3  -2  13   -0.23    1.02
   3   2  14    1.93    0.97
   3  -2  14    1.43    1.00
   3  -2  15    7.77    1.20
   3   2  15    7.06    1.18
   3   2  16   10.43    1.30
   3  -2  16   15.12    1.40
   3   2  17    0.89    0.96
   3  -3 -18    0.09    0.74
   3  -3 -17    0.66    0.59
   3  -3 -16    1.64    0.67
   3  -3 -15    1.18    0.56
   3  -3 -14   20.32    1.40
   3  -3 -12   30.41    1.93
   3  -3 -11    2.75    0.48
   3  -3 -10    0.34    0.42
   3  -3  -9    0.36    0.32
   3  -3  -8   28.04    1.73
   3  -3   2  534.64   32.12
   3  -3   3   21.16    1.39
   3  -3   4   43.60    2.72
   3  -3   5    1.44    0.56
   3  -3   6    2.82    0.59
   3  -3   7   22.47    1.59
   3  -3   8   56.22    3.55
   3  -3   9    9.55    1.01
   3  -3  11    1.57    0.93
   3  -3  12    0.78    0.99
   3  -3  13    8.83    1.10
   3   3  13    6.59    1.09
   3  -3  14   12.74    1.22
   3   3  14    9.29    1.19
   3   3  15   15.86    1.48
   3  -3  15   21.17    1.64
   3   3  16    3.54    1.08
   3   3  17    0.86    0.93
   3   3  18   -0.63    0.93
   3  -4 -14    3.20    0.69
   3  -4 -13    0.45    0.57
   3  -4 -12   11.86    0.94
   3  -4 -11    6.67    0.62
   3  -4 -10    0.85    0.40
   3  -4  -9   10.71    0.75
   3  -4  -8    0.58    0.31
   3  -4  -7    7.88    0.54
   3  -4  -2   33.48    2.04
   3  -4  -1   62.22    3.77
   3  -4   1    4.03    0.40
   3  -4   3  105.21    6.38
   3  -4   4   63.10    3.87
   3  -4   5    9.29    0.78
   3  -4   6    5.87    0.74
  -3   4  -6    4.90    1.10
  -3   4  -7   75.76    4.79
   3  -4   7   75.00    4.66
   3  -4   8    0.21    0.65
   3  -4   9   10.69    0.94
  -3   4  -9    5.48    1.37
   3  -4  10    3.65    0.87
   3  -4  11    0.06    0.83
   3  -4  13    0.28    0.87
   3  -4  14    0.36    0.88
   3   4  15    2.42    1.05
   3  -4  15   13.63    1.05
   3   4  16    1.87    0.95
   3   4  17    5.24    1.07
   3   4  18    3.11    0.98
   3  -5  -3   25.45    1.55
   3  -5  -2    0.01    0.24
   3  -5  -1  133.45    8.04
   3  -5   0   67.09    4.08
  -3   5  -2  365.64   22.40
   3  -5   2  375.00   22.35
  -3   5  -3  221.39   12.57
   3  -5   3  199.26   12.53
  -3   5  -4   98.07    5.64
   3  -5   4   88.11    5.56
  -3   5  -5  469.66   28.68
   3  -5   5  479.73   28.63
  -3   5  -6  450.16   26.34
   3  -5   6  428.84   26.28
  -3   5  -7   21.69    2.04
   3  -5   7   30.30    1.87
   3  -5   8    1.04    0.64
  -3   5  -8    0.77    1.03
   3  -5   9    2.73    0.70
   3  -5  10    6.33    0.84
  -3   5 -10    4.28    1.21
   3  -5  11    0.22    0.79
  -3   5 -11   -0.28    1.25
  -3   5 -12    0.83    1.48
   3  -5  12    1.03    0.89
  -3   5 -13    0.76    1.82
  -3   5 -14    2.77    1.99
   3  -5  14    3.86    1.06
   3  -6  -2   44.47    2.71
   3  -6  -1   16.38    1.06
  -3   6   0   27.22    1.67
   3  -6   0   24.15    1.58
  -3   6  -1    0.20    0.50
   3  -6   2    0.18    0.43
  -3   6  -3  120.04    7.32
  -3   6  -4    6.61    0.92
   3  -6   4    8.22    0.71
  -3   6  -5  128.17    8.64
   3  -6   5  149.30    8.58
  -3   6  -6  225.08   13.10
   3  -6   6  210.52   13.04
  -3   6  -7    9.37    1.09
   3  -6   7    8.02    0.82
   3  -6   8    6.27    0.81
  -3   6  -8    6.74    1.11
   3  -6   9    3.03    0.69
  -3   6  -9    3.16    1.09
  -3   6 -10    0.52    1.18
   3  -6  10   -2.44    0.75
   3  -6  11   11.69    1.10
   3  -6  12    3.58    0.91
  -3   6 -12    2.21    1.29
   3  -6  13    4.34    0.99
  -3   6 -13    3.57    1.41
  -3   6 -14    3.67    1.52
  -3   7   2  300.54   18.08
  -3   7   1  666.99   40.11
   3  -7  -1  668.19   40.09
   3  -7   0   84.13    5.09
   3  -7   1   -0.10    0.44
  -3   7  -2  170.97   10.56
   3  -7   2  176.44   10.52
  -3   7  -3  918.33   55.99
   3  -7   3  941.03   55.96
  -3   7  -4  598.58   34.12
   3  -7   4  546.26   34.08
  -3   7  -5    3.15    0.85
  -3   7  -6   -0.27    0.83
   3  -7   6    0.17    0.67
  -3   7  -7   16.12    1.43
   3  -7   7   16.48    1.23
  -3   7  -8   25.47    1.63
   3  -7   8   15.80    1.44
   3  -7   9    0.44    0.74
  -3   7  -9    1.45    1.11
   3  -7  10    0.31    0.67
  -3   7 -10    0.60    1.03
   3  -7  11    1.93    0.74
  -3   7 -11    1.41    1.26
   3  -7  12    5.71    0.90
  -3   7 -12    6.11    1.31
   3  -7  13    3.96    0.92
  -3   8   3   27.61    1.74
  -3   8   2  440.89   26.50
  -3   8   1  497.95   29.94
  -3   8   0   32.02    2.09
  -3   8  -1    3.37    0.66
   3  -8   1    2.89    0.50
  -3   8  -2   -0.01    0.05
   3  -8   2   -0.09    0.47
   3  -8   3  199.40   11.75
  -3   8  -3  187.58   11.78
   3  -8   4  182.79   11.03
  -3   8  -4  181.73   11.09
  -3   8  -5   -0.07    0.85
   3  -8   5   -0.49    0.59
  -3   8  -6    6.44    1.01
   3  -8   6    5.11    0.77
  -3   8  -7    1.60    0.98
   3  -8   8    3.41    0.74
  -3   8  -8    2.66    1.03
   3  -8   9    9.38    1.02
  -3   8  -9    8.75    1.29
  -3   8 -10    1.93    1.10
   3  -8  10    2.03    0.87
   3  -8  11    0.08    0.78
  -3   8 -11   -2.52    1.24
  -3   8 -12    6.44    1.25
   3  -8  12    7.30    0.97
  -3   8 -13   21.36    1.98
  -3   9   4   19.20    1.23
  -3   9   3    6.97    0.62
  -3   9   2   18.57    1.25
  -3   9   1    1.50    0.56
  -3   9  -1 1301.74   78.17
  -3   9  -2   11.37    1.07
  -3   9  -3   12.66    1.24
   3  -9   4    1.22    0.65
   3  -9   5   26.60    1.89
  -3   9  -5   32.01    2.02
   3  -9   6    3.34    0.72
  -3   9  -6    3.08    0.90
  -3   9  -7    0.59    0.94
   3  -9   7    1.76    0.72
  -3   9  -8    0.12    1.05
   3  -9   8    1.11    0.78
  -3   9  -9    1.97    1.17
  -3   9 -10    0.98    1.18
   3  -9  10   -1.20    0.90
  -3   9 -11    0.37    1.06
   3  -9  11   -0.82    0.82
  -3   9 -12   -0.34    1.10
  -3  10   4    0.24    0.36
  -3  10   3    4.62    0.52
  -3  10   2    0.31    0.49
  -3  10   0  120.91    7.36
  -3  10  -1   38.12    2.47
  -3  10  -2   69.82    4.38
  -3  10  -3    0.09    0.85
  -3  10  -4   10.43    1.19
  -3  10  -5    2.78    1.01
  -3  10  -8    4.79    1.12
   3 -10   9   -0.59    1.01
  -3  10  -9    0.50    1.12
  -3  10 -10    1.04    1.28
   3 -10  10    6.07    1.11
  -3  10 -11    0.59    1.08
  -3  11   6    2.73    0.31
  -3  11   5   11.76    0.79
  -3  11   4    2.65    0.39
  -3  11   2    0.26    0.46
  -3  11   1   23.84    1.59
  -3  11   0    0.11    0.64
  -3  11  -1   -0.13    0.70
  -3  11  -2    0.27    0.78
  -3  11  -3   38.88    2.63
  -3  11  -4   31.01    2.24
  -3  11  -5    1.64    1.00
  -3  11  -6    0.65    1.11
  -3  11  -7    7.30    1.43
  -3  12   6    0.28    0.24
  -3  12   5    0.29    0.27
  -3  12   4    0.51    0.33
  -3  12   3   18.03    1.18
  -3  12   2    6.80    0.66
   4   0   9    0.38    1.34
   4   0  10   10.76    1.43
   4   0  11    0.09    1.04
   4   0  12   86.71    5.49
   4   0  13    0.04    1.07
   4   0  14    0.13    0.99
   4   0  15    1.06    1.22
   4  -1   9   22.57    1.93
   4  -1  10   33.25    2.36
   4  -1  11   34.80    2.29
   4   1  11   27.27    2.18
   4   1  12   25.29    2.12
   4  -1  12   32.67    2.16
   4  -1  13    8.99    1.43
   4   1  13    6.61    1.18
   4   1  14    0.65    1.17
   4  -1  14    2.02    1.23
   4  -1  15    2.38    1.23
   4   1  16    1.40    1.09
   4  -2   6    7.86    1.17
   4  -2   7    1.02    0.97
   4  -2   8    1.86    0.90
   4  -2  11   14.29    1.39
   4  -2  12    3.63    1.07
   4  -2  13    4.45    1.16
   4  -2  14   30.04    2.28
   4   2  15    4.45    1.17
   4  -2  15    3.27    1.23
   4   2  16    5.72    1.06
   4  -3 -19    0.07    0.45
   4  -3 -18   -0.36    0.44
   4  -3 -17   -0.18    0.41
   4  -3 -16    3.72    0.50
   4  -3 -15    0.07    0.42
   4  -3 -14    0.18    0.39
   4  -3 -13    3.18    0.46
   4  -3   4    0.38    0.64
   4  -3   5    5.25    0.75
   4  -3   6   -0.12    0.74
   4  -3   7    3.64    0.79
   4  -3   8   57.43    3.66
   4  -3   9    3.65    0.88
   4  -3  10    1.04    1.04
   4  -3  12    1.89    1.08
   4  -3  13    2.96    1.13
   4  -3  14   23.31    1.96
   4  -4 -18   -0.37    0.59
   4  -4 -17   -0.16    0.47
   4  -4 -16    7.36    0.70
   4  -4 -15   10.90    0.81
   4  -4 -14    0.84    0.41
   4  -4 -12    0.49    0.35
   4  -4 -11    0.17    0.31
   4  -4 -10    4.42    0.41
   4  -4  -9    2.25    0.27
   4  -4   2    1.77    0.42
   4  -4   3   45.29    2.83
   4  -4   4    3.99    0.56
   4  -4   5    1.48    0.57
   4  -4   6    1.62    0.60
   4  -4   7   34.69    2.30
   4  -4   8   33.45    2.24
   4  -4   9   30.07    2.10
   4  -4  10    1.51    0.91
   4  -4  11    5.06    1.05
   4  -4  12    5.20    1.08
   4  -4  14    9.65    1.42
   4  -5 -13   -0.18    0.40
   4  -5 -12    0.16    0.42
   4  -5 -11    1.50    0.33
   4  -5 -10    9.69    0.68
   4  -5  -8    0.39    0.18
   4  -5  -2   13.76    0.88
   4  -5  -1  117.57    7.10
   4  -5   0   22.35    1.41
   4  -5   4    3.82    0.62
   4  -5   5    0.01    0.56
   4  -5   6   13.53    1.05
   4  -5   7    6.53    0.85
   4  -5   8   23.95    1.69
   4  -5   9    0.39    0.75
   4  -5  10  111.33    6.86
   4  -5  11   78.78    4.95
   4  -5  12    3.76    1.05
   4  -5  13   14.62    1.45
   4  -6  -4 1433.72   86.00
   4  -6  -3    0.16    0.29
   4  -6  -2   10.90    0.75
   4  -6  -1    2.10    0.38
   4  -6   1    1.45    0.39
   4  -6   2   14.43    1.02
   4  -6   3   15.06    1.07
   4  -6   5    2.03    0.63
   4  -6   6    2.68    0.61
   4  -6   8    0.27    0.70
   4  -6   9   60.08    3.80
   4  -6  10  173.81   10.58
   4  -6  11   19.35    1.53
   4  -6  12    8.86    1.10
   4  -6  13    2.41    0.99
   4  -7  -3    0.60    0.23
   4  -7  -2  162.46    9.78
   4  -7  -1  187.53   11.30
   4  -7   0   17.12    1.16
   4  -7   1   14.98    1.04
   4  -7   2  196.66   11.87
   4  -7   3  157.74    9.54
   4  -7   4    1.71    0.58
  -4   7  -4    2.67    1.27
  -4   7  -5    1.82    1.33
  -4   7  -6    1.54    1.21
   4  -7   7   -0.09    0.63
  -4   7  -7    0.60    1.27
   4  -7   8    5.33    0.80
  -4   7  -8    1.84    1.43
  -4   7  -9    5.18    1.65
   4  -7   9    5.40    0.82
  -4   7 -10    9.09    2.02
   4  -7  10   11.74    1.11
  -4   7 -11    5.38    1.85
   4  -7  11    4.19    0.82
   4  -7  12   48.67    3.18
   4  -8  -2  198.91   11.96
   4  -8   0  142.57    8.61
  -4   8  -1   36.50    2.56
   4  -8   1   36.52    2.31
  -4   8  -2   18.93    1.83
   4  -8   2   25.07    1.59
  -4   8  -3   70.22    4.26
   4  -8   3   65.56    4.12
   4  -8   4    0.68    0.57
  -4   8  -5    8.22    1.31
   4  -8   5    6.18    0.80
  -4   8  -6    1.27    1.19
   4  -8   6    1.70    0.64
  -4   8  -7    1.13    1.33
   4  -8   7    0.33    0.73
  -4   8  -8   -0.50    1.26
   4  -8   9    1.99    0.80
  -4   8  -9    3.12    1.47
   4  -8  10    2.56    0.84
  -4   8 -10    2.40    1.33
  -4   8 -11   11.20    1.77
   4  -8  11   14.29    1.24
  -4   8 -12   35.44    2.95
  -4   9   0  273.07   16.98
   4  -9   0  283.68   16.90
  -4   9  -1  308.76   18.09
   4  -9   1  295.17   18.00
   4  -9   2    8.24    0.76
  -4   9  -2   10.39    1.25
  -4   9  -3   -0.48    1.03
   4  -9   3   -0.01    0.61
   4  -9   4    9.92    0.90
  -4   9  -4    8.36    1.31
  -4   9  -5    3.62    1.15
   4  -9   6    6.00    0.78
   4  -9   7    3.26    0.72
  -4   9  -7    4.39    1.31
   4  -9   8    0.39    0.73
  -4   9  -8    1.53    1.33
   4  -9   9    2.92    0.83
  -4   9  -9    3.94    1.47
  -4   9 -10    0.08    1.60
  -4   9 -11   -1.37    1.57
   4  -9  11   -0.13    0.77
  -4  10   0   34.80    2.35
  -4  10  -1   46.82    3.05
   4 -10   2    2.21    0.65
  -4  10  -2    2.44    0.96
   4 -10   3    8.81    0.80
  -4  10  -3    8.02    1.13
   4 -10   4   -0.34    0.66
  -4  10  -4   -1.01    1.15
   4 -10   5   -0.24    0.67
  -4  10  -5   -0.29    1.16
   4 -10   6    0.28    0.70
  -4  10  -6    0.71    1.17
   4 -10   7    0.90    0.80
  -4  10  -7    0.96    1.25
   4 -10   8    1.56    0.76
   4 -10   9    6.30    0.90
  -4  10  -9    7.73    1.58
   4 -10  10   -0.78    0.88
  -4  10 -10   -1.09    1.51
  -4  11   1   78.43    4.83
  -4  11   0    0.36    0.69
  -4  11  -1    0.64    0.76
  -4  11  -2   16.88    1.43
  -4  11  -3    1.01    1.00
  -4  11  -4   -0.25    1.01
  -4  11  -5    0.92    1.19
   4 -11   6    1.60    0.96
  -4  11  -6   -0.43    1.22
   4 -11   7    0.38    0.84
  -4  11  -7    0.88    1.28
   4 -11   8    8.65    1.11
  -4  11  -8    7.85    1.57
   4 -11   9   10.12    1.18
  -4  11  -9   10.60    1.64
  -4  12   3   13.40    0.99
  -4  12   2    0.60    0.55
  -4  12   1    3.10    0.63
  -4  12  -1   -0.29    0.79
  -4  12  -2    1.64    0.83
  -4  12  -3    0.36    0.98
  -4  12  -4   12.77    1.44
  -4  12  -5    3.22    1.27
  -4  12  -6   -1.15    1.29
  -4  12  -7    1.93    1.35
  -4  12  -8    1.16    1.44
  -4  12  -9   -0.38    1.40
  -4  13   2    0.47    0.47
  -4  13   1   -0.06    0.54
  -4  13   0    2.42    0.66
  -4  13  -1    4.75    0.79
  -4  13  -4    1.50    1.12
  -4  13  -5   -0.47    1.17
  -4  14   3    0.05    0.40
  -4  14   2    0.33    0.43
   5   0  12    0.75    1.11
   5   0  13   -0.54    1.17
   5   0  14    0.32    1.11
   5  -1  10   45.94    3.20
   5  -1  11   23.75    1.98
   5  -1  12    8.89    1.33
   5  -1  13    0.25    1.29
   5  -1  14   -0.06    1.11
   5  -2   8    1.08    1.08
   5  -2   9    5.96    1.16
   5  -2  10    3.71    1.18
   5  -2  12    0.85    1.10
   5  -2  13    0.29    1.23
   5  -2  14    0.16    1.32
   5  -3   6   47.19    3.08
   5  -3   7  290.62   17.61
   5  -3   8   50.47    3.28
   5  -3   9    1.17    0.99
   5  -3  10    5.66    1.15
   5  -3  11    7.41    1.23
   5  -3  13    0.52    1.24
   5  -4 -17   -0.21    0.32
   5  -4 -16    0.42    0.30
   5  -4 -15    0.34    0.31
   5  -4 -14    0.14    0.28
   5  -4   4    2.57    0.56
   5  -4   5   -0.36    0.64
   5  -4   6  149.46    9.09
   5  -4   7  316.46   19.11
   5  -4   8  233.57   14.17
   5  -4   9    7.92    1.06
   5  -4  10    2.00    1.01
   5  -4  11    0.26    1.01
   5  -4  12   18.36    1.66
   5  -4  13    8.98    1.35
   5  -5 -16   -0.03    0.37
   5  -5 -15    0.10    0.32
   5  -5 -14    1.16    0.32
   5  -5 -13    4.19    0.40
   5  -5 -12    0.05    0.25
   5  -5 -11    1.97    0.25
   5  -5   1    6.01    0.52
   5  -5   2    1.18    0.42
   5  -5   3   -0.43    0.42
   5  -5   5    0.20    0.58
   5  -5   6   20.76    1.46
   5  -5   7   97.94    6.02
   5  -5   8    8.82    1.00
   5  -5   9   46.17    2.98
   5  -5  10    3.92    0.99
   5  -5  11    5.65    1.17
   5  -5  12   -0.38    1.02
   5  -6 -12    0.27    0.28
   5  -6 -11    2.61    0.32
   5  -6 -10   -0.08    0.20
   5  -6  -4  137.16    8.25
   5  -6  -3   26.29    1.62
   5  -6  -2    0.08    0.25
   5  -6   0    0.10    0.35
   5  -6   1    1.03    0.41
   5  -6   2    5.78    0.55
   5  -6   3    5.29    0.58
   5  -6   4    3.25    0.56
   5  -6   6    9.75    0.82
   5  -6   7    0.01    0.71
   5  -6   8   24.08    1.73
   5  -6   9   38.94    2.58
   5  -6  10  128.68    7.89
   5  -6  11    4.25    0.92
   5  -6  12    2.20    1.03
   5  -7  -4   27.71    1.71
   5  -7  -3    1.97    0.36
   5  -7  -2    9.49    0.70
   5  -7  -1    0.02    0.38
   5  -7   0    1.24    0.44
   5  -7   1    0.65    0.47
   5  -7   2    5.13    0.60
   5  -7   3   -0.03    0.52
   5  -7   4   22.19    1.50
   5  -7   6    1.74    0.69
   5  -7   8   12.01    1.07
   5  -7   9    3.49    0.84
   5  -7  10    1.45    0.88
   5  -7  11    0.43    0.87
   5  -8  -4    3.21    0.28
   5  -8  -2    6.47    0.53
   5  -8  -1    0.82    0.43
   5  -8   0    3.57    0.50
   5  -8   1   -0.33    0.49
   5  -8   2    0.28    0.53
   5  -8   3   19.26    1.33
   5  -8   4    5.06    0.67
   5  -8   6    8.73    0.84
   5  -8   7   12.25    1.02
   5  -8   8   24.94    1.75
   5  -8  10    0.41    0.74
   5  -8  11    3.11    0.85
   5  -9  -3    0.13    0.22
   5  -9  -2    0.78    0.33
   5  -9   0   49.03    3.04
   5  -9   1    2.84    0.57
   5  -9   2   -0.24    0.54
   5  -9   3   -0.13    0.61
   5  -9   4    3.67    0.65
   5  -9   5   11.80    0.98
   5  -9   6   17.51    1.31
   5  -9   7    4.97    0.74
   5  -9   8    3.11    0.72
   5  -9   9    0.70    0.73
   5  -9  10    1.04    0.88
   5 -10  -1    1.78    0.36
   5 -10   0    0.51    0.40
   5 -10   2    1.19    0.57
   5 -10   3    0.20    0.64
   5 -10   4    1.45    0.61
   5 -10   5    1.67    0.67
   5 -10   6   21.60    1.53
   5 -10   7    3.51    0.73
   5 -10   8    5.66    0.86
   5 -10   9    5.63    0.88
   5 -11   2    0.36    0.50
  -5  11  -4    3.57    1.78
   5 -11   4    0.11    0.62
   5 -11   5   -0.17    0.68
  -5  11  -5    1.22    1.85
   5 -11   6    2.12    0.71
  -5  11  -6    2.17    2.03
   5 -11   7    4.41    0.80
  -5  11  -7    5.56    2.20
   5 -11   8    2.00    0.80
  -5  11  -8    1.61    2.19
  -5  11  -9    0.88    2.52
  -5  12  -3    1.67    1.55
  -5  12  -4   -0.16    1.53
  -5  12  -5    1.36    1.49
   5 -12   6    0.78    0.82
  -5  12  -6   -0.37    1.69
  -5  12  -7    1.01    1.77
   5 -12   7    0.30    0.78
   5 -12   8   -0.89    0.82
  -5  12  -8    0.03    1.92
  -5  13  -1    8.42    1.11
  -5  13  -2    2.42    1.15
  -5  13  -3   -0.51    1.11
  -5  13  -5    3.12    1.30
  -5  13  -6    0.21    1.42
  -5  13  -7    0.64    1.60
  -5  14  -1    0.18    0.91
  -5  14  -2   -0.49    0.85
  -5  14  -3    1.09    0.91
  -5  14  -4    4.39    1.19
  -5  14  -5    1.39    1.37
  -5  14  -6    3.86    1.49
   6  -2  11    0.23    1.10
   6  -3   7   25.79    2.04
   6  -3   8    1.20    0.91
   6  -3   9    0.96    1.09
   6  -3  10    0.69    1.08
   6  -3  11    2.59    1.19
   6  -3  12    0.24    1.12
   6  -4   5    7.39    1.02
   6  -4   6   77.52    4.82
   6  -4   7   26.83    1.89
   6  -4   8    1.01    0.83
   6  -4   9    1.90    0.93
   6  -4  10    1.73    1.06
   6  -4  11   -0.07    1.02
   6  -4  12   -0.02    1.14
   6  -5   3    3.33    0.57
   6  -5   4   35.45    2.28
   6  -5   6    5.32    0.73
   6  -5   7   -0.21    0.75
   6  -5   8    4.72    0.87
   6  -5   9   -0.24    0.82
   6  -5  10    6.76    1.07
   6  -5  11   -1.03    0.96
   6  -6 -13   16.09    1.01
   6  -6 -12    4.78    0.35
   6  -6  -1    1.33    0.35
   6  -6   0    1.45    0.31
   6  -6   1   34.70    2.17
   6  -6   2    3.04    0.47
   6  -6   3   11.16    0.84
   6  -6   4    0.11    0.51
   6  -6   6    0.06    0.53
   6  -6   8   -0.01    0.82
   6  -6   9   10.83    1.10
   6  -6  10   -0.08    0.91
   6  -6  11    0.27    1.01
   6  -7  -6    0.16    0.21
   6  -7  -5    0.16    0.21
   6  -7  -4    0.58    0.23
   6  -7  -3    1.00    0.26
   6  -7  -2    1.00    0.31
   6  -7  -1    0.14    0.32
   6  -7   0    4.30    0.49
   6  -7   1    3.61    0.46
   6  -7   2   10.11    0.75
   6  -7   3   54.09    3.34
   6  -7   4    9.92    0.82
   6  -7   5    0.18    0.55
   6  -7   6    5.09    0.71
   6  -7   7   19.13    1.41
   6  -7   8    4.05    0.80
   6  -7  10    0.80    0.81
   6  -8  -6    2.90    0.25
   6  -8  -5   -0.07    0.27
   6  -8  -4   -0.01    0.32
   6  -8  -1    0.67    0.41
   6  -8   0    1.70    0.48
   6  -8   1    1.54    0.47
   6  -8   2   10.92    0.87
   6  -8   3    4.48    0.57
   6  -8   4    2.10    0.49
   6  -8   5    0.72    0.56
   6  -8   6    0.27    0.54
   6  -8   7   15.31    1.18
   6  -8   8    8.42    0.93
   6  -8   9    0.17    0.79
   6  -9  -5    0.79    0.16
   6  -9  -4   13.00    0.85
   6  -9  -2    0.27    0.39
   6  -9  -1   -0.21    0.44
   6  -9   1    0.09    0.51
   6  -9   2    0.34    0.54
   6  -9   3    0.03    0.53
   6  -9   4   -0.13    0.50
   6  -9   5   33.84    2.19
   6  -9   6    0.43    0.58
   6  -9   7    0.61    0.63
   6  -9   8    1.45    0.70
   6  -9   9    1.84    0.70
   6 -10  -3    0.07    0.23
   6 -10  -2   13.52    0.89
   6 -10  -1   24.07    1.54
   6 -10   0    5.34    0.65
   6 -10   1    0.22    0.51
   6 -10   4    5.77    0.72
   6 -10   5   12.42    0.99
   6 -10   6    4.61    0.68
   6 -10   7   -0.51    0.64
   6 -10   8   -0.15    0.69
   6 -11  -1   12.68    0.86
   6 -11   0    1.38    0.41
   6 -11   1    1.60    0.48
   6 -11   2    2.46    0.56
   6 -11   3    9.09    0.86
   6 -11   5    0.64    0.61
   6 -11   6    0.67    0.67
   6 -11   7    0.72    0.69
   6 -11   8    0.14    0.67
   6 -12   1    9.04    0.74
   6 -12   2   14.42    1.04
   6 -12   3    2.51    0.61
   6 -12   4    0.71    0.66
   6 -12   5   -0.56    0.72
   6 -12   6   -0.30    0.70
   6 -13   5    0.90    0.69
   6 -13   6    0.07    0.79
   7  -4   9   -0.02    0.95
   7  -4  10   -1.68    0.99
   7  -5   5    1.50    0.56
   7  -5   7    1.25    0.75
   7  -5   8    1.39    0.78
   7  -5   9   -0.26    0.88
   7  -5  10    0.13    0.91
   7  -6   2    1.99    0.43
   7  -6   3    1.20    0.46
   7  -6   4    0.26    0.48
   7  -6   5    1.88    0.55
   7  -6   6   -0.01    0.65
   7  -6   7    0.20    0.72
   7  -6   9   -0.22    0.86
   7  -6  10   -0.39    0.92
   7  -7  -1    0.06    0.31
   7  -7   0   10.41    0.75
   7  -7   1   21.04    1.36
   7  -7   2   -0.16    0.39
   7  -7   3   -0.05    0.44
   7  -7   4    0.04    0.47
   7  -7   5    0.62    0.48
   7  -7   6   -0.07    0.56
   7  -7   7    0.92    0.64
   7  -7   8    0.58    0.66
   7  -7   9    0.68    0.82
   7  -8  -8    0.67    0.19
   7  -8  -7    0.64    0.22
   7  -8  -6    2.48    0.30
   7  -8  -5    4.51    0.40
   7  -8  -4   15.64    1.01
   7  -8  -3   29.14    1.81
   7  -8  -2    7.30    0.56
   7  -8  -1    5.79    0.50
   7  -8   1    1.27    0.40
   7  -8   2    1.07    0.45
   7  -8   4    1.21    0.48
   7  -8   5    1.00    0.51
   7  -8   6    0.56    0.57
   7  -8   7    0.16    0.65
   7  -8   8    1.01    0.68
   7  -8   9    0.29    0.76
   7  -9  -6    0.71    0.20
   7  -9  -5   14.41    0.94
   7  -9  -4   21.18    1.35
   7  -9  -3    1.22    0.38
   7  -9  -2    1.06    0.39
   7  -9  -1    9.98    0.78
   7  -9   0    0.28    0.43
   7  -9   1    0.21    0.46
   7  -9   3    0.67    0.48
   7  -9   4   11.24    0.90
   7  -9   5    0.65    0.52
   7  -9   6    0.31    0.57
   7  -9   7    0.75    0.61
   7  -9   8    0.10    0.61
   7 -10  -5    0.14    0.16
   7 -10  -4    0.52    0.28
   7 -10  -3    0.30    0.31
   7 -10  -2    7.97    0.65
   7 -10  -1    4.60    0.53
   7 -10   0    0.70    0.49
   7 -10   1    0.23    0.48
   7 -10   3    1.47    0.55
   7 -10   5    3.22    0.60
   7 -10   6   -0.01    0.52
   7 -10   7    0.16    0.57
   7 -11  -3    0.50    0.25
   7 -11  -2    1.45    0.33
   7 -11  -1    0.41    0.40
   7 -11   0   -0.22    0.49
   7 -11   1    5.58    0.68
   7 -11   2    8.13    0.80
   7 -11   3    4.37    0.68
   7 -11   4   -0.04    0.63
   7 -11   5    0.49    0.61
   7 -11   7   -0.21    0.63
   7 -12  -2    0.18    0.26
   7 -12  -1    0.16    0.32
   7 -12   0   -0.21    0.40
   7 -12   2    5.95    0.72
   7 -12   3    2.04    0.60
   7 -12   4   -0.44    0.62
   7 -12   5    0.13    0.62
   7 -12   6    1.50    0.67
   7 -13   1    1.15    0.45
   7 -13   2    0.39    0.46
   7 -13   3   -0.07    0.52
   7 -13   4    0.33    0.63
   7 -13   5    0.70    0.64
   7 -13   6    4.62    0.60
   7 -14   5    1.64    0.74
   8  -6   6    0.17    0.58
   8  -6   7    2.23    0.72
   8  -6   8   22.59    1.63
   8  -7   1    0.78    0.37
   8  -7   3    0.87    0.44
   8  -7   4   -0.23    0.46
   8  -7   5    0.56    0.48
   8  -7   6    3.56    0.63
   8  -7   7    4.66    0.67
   8  -7   8    4.04    0.71
   8  -8  -5    0.31    0.20
   8  -8  -4    0.15    0.24
   8  -8  -3    7.80    0.57
   8  -8  -2    7.61    0.56
   8  -8  -1    0.72    0.29
   8  -8   0    0.39    0.31
   8  -8   2    0.23    0.41
   8  -8   3    0.14    0.42
   8  -8   4    0.03    0.41
   8  -8   5    0.24    0.51
   8  -8   6   -0.17    0.51
   8  -8   7    1.71    0.60
   8  -8   8    1.04    0.58
   8  -9  -7    0.33    0.23
   8  -9  -6    0.70    0.29
   8  -9  -5    8.54    0.64
   8  -9  -4    0.05    0.30
   8  -9  -3    2.06    0.35
   8  -9  -2    2.78    0.41
   8  -9  -1    0.66    0.39
   8  -9   0   -0.01    0.39
   8  -9   1    0.82    0.40
   8  -9   2    0.25    0.41
   8  -9   4    1.31    0.47
   8  -9   5   -0.23    0.49
   8  -9   6    0.04    0.54
   8  -9   7   -0.19    0.57
   8 -10  -5    7.79    0.58
   8 -10  -4    7.35    0.59
   8 -10  -3    0.45    0.38
   8 -10  -2    0.19    0.42
   8 -10  -1   -0.20    0.44
   8 -10   0    0.98    0.44
   8 -10   2    0.36    0.50
   8 -10   3    4.16    0.56
   8 -10   4    5.04    0.59
   8 -10   6    0.59    0.55
   8 -10   7    2.63    0.49
   8 -11  -3    0.47    0.33
   8 -11  -2    0.16    0.41
   8 -11  -1   -0.07    0.44
   8 -11   0    0.18    0.48
   8 -11   1    1.07    0.49
   8 -11   2    3.80    0.55
   8 -11   3    2.28    0.52
   8 -11   4    0.71    0.52
   8 -11   5    1.77    0.53
   8 -11   6    4.83    0.64
   8 -12  -1    1.39    0.39
   8 -12   0    0.98    0.51
   8 -12   1    0.12    0.53
   8 -12   2    0.85    0.59
   8 -12   3    0.03    0.56
   8 -12   4    0.52    0.55
   8 -12   5    4.67    0.65
   8 -13   1   -0.15    0.48
   8 -13   2    0.68    0.55
   8 -13   3    0.03    0.60
   8 -13   4    0.17    0.63
   8 -13   5    1.66    0.63
   8 -14   4    0.39    0.60
   9  -8   4    0.37    0.45
   9  -8   5    3.81    0.53
   9  -8   6    1.79    0.51
   9  -9  -4   -0.08    0.25
   9  -9  -3    0.37    0.26
   9  -9  -2    0.01    0.29
   9  -9  -1    1.49    0.32
   9  -9   0    8.91    0.65
   9  -9   1    2.61    0.38
   9  -9   2    0.32    0.34
   9  -9   3   16.83    1.14
   9  -9   4    0.89    0.45
   9  -9   6   -0.34    0.46
   9 -10  -3   -0.09    0.33
   9 -10  -2    0.23    0.34
   9 -10  -1    0.16    0.36
   9 -10   0    0.10    0.39
   9 -10   1   -0.01    0.41
   9 -10   2    9.13    0.72
   9 -10   3    6.44    0.60
   9 -10   4    6.84    0.65
   9 -10   5    0.06    0.46
   9 -11  -1    0.29    0.44
   9 -11   0    0.06    0.43
   9 -11   1    0.23    0.43
   9 -11   2    2.18    0.46
   9 -11   3    1.89    0.50
   9 -11   4   -0.05    0.47
   9 -11   5    1.77    0.51
   9 -12   1   -0.35    0.47
   9 -12   2    0.13    0.43
   9 -12   3    0.10    0.47
   9 -12   4    1.23    0.47
   9 -13   3    0.52    0.57
   9 -13   4   -0.40    0.58
  10 -10   1    0.96    0.36
  10 -10   2    2.46    0.43
  10 -10   3   -0.29    0.37
  10 -10   4   -0.53    0.40
  10 -11   0    2.25    0.41
  10 -11   1    1.46    0.40
  10 -11   2   -0.37    0.41
  10 -11   3    0.14    0.39
  10 -11   4    0.29    0.42
  10 -12   3    0.05    0.39
   0   0   0    0.00    0.00


TITL scan0001 in P2(1)/c
REM P2(1)/c (#14 in standard setting)
CELL 0.37380   8.143075   9.863904  12.113561  90.0000  96.4838  90.0000
ZERR    3.00   0.001248   0.000746   0.000412   0.0000   0.0074   0.0000
LATT  1
SYMM -x, y+1/2,-z+1/2
SFAC C H
UNIT 48.00 30.00
TREF
HKLF 4
END
_computing_structure_solution     'SHELXT 2014/5 (Sheldrick, 2014)'
;
_shelx_hkl_checksum                1302
loop_
  _axis.id
  _axis.type
  _axis.equipment
  _axis.parity
  _axis.depends_on
  _axis.zero
  _axis.vector[1]
  _axis.vector[2]
  _axis.vector[3]
 source . source . . . 0.99989035 0.00000000 -0.01480840
 omega rotation goniometer -1 . -0.04403000 0.00000000 0.00000000 1.00000000
 kappa rotation goniometer -1 omega 0.00000000 -0.76604444 0.00000000 0.64278761
 phi rotation goniometer -1 kappa . 0.00000000 0.00000000 1.00000000
 theta rotation goniometer -1 . -1.06829000 0.00000000 0.00000000 1.00000000
 matrixX general general . phi . 1.00000000 0.00000000 0.00000000
 matrixY general general . phi . 0.00000000 1.00000000 0.00000000
 matrixZ general general . phi . 0.00000000 0.00000000 1.00000000
 dacX translation general . phi . 0.00000000 1.00000000 0.00000000
 dacY translation general . phi . -1.00000000 0.00000000 0.00000000
 dacZ translation general . phi . 0.00000000 0.00000000 1.00000000

_olex2_submission_special_instructions  'No special instructions were received'
_oxdiff_exptl_absorpt_empirical_details
;
Empirical correction (ABSPACK) includes:
- Absorption correction using spherical harmonics
- Frame scaling
;
_oxdiff_exptl_absorpt_empirical_full_max  2.382
_oxdiff_exptl_absorpt_empirical_full_min  0.392
