# Supplementary material for: Polymorphism of pyrene on compression to 35 GPa in a diamond anvil cell
Source: Commun Chem. 2024 Sep 17;7:209. doi: 10.1038/s42004-024-01294-0 (PMC11405754; doi:10.1038/s42004-024-01294-0)
Supplement: Supplementary file 6 — Supplementary Data 3 [file 42004_2024_1294_MOESM6_ESM.cif]

data_scan0001
_audit_creation_date               2022-11-24
_audit_creation_method
;
Olex2 1.5
(compiled 2022.04.07 svn.rca3783a0 for OlexSys, GUI svn.r6498)
;
_shelx_SHELXL_version_number       '2017/1'
_audit_contact_author_address      ?
_audit_contact_author_email        ?
_audit_contact_author_name         ''
_audit_contact_author_phone        ?
_publ_contact_author_id_orcid      ?
_publ_section_references
;
Dolomanov, O.V., Bourhis, L.J., Gildea, R.J, Howard, J.A.K. & Puschmann, H.
 (2009), J. Appl. Cryst. 42, 339-341.

Sheldrick, G.M. (2008). Acta Cryst. A64, 112-122.

Sheldrick, G.M. (2015). Acta Cryst. A71, 3-8.
;
_chemical_name_common              ?
_chemical_name_systematic          ?
_chemical_formula_moiety           'C16 H10'
_chemical_formula_sum              'C16 H10'
_chemical_formula_weight           202.24
_chemical_melting_point            ?
_chemical_oxdiff_formula           'C16 H10'
loop_
  _atom_type_symbol
  _atom_type_description
  _atom_type_scat_dispersion_real
  _atom_type_scat_dispersion_imag
  _atom_type_scat_source
 'C' 'C' -0.0014 0.0004 'International Tables Vol C Tables 4.2.6.8 and 6.1.1.4'
 'H' 'H' 0.0000 0.0000 'International Tables Vol C Tables 4.2.6.8 and 6.1.1.4'

_shelx_space_group_comment
;
The symmetry employed for this shelxl refinement is uniquely defined
by the following loop, which should always be used as a source of
symmetry information in preference to the above space-group names.
They are only intended as comments.
;
_space_group_crystal_system        'monoclinic'
_space_group_IT_number             14
_space_group_name_H-M_alt          'P 1 21/c 1'
_space_group_name_Hall             '-P 2ybc'
loop_
  _space_group_symop_operation_xyz
 'x, y, z'
 '-x, y+1/2, -z+1/2'
 '-x, -y, -z'
 'x, -y-1/2, z-1/2'

_cell_length_a                     8.0322(9)
_cell_length_b                     9.7422(6)
_cell_length_c                     11.8112(4)
_cell_angle_alpha                  90
_cell_angle_beta                   96.074(7)
_cell_angle_gamma                  90
_cell_volume                       919.05(12)
_cell_formula_units_Z              4
_cell_measurement_reflns_used      506
_cell_measurement_temperature      293(2)
_cell_measurement_theta_max        18.0940
_cell_measurement_theta_min        1.8210
_shelx_estimated_absorpt_T_max     ?
_shelx_estimated_absorpt_T_min     ?
_exptl_absorpt_coefficient_mu      0.035
_exptl_absorpt_correction_T_max    1.00000
_exptl_absorpt_correction_T_min    0.24321
_exptl_absorpt_correction_type     multi-scan
_exptl_absorpt_process_details
;
CrysAlisPro 1.171.42.58a (Rigaku Oxford Diffraction, 2022)
Empirical absorption correction using spherical harmonics,
implemented in SCALE3 ABSPACK scaling algorithm.
;
_exptl_absorpt_special_details     ?
_exptl_crystal_colour              'clear colourless'
_exptl_crystal_colour_lustre       clear
_exptl_crystal_colour_primary      colourless
_exptl_crystal_density_diffrn      1.462
_exptl_crystal_density_meas        ?
_exptl_crystal_density_method      ?
_exptl_crystal_description         block
_exptl_crystal_F_000               424
_exptl_crystal_size_max            0.013
_exptl_crystal_size_mid            0.012
_exptl_crystal_size_min            0.011
_exptl_transmission_factor_max     ?
_exptl_transmission_factor_min     ?
_diffrn_reflns_av_R_equivalents    0.0308
_diffrn_reflns_av_unetI/netI       0.0664
_diffrn_reflns_Laue_measured_fraction_full  0.462
_diffrn_reflns_Laue_measured_fraction_max  0.388
_diffrn_reflns_limit_h_max         9
_diffrn_reflns_limit_h_min         -8
_diffrn_reflns_limit_k_max         13
_diffrn_reflns_limit_k_min         -12
_diffrn_reflns_limit_l_max         18
_diffrn_reflns_limit_l_min         -18
_diffrn_reflns_number              2380
_diffrn_reflns_point_group_measured_fraction_full  0.462
_diffrn_reflns_point_group_measured_fraction_max  0.388
_diffrn_reflns_theta_full          12.961
_diffrn_reflns_theta_max           16.925
_diffrn_reflns_theta_min           1.824
_diffrn_ambient_temperature        293(2)
_diffrn_detector                   'Hybrid Pixel Array Detector'
_diffrn_detector_area_resol_mean   13.3333
_diffrn_measured_fraction_theta_full  0.462
_diffrn_measured_fraction_theta_max  0.388
_diffrn_measurement_details
;
List of Runs (angles in degrees, time in seconds):

  # Type    Start    End  Width  t~exp~   \w     \q     \k     \f   Frames
--------------------------------------------------------------------------
  1  \w    -32.00  32.00   0.50    1.00    --    0.00   0.00   0.00  128
;
_diffrn_measurement_device         'abstract diffractometer'
_diffrn_measurement_device_type   
 'esperanto-CrysAlisPro-abstract goniometer imported esperanto images'
_diffrn_measurement_method         '\w scans'
_diffrn_orient_matrix_axis[1]      matrixX
_diffrn_orient_matrix_axis[2]      matrixY
_diffrn_orient_matrix_axis[3]      matrixZ
_diffrn_orient_matrix_type        
 'CrysAlisPro convention (1999,Acta A55,543-557)'
_diffrn_orient_matrix_UB_11        0.0373641000
_diffrn_orient_matrix_UB_12        0.0219036000
_diffrn_orient_matrix_UB_13        -0.0033770000
_diffrn_orient_matrix_UB_21        -0.0220534000
_diffrn_orient_matrix_UB_22        0.0150920000
_diffrn_orient_matrix_UB_23        -0.0265709000
_diffrn_orient_matrix_UB_31        -0.0175357000
_diffrn_orient_matrix_UB_32        0.0276651000
_diffrn_orient_matrix_UB_33        0.0171854000
_diffrn_radiation_monochromator    synchrotron
_diffrn_radiation_probe            x-ray
_diffrn_radiation_type             synchrotron
_diffrn_radiation_wavelength       0.3738
_diffrn_source                     synchrotron
_reflns_Friedel_coverage           0.000
_reflns_Friedel_fraction_full      .
_reflns_Friedel_fraction_max       .
_reflns_number_gt                  832
_reflns_number_total               1414
_reflns_special_details
;
 Reflections were merged by SHELXL according to the crystal
 class for the calculation of statistics and refinement.
 
 _reflns_Friedel_fraction is defined as the number of unique
 Friedel pairs measured divided by the number that would be
 possible theoretically, ignoring centric projections and
 systematic absences.
;
_reflns_threshold_expression       'I > 2\s(I)'
_computing_cell_refinement         'CrysAlisPro 1.171.42.58a (Rigaku OD, 2022)'
_computing_data_collection         'CrysAlisPro 1.171.42.58a (Rigaku OD, 2022)'
_computing_data_reduction          'CrysAlisPro 1.171.42.58a (Rigaku OD, 2022)'
_computing_molecular_graphics      'Olex2 1.5 (Dolomanov et al., 2009)'
_computing_publication_material    'Olex2 1.5 (Dolomanov et al., 2009)'
_computing_structure_refinement    'XL  (Sheldrick, 2008)'
_computing_structure_solution      'SHELXT 2014/5 (Sheldrick, 2014)'
_refine_diff_density_max           0.191
_refine_diff_density_min           -0.168
_refine_diff_density_rms           0.043
_refine_ls_extinction_coef         .
_refine_ls_extinction_method       none
_refine_ls_goodness_of_fit_ref     1.012
_refine_ls_hydrogen_treatment      refxyz
_refine_ls_matrix_type             full
_refine_ls_number_parameters       175
_refine_ls_number_reflns           1414
_refine_ls_number_restraints       0
_refine_ls_R_factor_all            0.0930
_refine_ls_R_factor_gt             0.0614
_refine_ls_restrained_S_all        1.012
_refine_ls_shift/su_max            0.000
_refine_ls_shift/su_mean           0.000
_refine_ls_structure_factor_coef   Fsqd
_refine_ls_weighting_details      
 'w=1/[\s^2^(Fo^2^)+(0.1028P)^2^] where P=(Fo^2^+2Fc^2^)/3'
_refine_ls_weighting_scheme        calc
_refine_ls_wR_factor_gt            0.1668
_refine_ls_wR_factor_ref           0.1816
_refine_special_details            ?
_olex2_refinement_description
;
1. Fixed Uiso
 At 1.2 times of:
  All C(H) groups
;
_atom_sites_solution_hydrogens     difmap
_atom_sites_solution_primary       dual
_atom_sites_solution_secondary     ?
loop_
  _atom_site_label
  _atom_site_type_symbol
  _atom_site_fract_x
  _atom_site_fract_y
  _atom_site_fract_z
  _atom_site_U_iso_or_equiv
  _atom_site_adp_type
  _atom_site_occupancy
  _atom_site_site_symmetry_order
  _atom_site_calc_flag
  _atom_site_refinement_flags_posn
  _atom_site_refinement_flags_adp
  _atom_site_refinement_flags_occupancy
  _atom_site_disorder_assembly
  _atom_site_disorder_group
 C001 C 0.6121(3) 0.6080(2) 0.63799(13) 0.0292(6) Uani 1 1 d . . . . .
 C002 C 0.3103(4) 0.5916(2) 0.57527(15) 0.0345(7) Uani 1 1 d . . . . .
 C003 C 0.4670(3) 0.65910(19) 0.57050(14) 0.0296(6) Uani 1 1 d . . . . .
 C004 C 0.1696(4) 0.6435(3) 0.50929(19) 0.0442(8) Uani 1 1 d . . . . .
 H004 H 0.062(6) 0.595(3) 0.510(2) 0.053 Uiso 1 1 d . U . . .
 C005 C 0.6004(3) 0.4919(2) 0.70817(14) 0.0335(7) Uani 1 1 d . . . . .
 C006 C 0.7680(4) 0.6769(2) 0.63451(15) 0.0352(7) Uani 1 1 d . . . . .
 C007 C 0.3039(4) 0.4741(2) 0.64695(18) 0.0397(8) Uani 1 1 d . . . . .
 H007 H 0.189(5) 0.433(3) 0.652(2) 0.048 Uiso 1 1 d . U . . .
 C008 C 0.4794(4) 0.7725(2) 0.49870(14) 0.0385(8) Uani 1 1 d . . . . .
 C009 C 0.9061(4) 0.6283(3) 0.70401(19) 0.0438(8) Uani 1 1 d . . . . .
 H009 H 1.016(6) 0.668(3) 0.704(2) 0.053 Uiso 1 1 d . U . . .
 C00A C 0.7451(4) 0.4446(3) 0.77384(16) 0.0421(8) Uani 1 1 d . . . . .
 H00A H 0.720(5) 0.362(3) 0.8206(19) 0.050 Uiso 1 1 d . U . . .
 C00B C 0.3326(4) 0.8207(3) 0.43369(16) 0.0502(11) Uani 1 1 d . . . . .
 H00B H 0.340(5) 0.906(3) 0.381(2) 0.060 Uiso 1 1 d . U . . .
 C00C C 0.6375(4) 0.8375(3) 0.49375(17) 0.0452(9) Uani 1 1 d . . . . .
 H00C H 0.636(5) 0.918(3) 0.439(2) 0.054 Uiso 1 1 d . U . . .
 C00D C 0.7723(4) 0.7926(3) 0.55749(19) 0.0417(8) Uani 1 1 d . . . . .
 H00D H 0.869(6) 0.824(3) 0.556(2) 0.050 Uiso 1 1 d . U . . .
 C00E C 0.4414(4) 0.4258(2) 0.70940(16) 0.0364(7) Uani 1 1 d . . . . .
 H00E H 0.429(4) 0.348(3) 0.7629(18) 0.044 Uiso 1 1 d . U . . .
 C00F C 0.8950(5) 0.5145(3) 0.77168(18) 0.0484(10) Uani 1 1 d . . . . .
 H00F H 1.006(6) 0.487(3) 0.818(2) 0.058 Uiso 1 1 d . U . . .
 C00G C 0.1819(5) 0.7553(3) 0.44037(19) 0.0525(11) Uani 1 1 d . . . . .
 H00G H 0.075(5) 0.786(3) 0.396(2) 0.063 Uiso 1 1 d . U . . .

loop_
  _atom_site_aniso_label
  _atom_site_aniso_U_11
  _atom_site_aniso_U_22
  _atom_site_aniso_U_33
  _atom_site_aniso_U_23
  _atom_site_aniso_U_13
  _atom_site_aniso_U_12
 C001 0.036(2) 0.0285(13) 0.0230(6) -0.0049(6) 0.0042(9) 0.0013(7)
 C002 0.044(3) 0.0333(14) 0.0266(7) -0.0064(7) 0.0035(10) 0.0001(8)
 C003 0.038(2) 0.0281(13) 0.0234(6) -0.0051(7) 0.0044(9) 0.0024(7)
 C004 0.033(3) 0.0608(19) 0.0372(9) -0.0142(10) -0.0012(12) 0.0085(10)
 C005 0.045(3) 0.0322(14) 0.0238(7) -0.0028(7) 0.0050(9) 0.0043(8)
 C006 0.042(3) 0.0350(15) 0.0292(7) -0.0081(7) 0.0082(10) -0.0064(8)
 C007 0.042(3) 0.0391(16) 0.0400(9) -0.0082(9) 0.0128(12) -0.0084(9)
 C008 0.060(3) 0.0310(15) 0.0255(7) 0.0000(7) 0.0063(11) 0.0027(8)
 C009 0.030(3) 0.0611(19) 0.0400(9) -0.0153(10) 0.0021(13) -0.0018(10)
 C00A 0.054(3) 0.0424(16) 0.0294(8) 0.0021(8) 0.0031(11) 0.0138(10)
 C00B 0.077(4) 0.0442(19) 0.0280(8) 0.0050(8) 0.0007(13) 0.0175(12)
 C00C 0.064(3) 0.0373(17) 0.0367(9) 0.0026(9) 0.0161(13) -0.0064(10)
 C00D 0.046(3) 0.0406(15) 0.0413(9) -0.0094(9) 0.0170(12) -0.0168(11)
 C00E 0.046(3) 0.0315(15) 0.0332(8) 0.0021(8) 0.0124(10) -0.0019(8)
 C00F 0.050(4) 0.058(2) 0.0355(9) -0.0064(9) -0.0046(13) 0.0122(11)
 C00G 0.060(4) 0.061(2) 0.0334(9) -0.0060(9) -0.0093(14) 0.0201(13)

_geom_special_details
;
 All esds (except the esd in the dihedral angle between two l.s. planes)
 are estimated using the full covariance matrix.  The cell esds are taken
 into account individually in the estimation of esds in distances, angles
 and torsion angles; correlations between esds in cell parameters are only
 used when they are defined by crystal symmetry.  An approximate (isotropic)
 treatment of cell esds is used for estimating esds involving l.s. planes.
;
loop_
  _geom_bond_atom_site_label_1
  _geom_bond_atom_site_label_2
  _geom_bond_distance
  _geom_bond_site_symmetry_2
  _geom_bond_publ_flag
 C001 C003 1.430(3) . ?
 C001 C005 1.411(3) . ?
 C001 C006 1.425(4) . ?
 C002 C003 1.426(4) . ?
 C002 C004 1.398(4) . ?
 C002 C007 1.428(3) . ?
 C003 C008 1.403(3) . ?
 C004 H004 0.99(4) . ?
 C004 C00G 1.369(4) . ?
 C005 C00A 1.405(3) . ?
 C005 C00E 1.432(4) . ?
 C006 C009 1.391(4) . ?
 C006 C00D 1.451(3) . ?
 C007 H007 1.01(4) . ?
 C007 C00E 1.346(4) . ?
 C008 C00B 1.417(4) . ?
 C008 C00C 1.426(4) . ?
 C009 H009 0.96(5) . ?
 C009 C00F 1.375(4) . ?
 C00A H00A 1.01(3) . ?
 C00A C00F 1.387(5) . ?
 C00B H00B 1.04(3) . ?
 C00B C00G 1.378(5) . ?
 C00C H00C 1.02(3) . ?
 C00C C00D 1.326(5) . ?
 C00D H00D 0.84(4) . ?
 C00E H00E 1.00(3) . ?
 C00F H00F 1.03(4) . ?
 C00G H00G 1.00(3) . ?

loop_
  _geom_angle_atom_site_label_1
  _geom_angle_atom_site_label_2
  _geom_angle_atom_site_label_3
  _geom_angle
  _geom_angle_site_symmetry_1
  _geom_angle_site_symmetry_3
  _geom_angle_publ_flag
 C005 C001 C003 120.4(2) . . ?
 C005 C001 C006 120.5(2) . . ?
 C006 C001 C003 119.1(2) . . ?
 C003 C002 C007 118.7(2) . . ?
 C004 C002 C003 118.4(2) . . ?
 C004 C002 C007 122.9(3) . . ?
 C002 C003 C001 119.21(19) . . ?
 C008 C003 C001 120.4(2) . . ?
 C008 C003 C002 120.4(2) . . ?
 C002 C004 H004 118.7(17) . . ?
 C00G C004 C002 121.0(3) . . ?
 C00G C004 H004 120.2(17) . . ?
 C001 C005 C00E 118.8(2) . . ?
 C00A C005 C001 119.0(2) . . ?
 C00A C005 C00E 122.2(2) . . ?
 C001 C006 C00D 117.6(2) . . ?
 C009 C006 C001 118.1(2) . . ?
 C009 C006 C00D 124.3(2) . . ?
 C002 C007 H007 116.4(16) . . ?
 C00E C007 C002 121.7(3) . . ?
 C00E C007 H007 121.8(16) . . ?
 C003 C008 C00B 118.7(3) . . ?
 C003 C008 C00C 119.7(2) . . ?
 C00B C008 C00C 121.6(2) . . ?
 C006 C009 H009 122.4(18) . . ?
 C00F C009 C006 121.4(3) . . ?
 C00F C009 H009 116.1(18) . . ?
 C005 C00A H00A 111.3(19) . . ?
 C00F C00A C005 119.9(2) . . ?
 C00F C00A H00A 128.7(18) . . ?
 C008 C00B H00B 119(2) . . ?
 C00G C00B C008 120.1(2) . . ?
 C00G C00B H00B 120(2) . . ?
 C008 C00C H00C 115(2) . . ?
 C00D C00C C008 120.5(2) . . ?
 C00D C00C H00C 125(2) . . ?
 C006 C00D H00D 113(2) . . ?
 C00C C00D C006 122.7(2) . . ?
 C00C C00D H00D 125(2) . . ?
 C005 C00E H00E 120.0(17) . . ?
 C007 C00E C005 121.2(2) . . ?
 C007 C00E H00E 118.5(18) . . ?
 C009 C00F C00A 121.1(2) . . ?
 C009 C00F H00F 114(2) . . ?
 C00A C00F H00F 125(2) . . ?
 C004 C00G C00B 121.4(3) . . ?
 C004 C00G H00G 116(2) . . ?
 C00B C00G H00G 122(2) . . ?

loop_
  _geom_torsion_atom_site_label_1
  _geom_torsion_atom_site_label_2
  _geom_torsion_atom_site_label_3
  _geom_torsion_atom_site_label_4
  _geom_torsion
  _geom_torsion_site_symmetry_1
  _geom_torsion_site_symmetry_2
  _geom_torsion_site_symmetry_3
  _geom_torsion_site_symmetry_4
  _geom_torsion_publ_flag
 C001 C003 C008 C00B -179.6(2) . . . . ?
 C001 C003 C008 C00C -0.4(3) . . . . ?
 C001 C005 C00A C00F 2.0(4) . . . . ?
 C001 C005 C00E C007 -1.3(4) . . . . ?
 C001 C006 C009 C00F 2.1(4) . . . . ?
 C001 C006 C00D C00C 1.8(4) . . . . ?
 C002 C003 C008 C00B 1.7(3) . . . . ?
 C002 C003 C008 C00C -179.1(2) . . . . ?
 C002 C004 C00G C00B -0.2(4) . . . . ?
 C002 C007 C00E C005 1.0(4) . . . . ?
 C003 C001 C005 C00A -179.7(2) . . . . ?
 C003 C001 C005 C00E 0.7(3) . . . . ?
 C003 C001 C006 C009 177.7(2) . . . . ?
 C003 C001 C006 C00D -2.9(3) . . . . ?
 C003 C002 C004 C00G 0.9(4) . . . . ?
 C003 C002 C007 C00E -0.1(3) . . . . ?
 C003 C008 C00B C00G -0.9(4) . . . . ?
 C003 C008 C00C C00D -0.9(4) . . . . ?
 C004 C002 C003 C001 179.6(2) . . . . ?
 C004 C002 C003 C008 -1.7(3) . . . . ?
 C004 C002 C007 C00E 179.8(3) . . . . ?
 C005 C001 C003 C002 0.2(3) . . . . ?
 C005 C001 C003 C008 -178.49(19) . . . . ?
 C005 C001 C006 C009 -1.5(3) . . . . ?
 C005 C001 C006 C00D 177.9(2) . . . . ?
 C005 C00A C00F C009 -1.5(4) . . . . ?
 C006 C001 C003 C002 -179.0(2) . . . . ?
 C006 C001 C003 C008 2.3(3) . . . . ?
 C006 C001 C005 C00A -0.5(3) . . . . ?
 C006 C001 C005 C00E 179.9(2) . . . . ?
 C006 C009 C00F C00A -0.6(4) . . . . ?
 C007 C002 C003 C001 -0.5(3) . . . . ?
 C007 C002 C003 C008 178.2(2) . . . . ?
 C007 C002 C004 C00G -179.0(2) . . . . ?
 C008 C00B C00G C004 0.2(4) . . . . ?
 C008 C00C C00D C006 0.1(4) . . . . ?
 C009 C006 C00D C00C -178.9(3) . . . . ?
 C00A C005 C00E C007 179.1(2) . . . . ?
 C00B C008 C00C C00D 178.3(2) . . . . ?
 C00C C008 C00B C00G 179.9(2) . . . . ?
 C00D C006 C009 C00F -177.3(3) . . . . ?
 C00E C005 C00A C00F -178.4(2) . . . . ?

# start Validation Reply Form
_vrf_PLAT029_scan0001
;
PROBLEM: _diffrn_measured_fraction_theta_full value Low .      0.462 Why?  
RESPONSE: This measurement was performed at high pressure which, due to the high pressure apparatus, limits the theta range. Indeed, the diamond anvil cell metallic body typically shadows more than 60% of the reflections.
;
_vrf_PLAT911_scan0001
;
PROBLEM: Missing FCF Refl Between Thmin & STh/L=    0.600        895 Report
RESPONSE: This measurement was performed at high pressure which, due to the high pressure apparatus, limits the theta range. Indeed, the diamond anvil cell metallic body typically shadows more than 60% of the reflections.
;
# end Validation Reply Form

_shelx_res_file
;
TITL scan0001_a.res in P2(1)/c
    scan0001.res
    created by SHELXL-2017/1 at 10:46:46 on 24-Nov-2022
REM Old TITL scan0001 in P2(1)/c
REM SHELXT solution in P2(1)/c
REM R1 0.189, Rweak 0.068, Alpha 0.046, Orientation as input
REM Formula found by SHELXT: C16
CELL 0.3738 8.0322 9.7422 11.8112 90 96.074 90
ZERR 4 0.0009 0.0006 0.0004 0 0.007 0
LATT 1
SYMM -X,0.5+Y,0.5-Z
SFAC C H
DISP C -0.0014 0.0004 4.7227
DISP H 0 0 0.5914
UNIT 64 40

L.S. 10
PLAN  5
CONF
BOND $H
list 4
MORE -1
fmap 2
ACTA
SHEL 999 0.64
OMIT 0 1 17
OMIT -4 5 3
OMIT -2 2 8
OMIT 0 2 17
OMIT 2 1 6
REM <olex2.extras>
REM <HklSrc "%.\\scan0001.hkl">
REM </olex2.extras>

WGHT    0.102800
FVAR       1.04896
C001  1    0.612084    0.608006    0.637986    11.00000    0.03616    0.02851 =
         0.02305   -0.00493    0.00424    0.00130
C002  1    0.310301    0.591609    0.575269    11.00000    0.04367    0.03333 =
         0.02656   -0.00642    0.00349    0.00007
C003  1    0.467010    0.659100    0.570499    11.00000    0.03765    0.02807 =
         0.02339   -0.00514    0.00444    0.00238
C004  1    0.169613    0.643527    0.509294    11.00000    0.03340    0.06081 =
         0.03722   -0.01424   -0.00122    0.00846
H004  2    0.061680    0.594763    0.509730    11.00000   -1.20000
C005  1    0.600366    0.491893    0.708171    11.00000    0.04487    0.03218 =
         0.02377   -0.00281    0.00499    0.00429
C006  1    0.767993    0.676920    0.634510    11.00000    0.04238    0.03495 =
         0.02917   -0.00809    0.00825   -0.00637
C007  1    0.303948    0.474052    0.646947    11.00000    0.04186    0.03909 =
         0.04005   -0.00818    0.01279   -0.00843
H007  2    0.189311    0.432757    0.652108    11.00000   -1.20000
C008  1    0.479398    0.772535    0.498701    11.00000    0.05954    0.03096 =
         0.02554    0.00002    0.00635    0.00267
C009  1    0.906101    0.628309    0.704010    11.00000    0.03002    0.06110 =
         0.04002   -0.01527    0.00213   -0.00181
H009  2    1.016044    0.667867    0.703712    11.00000   -1.20000
C00A  1    0.745060    0.444555    0.773843    11.00000    0.05410    0.04243 =
         0.02938    0.00207    0.00309    0.01381
H00A  2    0.720104    0.362121    0.820649    11.00000   -1.20000
C00B  1    0.332594    0.820733    0.433685    11.00000    0.07745    0.04417 =
         0.02798    0.00496    0.00067    0.01747
H00B  2    0.339699    0.905855    0.381302    11.00000   -1.20000
C00C  1    0.637501    0.837513    0.493752    11.00000    0.06402    0.03729 =
         0.03669    0.00255    0.01606   -0.00641
H00C  2    0.636131    0.918023    0.438669    11.00000   -1.20000
C00D  1    0.772268    0.792645    0.557485    11.00000    0.04598    0.04064 =
         0.04127   -0.00939    0.01699   -0.01675
H00D  2    0.869077    0.824404    0.555677    11.00000   -1.20000
C00E  1    0.441372    0.425835    0.709404    11.00000    0.04628    0.03146 =
         0.03318    0.00212    0.01237   -0.00191
H00E  2    0.428522    0.348060    0.762929    11.00000   -1.20000
C00F  1    0.895049    0.514463    0.771682    11.00000    0.05003    0.05766 =
         0.03547   -0.00644   -0.00464    0.01222
H00F  2    1.006150    0.486866    0.817720    11.00000   -1.20000
C00G  1    0.181866    0.755267    0.440374    11.00000    0.06029    0.06069 =
         0.03335   -0.00598   -0.00927    0.02008
H00G  2    0.075284    0.786435    0.395856    11.00000   -1.20000
HKLF 4


REM  scan0001_a.res in P2(1)/c
REM R1 =  0.0614 for     832 Fo > 4sig(Fo)  and  0.0930 for all    1414 data
REM    175 parameters refined using      0 restraints

END

WGHT      0.1028      0.0000

REM Highest difference peak  0.191,  deepest hole -0.168,  1-sigma level  0.043
Q1    1   0.3708  0.6306  0.5743  11.00000  0.05    0.19
Q2    1   0.6882  0.6443  0.6374  11.00000  0.05    0.17
Q3    1   0.5238  0.4552  0.7081  11.00000  0.05    0.17
Q4    1   0.2355  0.6206  0.5596  11.00000  0.05    0.16
Q5    1   0.2402  0.8014  0.4409  11.00000  0.05    0.15
;
_shelx_res_checksum                93485
_shelx_hkl_file
;
   0   0  -2  713.95   43.12
   0   0   3    0.14    0.31
   0   0  -3   -0.07    0.29
   0   0  -4 1939.50  115.54
   0   0   4 1884.24  115.56
   0   0  -5    0.09    0.61
   0   0   5    0.09    0.61
   0   0   6   35.63    2.45
   0   0  -6   33.61    2.39
   0   0   7    0.15    1.04
   0   0  -7   -0.18    0.83
   0   0  -8   22.30    1.85
   0   0   8   20.73    1.99
   0   0  -9    0.29    1.24
   0   0   9    0.91    1.55
   0   0  10    5.14    1.88
   0   0 -10    9.73    1.59
   0   0  11    0.87    2.29
   0   0 -11    0.90    1.67
   0   0 -12    4.94    2.05
   0   0  12    7.33    2.79
   0   0 -13    0.08    2.56
   0   0 -14 1282.66   82.26
   0   0  14 1457.12   82.54
   0   0 -15   -2.56    3.16
   0   0  15    0.25    4.91
   0   0  16  113.40    8.83
   0   0 -16   57.62    5.72
   0   0 -17   -2.71    3.82
   0   0  17    4.16    9.25
   0   0 -18    4.68    3.99
   0   0  18   24.88   12.93
   0   0 -19    1.88    4.78
   0  -1   2 1834.89  110.69
   0   1  -2 1830.73  110.68
   0   1  -3 2734.11  166.37
   0  -1  -3 2743.47  166.29
   0   1   3 2760.96  166.29
   0  -1   3 2795.23  166.38
   0  -1  -4   49.11    3.09
   0   1  -4   55.21    3.27
   0   1   4   47.74    3.09
   0  -1   5    0.40    0.88
   0   1   5    0.38    0.47
   0   1  -5    0.06    0.79
   0  -1  -5    0.20    0.51
   0   1  -6   18.53    1.60
   0   1   6   18.78    1.47
   0  -1  -6   21.75    1.54
   0   1  -7   32.78    2.42
   0   1   7   35.15    2.42
   0  -1   7   35.45    2.74
   0  -1  -7   31.87    2.41
   0   1   8   -0.46    1.25
   0  -1   8    0.57    1.50
   0   1  -8   -0.37    1.22
   0   1  -9    6.47    1.54
   0  -1  -9    7.16    1.32
   0  -1  10   14.68    2.46
   0  -1 -10   13.72    1.87
   0   1  10   17.22    2.07
   0   1 -10   16.45    2.08
   0  -1 -11    0.52    1.59
   0   1  11   -1.23    1.78
   0  -1  11   -0.63    2.37
   0  -1 -12   16.19    2.22
   0   1 -12   14.68    2.45
   0  -1  12   21.35    3.30
   0   1 -13    1.50    2.12
   0  -1  13    3.19    3.65
   0   1  13    4.44    3.03
   0  -1 -13    2.04    2.20
   0   1 -14    0.92    2.65
   0  -1  14    3.77    4.28
   0   1  14    4.35    3.77
   0  -1 -14    2.09    2.36
   0   1 -15  168.17   10.99
   0   1  15  197.95   11.77
   0  -1  15  181.60   11.64
   0   1  16   32.25    6.43
   0  -1  16   25.41    6.83
   0  -1 -16   22.66    3.75
   0   1 -16   21.59    4.54
   0   1  17  210.64   12.45
   0  -1  17  173.85   13.10
   0  -1 -18    0.98    3.96
   0   1  18    6.55    9.89
   0  -1  18   12.97   15.97
   0   1 -18    1.27    4.65
   0   1  19    8.49   11.72
   0  -1 -19   -0.73    4.03
   0  -2   3 5025.93  260.38
   0   2  -3 5007.22  260.33
   0   2  -4   -0.41    0.88
   0  -2   4   -1.13    1.06
   0  -2  -4   -0.09    0.28
   0   2   4    0.03    0.33
   0   2  -5   15.39    1.50
   0  -2  -5   14.45    1.06
   0   2   5   14.93    1.11
   0   2   6   13.58    1.30
   0   2  -6   16.06    1.80
   0  -2   7    0.30    1.70
   0  -2  -7    1.13    0.72
   0   2  -7    0.74    1.49
   0   2   7    0.11    0.80
   0   2  -8   27.70    2.19
   0  -2   8   28.84    2.68
   0   2   8   23.95    1.83
   0  -2   9   -1.18    2.18
   0   2  -9    1.33    1.49
   0   2   9   -0.22    1.28
   0  -2 -10   10.74    1.61
   0   2  10    9.87    1.54
   0   2 -10   11.74    1.91
   0  -2  10   12.68    2.65
   0   2 -11   33.81    2.94
   0  -2  11   36.17    4.03
   0  -2 -11   28.16    2.70
   0   2  11   32.72    2.77
   0   2  12  121.58    7.65
   0  -2 -12  104.75    7.41
   0   2 -12  122.88    7.65
   0   2 -13   24.98    2.92
   0  -2 -13   19.18    2.37
   0  -2  13   15.73    4.10
   0   2  13   16.27    2.74
   0   2 -14    1.87    2.79
   0  -2  14   -2.77    4.45
   0   2  14   -1.61    3.26
   0  -2 -14    0.32    1.95
   0  -2 -15   24.43    3.18
   0   2  15   30.46    5.10
   0   2 -15   20.55    3.57
   0   2 -16  192.60   13.99
   0   2  16  232.62   14.56
   0   2 -17  192.19   12.49
   0   2  17  211.32   12.95
   0  -2  17  237.33   15.94
   0   2  18   13.28    7.85
   0   2 -18    9.26    5.75
   0  -2 -18    7.92    3.31
   0   2  19   27.49    9.06
   0  -2 -19    5.30    3.75
   0  -2 -20   -3.84    4.74
   0   3   5   22.16    1.55
   0  -3   5   28.58    2.49
   0   3  -5   23.50    2.14
   0   3  -6   33.08    2.55
   0   3   6   27.09    2.02
   0  -3   6   36.68    2.89
   0   3  -7    3.30    1.61
   0   3   7    1.59    0.80
   0  -3  -7    1.53    0.61
   0   3  -8    7.96    1.84
   0   3   8    8.18    1.09
   0  -3  -8    5.50    0.91
   0  -3   8    7.08    2.34
   0  -3  -9   52.18    3.62
   0   3  -9   62.33    4.29
   0  -3   9   63.59    4.74
   0   3 -10    7.64    1.91
   0  -3  10    6.06    2.92
   0  -3 -10    6.30    1.21
   0   3  10    6.99    1.43
   0   3  11   49.06    3.40
   0   3 -11   44.44    3.73
   0  -3  11   35.56    4.47
   0  -3 -11   38.69    3.01
   0  -3  12   38.29    4.54
   0   3  12   40.10    3.22
   0   3 -12   37.33    3.43
   0  -3 -12   31.56    2.80
   0  -3  13    5.27    4.15
   0  -3 -13    3.28    1.69
   0   3 -13    4.30    2.67
   0   3  13    1.12    2.29
   0  -3  14    5.49    5.12
   0  -3 -14    3.42    1.95
   0   3  14    5.18    3.06
   0   3 -15    3.59    3.17
   0  -3  15    4.97    5.99
   0  -3  16   14.65    7.84
   0   3  16   20.61    4.78
   0   3 -16    9.59    3.92
   0  -3 -16   10.14    2.59
   0   3  17   -1.08    4.82
   0   3 -17   -1.12    4.92
   0  -3 -17   -0.96    2.65
   0  -3 -18   20.55    3.39
   0   3  18   30.19    6.27
   0  -3 -19   34.55    4.56
   0   3  19   55.13    7.79
   0   3  20    3.73    7.90
   0  -3 -20   -2.79    3.61
   0  -3 -21    2.76    4.43
   0   4   6   28.13    1.93
   0   4   8    2.35    0.89
   0   4  -8    2.56    1.90
   0  -4   8    1.80    3.05
   0   4  -9   -2.54    2.29
   0   4   9   -0.43    1.05
   0   4  10    7.46    1.60
   0  -4  10    7.12    3.92
   0   4 -10   10.99    2.70
   0   4 -11   11.61    2.54
   0   4  11   11.80    1.70
   0  -4 -11    9.74    1.36
   0  -4  11    8.27    3.86
   0   4 -12    5.07    2.75
   0  -4  12    8.63    4.96
   0  -4 -12    8.01    1.36
   0   4  12    7.84    2.02
   0  -4 -13   36.97    3.05
   0   4  13   51.88    3.74
   0   4 -13   45.52    4.23
   0  -4  13   45.19    5.98
   0   4  14    5.30    2.60
   0  -4 -14    7.70    1.66
   0   4 -14    8.92    3.30
   0   4  15   33.23    3.70
   0  -4 -15   28.68    2.64
   0   4 -16   11.04    4.26
   0  -4 -16    9.97    2.12
   0   4  17    5.86    4.68
   0  -4 -17    4.44    2.43
   0  -4 -18   12.41    2.99
   0   4  18   36.27    4.86
   0   4  19   10.43    6.09
   0  -4 -19   -3.94    2.95
   0   4  20    7.72    6.32
   0  -4 -20    5.36    3.75
   0   5   7  137.19    8.46
   0   5   8    8.06    1.20
   0   5  10    1.87    1.12
   0   5  11    2.37    1.53
   0   5  12   14.06    1.90
   0   5  13   62.24    4.50
   0   5  14   25.69    3.06
   0   5  17   10.05    3.57
   0   5  18    1.45    4.29
   0   5  19   -3.08    4.98
   0   5  20    1.38    5.26
   0   6   8    8.91    1.21
   0   6  10   -0.35    1.21
   0   6  11    1.67    1.21
   0   6  12   -0.35    1.42
   0   6  13   42.44    3.23
   0   6  14    3.61    1.45
   0   6  15   30.37    3.26
   0   6  16    5.79    2.78
   0   6  17    2.87    2.90
   0   6  18    0.55    3.62
   0   6  19   -1.18    3.85
   0   7  10    0.21    1.21
   0   7  11   -0.73    1.36
   0   7  13    9.80    1.72
   0   7  14    4.63    1.68
   0   7  15   32.97    3.19
   0   7  16   19.80    2.77
   0   7  18   -0.49    3.07
   0   8  12    1.06    1.34
   0   8  13    0.12    1.42
   0   8  14    1.75    1.54
   0   8  15    4.06    1.85
   0   8  16   -0.49    2.30
   1   0 -19    4.70    4.14
   1   0 -17    0.26    3.85
   1   0 -16   22.82    3.65
  -1   0  16   44.32    9.44
   1   0 -15   -0.98    2.83
  -1   0  15   -3.12    6.29
   1   0 -14    5.77    2.38
  -1   0  14    8.97    5.16
   1   0 -13    1.40    2.06
  -1   0  13    2.61    3.86
   1   0 -12    0.41    1.82
  -1   0  11   -1.05    2.79
   1   0 -11   -0.97    1.71
  -1   0  10    2.33    2.52
   1   0 -10   -0.88    1.47
  -1   0   9    1.12    2.07
  -1   0   8   77.79    5.30
   1   0  -8   74.65    5.00
   1   0  -7   -0.38    1.08
  -1   0   6    0.57    1.45
   1   0  -6    0.76    0.91
   1   0  -5    0.29    0.86
  -1   0  -2    1.80    0.27
   1   0   2    2.20    0.28
  -1   0  -3   -0.04    0.34
  -1   0  -4  944.01   57.28
   1   0   4  950.98   57.29
  -1   0  -5    0.20    0.60
   1   0   5   -0.12    0.55
   1   0   6   57.90    3.53
  -1   0  -6   50.90    3.51
   1   0   7   -1.17    0.98
   1   0   8   41.89    3.14
  -1   0  -8   48.25    3.14
   1   0   9   -0.61    1.27
  -1   0  -9   -0.85    1.21
   1   0  10  120.70    7.40
  -1   0 -10  106.58    7.23
  -1   0 -11    1.15    1.67
   1   0  11    1.50    2.00
  -1   0 -12   63.51    4.85
   1   0  12   70.25    5.11
  -1   0 -13   -2.50    3.01
   1   0  13   -2.36    3.49
  -1   0 -14  906.12   55.34
  -1   0 -15   -0.46    3.48
   1   0  15    1.33    4.37
   1   0  16    7.21    6.12
  -1   0 -16    5.80    4.14
   1   0  17    3.53    7.97
  -1   0 -17    0.73    4.09
  -1   0 -18   -0.48    4.56
   1   0  18    9.66   15.29
   1  -1 -20   13.75    4.45
   1  -1 -19    0.20    4.04
   1  -1 -18   16.00    3.72
   1   1 -18   16.13    4.32
   1  -1 -17   36.41    4.36
   1   1 -17   39.27    5.00
  -1   1  16   -7.73    6.79
   1   1 -16   -4.68    3.28
   1  -1 -16   -1.32    3.12
   1   1 -15    9.79    3.14
  -1   1  15   12.94    5.25
   1  -1 -15   11.79    2.98
   1  -1 -14   -0.99    2.31
  -1   1  14   -1.88    4.08
   1  -1 -13   -0.09    2.00
  -1   1  13   -1.71    3.39
   1   1 -13   -1.50    2.35
   1   1 -12    4.46    1.96
  -1  -1  12    3.97    4.20
  -1   1  12    3.54    2.91
   1  -1 -12    3.12    1.77
   1   1 -11   -1.04    2.28
   1  -1 -11    0.98    1.43
   1  -1 -10   16.36    2.02
  -1  -1  10   25.19    3.66
  -1   1  10   24.11    2.67
  -1   1   9   50.66    3.87
   1   1  -9   49.50    3.89
  -1  -1   9   53.81    4.60
   1  -1  -8  155.91   10.02
   1   1  -8  160.30   10.19
  -1   1   8  173.74   10.21
   1   1  -7  840.78   51.89
  -1   1   7  867.95   51.87
   1  -1  -6 1132.66   68.45
   1   1  -6 1140.61   68.64
  -1   1   6 1124.39   68.57
  -1   1   5    0.42    0.79
   1  -1  -5    0.59    0.58
   1  -1  -4 1445.69   86.71
  -1   1   4 1417.52   86.80
   1  -1   1  276.30   17.04
  -1   1  -1  285.95   17.03
   1  -1   2  432.14   27.08
  -1   1  -2  463.17   27.08
   1  -1   3  174.61   10.75
  -1   1  -3  185.58   10.76
   1   1   3  171.57   10.70
   1  -1   4   13.44    1.14
  -1   1  -4   12.38    1.10
   1   1   4   15.91    1.09
  -1  -1  -4   15.16    1.04
  -1  -1  -5    0.13    0.49
  -1   1  -5   -0.23    0.69
   1   1   5   -0.01    0.55
  -1   1  -6   22.30    1.80
   1   1   6   27.78    1.73
  -1  -1  -6   23.69    1.65
  -1  -1  -7   91.70    5.90
  -1   1  -7  104.20    6.02
   1  -1   7   89.44    6.01
   1   1   7   91.81    5.94
  -1  -1  -8  207.64   13.73
  -1   1  -8  251.37   13.86
   1  -1   8  214.35   13.87
   1   1   8  228.06   13.78
   1  -1   9   12.23    1.88
   1   1   9   10.04    1.53
  -1   1  -9   11.34    1.70
   1  -1  10   56.74    4.06
   1   1  10   54.45    3.89
  -1  -1 -10   51.41    3.75
  -1   1 -10   57.82    4.06
   1   1  11  368.52   19.04
  -1  -1 -11  346.82   18.90
   1  -1  11  339.06   19.13
  -1  -1 -12  211.63   10.46
   1   1  12  103.99   10.51
   1  -1  13   55.96    4.98
  -1  -1 -13   55.97    4.44
   1   1  14    2.62    3.28
   1  -1  14    5.21    3.81
  -1   1 -14    5.30    2.88
  -1  -1 -15    2.41    2.98
   1   1  15    0.28    4.16
  -1   1 -15    1.70    3.11
   1  -1  16    8.12    5.73
   1   1  16   11.22    5.64
  -1   1 -16    7.33    4.03
  -1  -1 -16    5.21    3.38
   1   1  17   -5.23    9.16
   1  -1  17   -3.90    7.66
  -1   1 -17    2.76    4.69
  -1  -1 -17    0.31    3.51
   1   1  18   -7.77   11.02
  -1   1 -18   -3.17    5.40
  -1  -1 -19    1.71    4.35
   1  -2 -21    2.20    4.14
   1  -2 -20   -0.78    4.08
   1  -2 -19    8.28    4.05
   1  -2 -18   30.99    4.34
   1   2 -18   26.88    5.04
   1   2 -17   67.10    6.07
   1  -2 -17   51.05    5.18
   1   2 -16    9.64    4.26
  -1   2  16   12.36    5.05
   1  -2 -15    9.02    2.33
  -1   2  15    2.46    4.10
   1   2 -15    2.81    3.32
   1   2 -14   -2.22    2.91
   1  -2 -14    0.09    2.09
  -1   2  14    4.05    3.91
  -1   2  13    7.15    3.28
   1  -2 -13    0.37    1.90
   1   2 -13    3.43    2.48
   1   2 -12   36.46    3.04
  -1   2  12   34.55    3.55
   1  -2 -11    1.97    1.45
  -1   2  11    5.03    2.16
   1  -2 -10    0.62    1.31
   1   2 -10    2.12    1.99
   1   2  -9    1.64    1.82
   1  -2  -9    1.20    1.07
  -1   2   9    2.18    1.54
   1  -2  -8  140.72    8.80
  -1   2   8  144.89    8.97
  -1   2   7   23.51    1.97
   1  -2  -7   22.89    1.69
  -1   2   6  201.79   13.11
   1  -2  -6  219.77   13.01
   1  -2  -5   67.13    4.24
  -1   2   5   72.37    4.35
   1  -2  -4 1845.28  111.05
  -1   2   4 1831.39  111.09
   1  -2   0    2.70    0.31
  -1   2   0    2.31    0.27
   1  -2   1  797.05   47.91
  -1   2  -1  788.93   47.90
   1  -2   2 1095.16   66.20
  -1   2  -3  142.03    9.25
   1  -2   3  162.53    9.30
   1  -2   4    0.17    0.66
  -1   2  -4    0.08    0.69
   1   2   5    3.74    0.59
  -1   2  -5    3.34    0.84
   1  -2   5    2.47    0.97
   1   2   6   64.77    4.35
   1  -2   6   66.58    4.44
  -1  -2  -6   71.58    4.29
   1   2   7    3.51    1.11
  -1   2  -7    3.30    1.26
  -1   2  -8  137.13    3.06
   1  -2   8  138.19    3.26
   1   2   9    9.19    1.40
   1  -2   9    8.40    1.80
  -1  -2  -9    9.28    1.16
  -1   2  -9    8.50    1.57
   1  -2  10    1.46    1.98
  -1  -2 -10    2.80    1.18
   1   2  10    2.56    1.49
  -1   2 -10    2.10    1.63
  -1  -2 -11  751.27   45.11
   1  -2  11  747.59   45.37
  -1   2 -11  725.92   45.26
   1  -2  12  652.54   42.55
   1   2  12  724.10   42.33
  -1   2 -12  650.16   42.33
  -1  -2 -12  722.58   42.20
  -1  -2 -13   15.17    2.28
   1   2  13   15.96    3.12
   1  -2  13   14.67    3.51
   1   2  14    0.70    3.49
   1  -2  14   -0.45    3.52
  -1   2 -14    1.37    3.20
  -1  -2 -14    1.20    2.16
  -1  -2 -15    2.05    2.59
  -1   2 -15    0.47    3.65
   1  -2  15    3.09    4.60
   1   2  15    3.11    4.00
   1  -2  16   22.49    6.62
  -1   2 -16   18.81    4.81
   1   2  16   35.39    6.08
  -1  -2 -16   26.65    3.43
   1   2  17    1.02    6.72
  -1   2 -17    9.35    4.98
  -1  -2 -18    2.42    3.58
   1   2  18    0.60    8.33
   1   2  19   34.34    9.76
  -1  -2 -19    0.14    4.10
   1  -3 -20   31.43    5.02
  -1   3  19  112.53    9.69
   1  -3 -19   73.56    6.57
  -1   3  18   26.26    6.23
   1  -3 -18   14.75    3.51
   1  -3 -17    5.40    2.77
   1  -3 -16   -2.64    2.57
  -1   3  16    2.09    4.09
   1  -3 -15    1.48    2.17
  -1   3  15    4.70    4.04
  -1   3  14    1.50    3.32
   1  -3 -13   -0.74    1.76
  -1   3  13    0.55    2.62
  -1   3  12    2.53    2.26
   1  -3 -12   -0.50    1.63
   1  -3 -11    3.63    1.43
  -1   3  11    7.31    2.07
   1  -3 -10   -0.13    1.16
  -1   3  10    0.36    1.63
  -1   3   9   17.79    1.86
   1  -3  -9   20.06    1.65
   1  -3  -8   25.98    1.90
  -1   3   7    8.88    0.98
   1  -3  -7    7.01    0.80
  -1   3   6  955.99   57.23
   1  -3  -6  940.57   57.17
   1  -3  -5 9999.00  602.80
  -1   3   5 9983.11  602.83
  -1   3   0    0.22    0.39
   1  -3   0    0.32    0.55
   1  -3   1  232.44   14.86
  -1   3  -1  252.49   14.83
   1  -3   2   83.84    5.29
  -1   3  -2   83.40    5.25
   1  -3   3   13.54    1.41
  -1   3  -3   18.26    1.41
   1  -3   5   39.49    2.70
  -1   3  -5   34.64    2.59
   1   3   6   21.47    1.63
   1  -3   6   21.62    2.01
  -1   3  -6   21.98    1.85
   1  -3   7    5.15    1.63
   1   3   7    9.32    1.11
  -1   3  -7    5.39    1.42
  -1   3  -8   37.06    2.79
   1   3   8   31.23    2.47
   1   3   9  813.25   49.25
  -1  -3  -9  824.81   49.16
   1  -3   9  729.75   49.44
  -1   3  -9  848.36   49.35
   1  -3  10   42.19    3.97
  -1  -3 -10   48.01    3.23
  -1   3 -10   45.05    3.86
  -1  -3 -11   27.35    2.27
   1   3  11   29.65    2.60
   1  -3  11   26.85    3.18
  -1   3 -11   24.63    2.75
  -1   3 -12   48.80    4.18
   1   3  12   55.57    3.97
   1  -3  12   50.31    4.75
  -1  -3 -12   49.13    3.57
  -1   3 -13    8.60    2.98
  -1  -3 -13    9.84    1.73
   1  -3  13    6.80    3.40
   1   3  13   10.58    2.54
  -1   3 -14    7.75    3.00
   1  -3  14    7.16    4.14
  -1  -3 -14   12.22    2.10
   1  -3  15    4.04    5.05
   1   3  15    8.55    4.03
  -1  -3 -15    0.20    1.88
   1   3  16    2.10    4.74
   1  -3  16    4.55    6.51
  -1   3 -16    0.33    4.76
  -1  -3 -16   -0.04    2.36
  -1  -3 -17    4.39    2.81
   1   3  17    3.99    5.74
  -1   3 -17    1.25    5.16
  -1  -3 -18    3.91    3.03
  -1  -3 -19   -0.47    3.28
   1   3  19    3.84    8.97
  -1  -3 -20    7.57    3.84
  -1   4  20   56.74    8.53
   1  -4 -19   26.94    4.00
  -1   4  19   32.43    6.07
  -1   4  18   11.13    5.04
   1  -4 -18    9.96    2.67
   1  -4 -17   -0.25    2.17
  -1   4  17    2.70    4.23
   1  -4 -16    0.19    2.03
  -1   4  16    1.00    3.62
   1  -4 -15    1.32    1.65
  -1   4  15    1.61    3.34
   1  -4 -14    1.45    1.68
  -1   4  14    1.51    2.62
  -1   4  13    1.44    2.32
  -1   4  12    6.22    2.14
   1  -4 -12    3.48    1.31
  -1   4  11    6.60    1.66
  -1   4  10   15.51    1.83
   1  -4 -10   13.69    1.32
  -1   4   9    2.19    1.16
   1  -4  -9    1.78    0.81
  -1   4   8    0.41    0.98
   1  -4  -8    0.86    0.60
  -1   4   7   77.29    4.81
  -1   4   6 1372.58   82.87
  -1   4   5 1749.20  105.58
  -1   4   0   87.78    5.49
  -1   4  -1   72.30    4.64
   1  -4   2    6.45    1.25
  -1   4  -2    6.27    0.99
  -1   4  -3   28.82    2.14
   1  -4   3   26.76    2.34
  -1   4  -4  173.90   10.69
   1  -4   4  168.54   10.74
   1  -4   5   33.89    2.80
   1  -4   6   -0.03    1.76
   1  -4   7    3.44    1.84
  -1   4  -7    1.24    1.35
  -1   4  -8   42.46    3.43
   1  -4   8   51.03    3.77
   1   4   9  120.82    7.81
   1  -4   9  105.82    8.15
  -1   4 -10  491.52   31.30
   1   4  10  523.55   31.16
   1  -4  11    4.43    2.87
   1   4  11    2.64    1.71
   1  -4  12   22.41    3.67
  -1   4 -12   27.98    3.43
   1   4  12   24.33    2.62
   1  -4  13   35.87    4.47
  -1   4 -13   33.98    3.58
   1   4  13   35.17    3.37
   1   4  14    1.40    2.73
  -1   4 -14   -1.71    3.27
   1  -4  14   -0.90    4.53
  -1  -4 -15   37.70    3.17
   1  -4  15   35.52    5.44
   1   4  15   39.75    4.71
   1   4  16    8.43    4.28
  -1  -4 -16    7.59    2.62
  -1  -4 -17    0.70    2.74
   1   4  18   -3.54    5.43
  -1  -4 -18   -0.96    3.13
   1   4  19    2.18    6.49
   1   4  20   -6.58    8.65
  -1   5  20    9.01   12.62
  -1   5  19    2.61    4.98
   1  -5 -18   -0.37    2.41
  -1   5  18   -3.25    4.30
  -1   5  17   14.68    3.58
   1  -5 -17    0.09    2.11
  -1   5  16    3.49    3.01
   1  -5 -16    2.42    1.74
  -1   5  15    1.18    2.54
   1  -5 -15    1.75    1.63
   1  -5 -14    5.83    1.55
  -1   5  13    0.34    1.93
   1  -5 -13    1.02    1.17
   1  -5 -12    0.46    1.05
  -1   5  12    0.77    1.61
  -1   5  11   15.73    1.86
  -1   5  10   14.22    1.62
  -1   5   9    6.97    1.15
  -1   5   8   39.81    2.65
  -1   5   7  360.43   21.84
  -1   5   6    3.66    0.53
  -1   5  -1   73.69    4.80
  -1   5  -2    2.99    1.18
  -1   5  -3   20.11    1.82
   1  -5   3   19.36    2.46
  -1   5  -4   13.73    1.68
   1  -5   4   10.35    2.25
   1  -5   5   23.99    2.74
  -1   5  -5   22.23    2.14
  -1   5  -6   31.34    2.89
   1  -5   6   31.81    3.12
   1  -5   7   59.66    4.64
   1  -5   8    1.09    2.49
  -1   5  -8   -0.46    1.53
   1  -5   9   15.28    3.29
   1   5   9   13.98    1.77
  -1   5  -9   13.06    2.24
  -1   5 -10   -0.11    1.99
   1  -5  10    1.37    2.82
   1   5  10    0.47    1.60
  -1   5 -11  126.77    8.41
   1   5  11  121.56    8.01
   1   5  12   38.44    3.42
  -1   5 -12   47.86    4.17
   1  -5  12   37.98    4.47
  -1   5 -13   29.94    3.99
   1   5  13   40.00    3.39
   1  -5  13   31.66    4.69
  -1   5 -14    0.78    3.33
   1   5  14    1.17    2.40
   1  -5  14   -2.88    4.35
  -1   5 -15   34.06    4.86
   1  -5  15   46.16    6.60
   1   5  15   44.85    4.24
   1   5  16   14.60    3.51
   1   5  17    6.08    4.30
   1   5  18   -2.59    4.59
   1   5  19   -4.07    4.97
   1   5  20   -5.52    6.60
  -1   6  18    0.10    3.24
  -1   6  17    2.36    3.03
  -1   6  16   12.14    2.92
  -1   6  15    0.53    2.05
  -1   6  14    2.27    2.04
  -1   6  12    0.41    1.46
  -1   6  10   26.32    1.98
  -1   6   9   32.07    2.24
  -1   6   8  226.51   13.80
  -1   6   7    2.11    0.60
  -1   6  -5   23.63    2.39
  -1   6  -6  144.87    9.41
   1  -6   6  148.77    9.92
   1  -6   7   74.44    5.83
  -1   6  -7   71.58    5.19
  -1   6  -8    1.77    2.25
   1  -6   8    2.34    3.33
   1  -6   9    3.15    3.30
  -1   6 -10    4.14    2.42
   1  -6  10    4.81    3.59
   1   6  11   13.09    2.13
   1  -6  11    8.04    3.68
  -1   6 -11   10.28    2.58
   1  -6  12    7.58    4.38
  -1   6 -12    8.48    2.93
   1   6  12    7.02    1.96
  -1   6 -13   82.56    6.25
   1   6  13   73.41    5.37
  -1   6 -14    5.32    3.67
   1   6  14   17.11    2.42
   1  -6  14    5.76    5.28
   1   6  15    2.27    2.58
  -1   6 -15    1.32    3.66
   1   6  16   -0.27    2.88
   1   6  17   -2.91    3.66
   1   6  18   -2.28    3.89
   1   6  19    4.67    4.70
   1   6  20   -0.16    4.90
  -1   7  17    1.54    2.75
  -1   7  16    8.48    2.44
  -1   7  15    1.67    2.19
  -1   7  14    0.39    1.70
  -1   7  13    1.23    1.49
  -1   7  12    0.05    1.32
  -1   7  11    0.35    1.02
  -1   7  10   10.59    1.17
  -1   7   9   40.66    2.68
  -1   7   8   50.75    3.24
   1   7  14    3.91    2.31
   1   7  15   -0.27    2.51
   1   7  16   -1.18    2.70
   1   7  17    2.68    3.36
  -1   8  15   -1.22    1.87
  -1   8  14   -0.13    1.50
  -1   8  13    0.03    1.35
  -1   8  11    6.30    1.01
  -1   8   9   15.94    1.37
  -1   9  14    2.11    1.38
  -1   9  13    7.35    1.37
  -1   9  12   41.21    2.79
  -1   9  11    5.46    0.96
  -1   9  10    0.12    0.81
  -1  10  12   15.98    1.37
  -1  10  11    1.06    0.78
   2   0 -20   -0.08    4.32
   2   0 -19    2.73    3.67
   2   0 -18    2.47    3.30
   2   0 -16    2.81    2.99
   2   0 -15    1.18    2.53
   2   0 -14    0.60    2.27
   2   0 -13   -0.58    1.98
   2   0 -12    0.98    1.97
   2   0 -11    0.15    1.81
   2   0 -10 1116.95   67.75
   2   0   3   -0.14    0.35
  -2   0  -3   -0.17    0.46
  -2   0  -4 1615.25   97.56
  -2   0  -5   -0.01    0.60
   2   0   5   -0.19    0.69
   2   0   6  308.99   18.90
  -2   0  -7   -0.35    0.92
   2   0   7    0.34    1.03
   2   0   8   -0.54    1.21
  -2   0  -8    0.56    1.10
  -2   0  -9   -0.04    1.27
   2   0   9   -0.62    1.47
   2   0  10   42.09    3.80
  -2   0 -10   58.27    3.74
   2   0  11   -1.35    1.82
  -2   0 -12    4.12    2.12
   2   0  12    2.33    2.25
  -2   0 -13    0.04    2.38
   2   0  13   -2.04    3.16
   2   0  14   17.77    3.94
  -2   0 -14   14.80    3.06
  -2   0 -15   -1.15    3.09
   2   0  16   -1.02    5.86
  -2   0 -16   -1.46    3.64
  -2   0 -17    1.07    4.32
   2   0  17    6.43    8.09
  -2   0 -18   -2.91    5.27
   2  -1 -21   -1.53    3.87
   2  -1 -20   -1.55    3.74
   2  -1 -19   -1.34    3.98
   2  -1 -18    0.30    3.63
   2  -1 -15    0.65    2.10
   2  -1 -14   -0.10    2.21
   2  -1 -13    0.09    1.91
   2  -1 -12   -0.05    1.49
   2  -1 -11   11.82    1.85
   2  -1 -10  149.15    9.46
   2  -1  -9  210.12   13.02
   2  -1  -8  434.30   26.46
   2  -1  -7  531.55   32.32
  -2   1  -2   65.95    4.43
   2  -1   2   79.79    4.47
   2  -1   3   67.82    4.12
  -2   1  -3   63.29    4.09
  -2   1  -4  385.82   23.27
   2  -1   4  379.72   23.30
  -2   1  -5  792.20   48.28
   2  -1   5  803.25   48.30
  -2  -1  -6  667.55   41.85
  -2   1  -6  722.72   41.93
   2   1   6  693.04   41.92
  -2   1  -7  876.03   53.28
   2   1   7  902.16   53.28
   2  -1   7  838.49   53.29
  -2  -1  -7  891.49   53.21
   2  -1   8  209.22   13.29
  -2   1  -8  217.32   13.27
  -2  -1  -8  205.97   13.17
   2   1   8  232.29   13.36
  -2   1  -9    5.46    1.71
   2  -1   9    6.49    1.48
  -2  -1  -9    6.67    1.21
   2   1   9    6.57    1.61
   2  -1  10   63.55    4.58
   2   1  10   63.77    4.58
  -2   1 -10   70.88    4.64
   2  -1  11  103.97    7.77
  -2  -1 -11  124.81    7.55
   2   1  11  112.99    7.76
  -2   1 -11  123.01    7.78
  -2  -1 -12    0.11    1.81
  -2   1 -12    2.86    2.43
   2   1  12    1.71    2.24
   2  -1  12    1.67    2.74
   2   1  13    8.88    2.82
  -2  -1 -13    8.66    2.22
   2  -1  13    7.57    3.17
   2  -1  14   -0.43    3.47
  -2   1 -14   -0.31    3.07
  -2  -1 -14    0.77    2.39
   2   1  14    5.54    3.52
  -2   1 -15    0.06    3.37
   2  -1  15    3.36    4.23
  -2  -1 -15    0.34    2.95
   2   1  15    0.83    4.78
  -2  -1 -16   -0.11    3.30
   2   1  16    1.88    6.06
  -2   1 -16    0.21    4.00
  -2  -1 -17    1.47    3.66
  -2   1 -17    6.25    5.27
   2   1  17    0.17    9.67
  -2  -1 -18    3.22    4.29
   2  -2 -21    4.85    4.66
   2  -2 -20   -0.19    3.88
   2  -2 -19   -2.34    3.47
   2  -2 -18   -1.81    3.06
   2  -2 -17    4.45    2.99
   2  -2 -16   -2.17    2.54
   2  -2 -15    0.53    2.31
   2  -2 -14    9.96    2.22
   2  -2 -13    2.00    1.65
   2  -2 -12  128.39    8.21
   2  -2 -11   16.96    1.90
   2  -2 -10    3.09    1.31
   2  -2  -9    0.76    1.09
   2  -2  -8  516.03   31.35
   2  -2  -7   93.51    5.88
   2  -2  -6   29.74    2.07
  -2   2   0   47.91    2.93
   2  -2   0   46.67    2.94
  -2   2  -1  197.10   11.37
   2  -2   1  175.67   11.38
   2  -2   2   73.52    4.07
  -2   2  -2   57.94    4.00
   2  -2   3  139.94    8.62
   2  -2   4   -0.83    0.53
  -2   2  -4    0.01    0.65
   2  -2   5   25.95    1.33
  -2   2  -5    2.06    0.90
  -2   2  -6  474.61   28.35
   2  -2   6  456.90   28.35
   2   2   7  178.92   10.72
   2  -2   7  169.48   10.73
  -2   2  -7  169.71   10.74
   2  -2   8   33.94    2.55
   2   2   8   32.14    2.63
  -2   2  -8   35.89    2.68
   2  -2   9    2.83    1.80
   2   2   9    3.41    1.66
  -2  -2  -9    2.80    1.16
  -2   2  -9    2.22    1.55
  -2   2 -10   92.22    6.68
  -2  -2 -10  106.15    6.48
   2  -2  10   98.43    6.90
   2   2  10  104.59    6.70
  -2   2 -11   89.23    5.74
  -2  -2 -11   94.43    5.50
   2   2  11   88.40    5.76
  -2   2 -12   26.68    3.01
  -2  -2 -12   32.09    2.51
  -2  -2 -13    1.19    1.85
   2  -2  13    0.64    2.92
   2   2  13    4.31    2.68
  -2   2 -13    1.47    2.51
   2  -2  14    0.30    3.30
  -2  -2 -14    2.03    2.20
   2   2  14    2.11    3.39
  -2  -2 -15    0.58    2.50
   2   2  15   -0.30    4.36
   2  -2  15   -3.38    4.32
  -2   2 -15    1.72    3.54
  -2  -2 -16    4.91    2.95
  -2   2 -16    6.62    4.49
   2  -2  16    9.94    5.64
   2   2  16    2.96    7.04
  -2  -2 -17    3.75    3.37
  -2   2 -17   12.28    5.66
   2   2  17    7.50    9.35
  -2  -2 -18   -0.06    3.41
   2   2  18   -6.09   11.93
   2  -3 -20    3.60    3.79
   2  -3 -19   -1.25    3.39
   2  -3 -18   -0.56    3.38
   2  -3 -17    1.31    2.54
   2  -3 -16    0.04    2.55
   2  -3 -15    8.27    2.00
   2  -3 -14   19.41    2.41
   2  -3 -12   19.45    2.14
   2  -3 -10    0.84    1.11
   2  -3  -9   -0.60    0.92
   2  -3  -8    0.65    0.75
   2  -3  -7  379.93   23.05
   2  -3  -6 1512.27   91.30
  -2   3   1   93.13    5.53
   2  -3  -1   87.94    5.53
   2  -3   0   33.85    2.16
  -2   3   0   34.05    2.17
  -2   3  -1  345.50   20.69
   2  -3   1  336.24   20.70
  -2   3  -2    0.78    0.60
   2  -3   2    0.37    0.54
   2  -3   3    2.29    0.72
  -2   3  -3    3.43    0.72
   2  -3   4   10.40    1.18
  -2   3  -4   13.83    1.20
   2  -3   5   16.14    1.49
  -2   3  -6    1.66    1.01
   2  -3   6    2.24    1.21
   2  -3   7  109.74    7.07
  -2   3  -7  109.00    6.98
   2  -3   8  520.00   30.04
  -2   3  -8  467.14   29.95
  -2   3  -9 1019.58   63.73
   2   3   9 1074.25   63.65
   2   3  10    1.65    1.92
  -2   3 -10    2.68    2.22
   2  -3  10    0.52    2.07
   2  -3  11    1.31    2.29
  -2   3 -11    0.04    2.39
   2   3  12    8.14    2.40
  -2   3 -12    3.66    2.67
   2  -3  12    5.20    2.64
  -2   3 -13   23.77    3.56
  -2  -3 -13   25.94    2.54
   2   3  13   23.38    3.46
   2  -3  13   18.11    3.56
  -2  -3 -14   -0.19    2.02
   2   3  14    1.58    3.54
  -2   3 -14   -1.76    3.39
   2  -3  14    1.21    3.41
  -2   3 -15   -3.24    3.32
   2   3  15   -0.62    4.78
  -2  -3 -15   -0.26    2.47
   2  -3  15   -8.08    4.75
   2   3  16    4.35    5.81
  -2   3 -16   12.10    3.88
  -2  -3 -17    3.09    2.94
   2   3  17    3.76    7.72
   2   3  18    9.91    8.60
  -2  -3 -18    7.85    3.70
  -2  -3 -19    0.48    3.87
   2  -4 -19    1.16    3.23
   2  -4 -17    0.56    2.61
   2  -4 -16    4.49    2.29
   2  -4 -15    0.53    1.75
   2  -4 -14   -0.26    1.77
   2  -4 -13   -0.32    1.50
   2  -4 -11   13.10    1.54
   2  -4 -10   94.45    5.95
   2  -4  -9   52.51    3.41
   2  -4  -8   79.29    4.94
   2  -4  -7  352.09   21.32
  -2   4   1   65.29    4.04
   2  -4   0   18.53    1.45
  -2   4   0   21.83    1.43
   2  -4   1   46.63    3.06
  -2   4  -1   46.88    3.00
   2  -4   2  102.40    6.25
  -2   4  -2   97.27    6.18
  -2   4  -3  567.69   33.68
   2  -4   3  540.52   33.70
   2  -4   4  766.58   46.52
   2  -4   5   17.30    1.78
  -2   4  -5   20.38    1.76
   2  -4   6   80.65    5.35
  -2   4  -7   14.22    1.59
   2  -4   7    3.03    1.95
   2  -4   8  847.41   50.86
  -2   4  -8  826.14   50.79
   2  -4   9  308.85   19.01
  -2   4  -9  304.86   18.95
  -2   4 -10   42.82    3.61
   2  -4  10   36.69    3.74
   2   4  10   46.29    3.37
   2   4  11    6.65    2.28
  -2   4 -11    7.65    2.41
   2   4  12    4.45    2.47
   2  -4  12    2.93    2.81
  -2   4 -12    5.55    2.45
   2   4  13   -0.09    2.68
  -2   4 -13    1.27    2.94
   2  -4  13    2.16    3.14
   2  -4  14    3.42    3.35
   2   4  14    0.18    3.59
  -2   4 -14   -0.41    3.88
  -2   4 -15    1.86    3.91
   2  -4  15    1.13    4.07
   2   4  15   -0.57    4.36
   2   4  16    3.34    5.45
   2   4  17    6.42    6.61
   2   4  18   15.16    7.40
   2   4  19    1.41    8.96
   2  -5 -17    0.32    2.08
   2  -5 -16    0.84    1.77
   2  -5 -15    0.90    1.54
   2  -5 -14    4.85    1.44
   2  -5 -13    0.14    1.22
  -2   5  12   71.88    4.78
   2  -5 -12   59.05    4.00
  -2   5  11   85.83    5.76
   2  -5 -11   82.83    5.24
  -2   5  10   95.23    5.01
   2  -5 -10   67.85    4.52
   2  -5  -9  812.65   49.11
  -2   5   2   49.53    3.08
  -2   5   1   18.32    1.31
   2  -5  -1   18.25    1.63
  -2   5   0    9.90    0.96
  -2   5  -1   20.76    1.54
   2  -5   1   19.13    1.78
  -2   5  -2  145.28    8.98
  -2   5  -3  539.90   33.54
   2  -5   3  569.65   33.64
  -2   5  -4  231.50   14.03
   2  -5   4  222.28   14.10
  -2   5  -5  366.29   21.75
   2  -5   5  340.52   21.83
   2  -5   6  608.05   35.07
  -2   5  -6  548.41   34.95
   2  -5   7  447.44   27.24
  -2   5  -7  439.91   27.13
   2  -5   8    2.64    2.31
  -2   5  -9    1.81    1.68
   2  -5   9    3.69    2.38
   2  -5  10   33.34    3.40
  -2   5 -10   30.65    3.04
   2  -5  11   14.34    3.10
  -2   5 -11   13.79    2.50
  -2   5 -12    5.68    2.67
   2  -5  13   -3.05    3.45
   2   5  13   -0.81    3.03
  -2   5 -13   -0.48    2.80
   2   5  14   -0.10    3.21
   2  -5  14   -0.82    4.09
  -2   5 -14    3.63    3.38
   2   5  15    3.28    3.88
  -2   5 -15    2.15    4.05
   2   5  16    8.13    3.53
   2   5  17    4.84    4.60
   2   5  18   16.48    6.77
   2   5  19   -1.35    8.31
   2  -6 -16    0.36    1.49
  -2   6  11   21.60    2.23
  -2   6  10   15.33    1.70
  -2   6   3    2.64    0.49
  -2   6   1    1.59    0.75
  -2   6   0    9.31    1.12
  -2   6  -1   47.83    3.25
   2  -6   1   49.72    3.58
  -2   6  -2   52.32    3.52
  -2   6  -3    8.44    1.25
   2  -6   3    6.10    1.83
  -2   6  -4    2.78    1.43
   2  -6   4    2.78    1.89
  -2   6  -5   90.45    5.78
   2  -6   5   85.00    6.06
  -2   6  -6 1358.74   80.15
   2  -6   6 1271.27   80.30
   2  -6   7   71.87    5.87
  -2   6  -7   89.96    5.65
  -2   6  -8    1.23    1.91
   2  -6   8    0.13    2.63
   2  -6   9    8.25    2.79
  -2   6  -9   12.13    2.12
   2  -6  10    3.57    3.15
  -2   6 -11    1.95    2.10
   2  -6  11    2.66    3.26
  -2   6 -12   40.29    3.86
   2  -6  12   35.74    4.62
  -2   6 -13    6.88    3.07
   2  -6  13    6.67    3.81
  -2   6 -14   -2.05    3.57
  -2   7   4    0.74    0.58
  -2   7   3   12.74    1.12
  -2   7   2    3.45    0.86
  -2   7   1    2.59    1.03
  -2   7  -1    0.37    1.26
  -2   7  -2    6.87    1.53
   2  -7   3   43.20    4.20
  -2   7  -3   48.59    3.51
  -2   7  -4  133.39    8.47
  -2   7  -5    9.95    1.66
   2  -7   5    8.93    2.62
   2  -7   6   56.05    4.59
  -2   7  -6   54.75    4.04
   2  -7   7    2.79    2.64
  -2   7  -7    2.81    1.94
  -2   7  -8   19.86    2.68
   2  -7   8   20.07    3.46
   2  -7   9    0.96    3.28
  -2   7  -9    4.48    2.38
  -2   7 -10    1.38    2.35
   2  -7  10    2.24    3.13
  -2   7 -11    6.47    2.60
   2  -7  11    3.34    3.49
   2  -7  12   18.86    3.83
  -2   7 -13    1.82    2.93
   2  -7  13    1.77    3.98
  -2   8   5   96.11    5.92
  -2   8   4   64.90    4.10
  -2   8   3    0.90    0.91
  -2   8   2    5.15    1.03
  -2   8   1   90.24    5.77
  -2   8   0  108.23    6.88
  -2   8  -2   26.83    2.20
  -2   8  -3   10.57    2.06
  -2   8  -4  103.73    6.86
  -2   8  -5    1.91    1.65
  -2   8  -6    2.95    1.90
  -2   8  -7   20.97    2.55
   2  -8   7   24.46    4.02
  -2   8  -8   14.17    2.33
   2  -8   8   24.27    4.10
   2  -8   9   78.28    6.63
  -2   8  -9   73.33    5.49
  -2   8 -10   81.16    6.10
   2  -8  10   80.70    7.19
  -2   8 -11   10.22    3.13
   2  -8  11   15.14    4.47
   2  -8  12    3.23    4.60
  -2   8 -12    1.08    2.96
   3   0   6    8.54    1.26
  -3   0  -6    9.63    1.09
   3   0   7   -0.40    1.27
  -3   0  -7    0.06    0.90
   3   0   8   38.82    2.82
  -3   0  -8   31.57    2.52
  -3   0  -9    0.33    1.24
   3   0   9   -0.20    1.44
  -3   0 -10    1.75    1.50
   3   0  10    1.03    1.93
  -3   0 -11   -0.03    1.73
   3   0  11   -7.44    2.49
   3   0  12    1.98    2.39
  -3   0 -13    3.06    2.16
   3   0  13    1.35    2.86
  -3   0 -14   -1.77    2.55
   3   0  14    1.54    3.38
  -3   0 -15   -0.49    3.16
   3   0  15    0.92    4.96
  -3   0 -16   -3.10    3.78
  -3   0 -17    1.77    4.74
   3  -1 -18    9.37    2.77
   3  -1 -17   14.05    2.92
   3  -1 -16   20.28    3.02
   3  -1 -14   -1.04    1.89
   3  -1 -13   23.19    2.68
  -3   1  -4  497.13   30.21
   3  -1   4  499.26   30.24
   3  -1   5  133.17    8.38
  -3   1  -5  135.18    8.32
  -3   1  -6   14.28    1.41
   3  -1   6   15.67    1.66
   3   1   7    9.68    1.23
  -3   1  -7   10.05    1.37
   3  -1   8    1.20    1.51
  -3   1  -8    1.68    1.30
   3   1   8    1.27    1.21
  -3  -1  -8    0.82    1.16
   3  -1   9    3.57    1.61
   3   1   9    2.98    1.75
  -3   1  -9    3.53    1.36
  -3  -1  -9    3.89    1.32
   3  -1  10   16.66    2.38
  -3  -1 -10   23.73    2.04
  -3   1 -10   19.69    2.15
   3   1  10   15.41    2.54
  -3   1 -11   10.80    1.97
   3  -1  11    9.80    2.50
  -3   1 -12    1.62    2.05
   3   1  12    0.34    2.20
   3  -1  12    2.90    2.41
  -3  -1 -13    3.16    2.22
  -3   1 -13    5.53    2.38
   3  -1  13    6.85    2.83
   3   1  13    1.76    2.96
  -3  -1 -14    4.26    2.41
   3  -1  14    1.60    3.51
  -3  -1 -15    2.17    2.87
   3  -1  15    4.15    4.76
  -3   1 -15   -1.66    3.29
   3   1  15    2.84    4.30
  -3  -1 -16   -1.89    3.60
   3  -1  16    1.26    5.67
  -3   1 -16   -0.23    4.30
   3   1  16    2.70    6.29
  -3  -1 -17    3.28    3.80
   3  -2 -20    2.45    3.51
   3  -2 -19    1.23    3.37
   3  -2 -18    2.09    2.89
   3  -2 -16    0.51    2.29
   3  -2 -15    9.31    2.26
   3  -2 -13   61.17    4.30
   3  -2 -12   87.38    5.76
   3  -2 -11    4.71    1.64
   3  -2 -10   15.52    1.72
   3  -2   1   46.35    2.93
  -3   2  -2 2212.77  133.31
   3  -2   2 2201.82  133.35
  -3   2  -3  336.37   20.28
   3  -2   3  330.09   20.33
   3  -2   4    0.83    0.90
  -3   2  -5    1.58    0.87
   3  -2   5    2.01    1.15
  -3   2  -6   42.94    3.04
   3  -2   6   46.30    3.15
   3  -2   7   15.48    1.72
  -3   2  -7   18.53    1.77
  -3   2  -8   -0.11    1.34
  -3   2  -9    5.70    1.57
   3   2   9    6.24    1.72
   3   2  10    7.46    1.87
  -3   2 -10    4.16    1.69
   3  -2  10    5.95    1.93
   3   2  11    9.53    2.57
  -3   2 -11    9.06    2.05
   3  -2  11   11.89    2.23
   3   2  12   13.52    2.92
   3  -2  12   10.71    2.79
  -3   2 -12   12.55    2.45
  -3   2 -13    1.48    2.60
  -3  -2 -13    0.49    2.11
   3  -2  13    1.40    3.05
   3  -2  14    6.11    3.66
  -3   2 -14    5.72    3.36
   3   2  14    8.38    3.76
  -3  -2 -14    4.86    2.63
   3  -2  15    8.98    4.57
   3   2  15   15.07    5.29
  -3  -2 -15   14.25    3.15
  -3  -2 -16   49.82    5.12
  -3   2 -16   52.82    5.96
   3   2  17   47.41   13.01
  -3  -2 -17   19.40    4.20
   3  -3 -19    0.70    2.89
   3  -3 -18    1.78    2.82
   3  -3 -17   -0.69    2.95
   3  -3 -16    5.14    2.40
   3  -3 -15    3.11    2.03
   3  -3 -14   33.70    2.95
   3  -3 -13   95.64    6.26
   3  -3 -12   74.33    4.95
   3  -3 -11    4.08    1.23
   3  -3 -10    2.03    1.15
   3  -3  -9    0.17    1.05
   3  -3  -8   31.73    2.20
   3  -3  -1  251.07   15.23
  -3   3   0 2283.22  138.02
   3  -3   0 2290.72  138.05
   3  -3   1 2237.01  133.97
  -3   3  -1 2203.95  133.95
  -3   3  -2  529.75   33.60
   3  -3   2  591.79   33.68
  -3   3  -3   10.02    1.04
   3  -3   3    8.77    1.10
  -3   3  -4   84.81    5.38
   3  -3   4   85.28    5.42
   3  -3   5    0.02    1.09
  -3   3  -5    0.37    1.10
   3  -3   6    3.26    1.30
   3  -3   7   32.38    2.60
  -3   3  -7   31.38    2.52
   3  -3   8   67.85    4.80
  -3   3  -8   73.09    4.78
  -3   3  -9   12.54    1.99
   3  -3   9   12.27    1.99
  -3   3 -10   11.49    2.08
  -3   3 -11    0.53    2.20
   3  -3  11    0.83    2.34
   3  -3  12    5.55    3.03
  -3   3 -12    2.87    2.58
   3   3  12   10.82    3.03
   3   3  13   14.71    3.95
   3  -3  13   13.06    3.44
  -3   3 -13   15.31    3.27
   3  -3  14   29.92    4.32
  -3   3 -14   32.35    4.35
   3   3  14   31.75    4.65
  -3   3 -15   33.38    5.17
   3  -3  15   45.33    5.31
   3   3  16    9.18    7.74
   3   3  17    2.82   10.07
   3  -4 -18   -2.09    3.00
   3  -4 -17   -1.66    2.42
   3  -4 -16   31.77    3.23
   3  -4 -15   40.44    3.33
   3  -4 -14    8.79    2.08
   3  -4 -13    2.40    1.73
   3  -4 -12   27.93    2.36
   3  -4 -10    3.45    0.95
   3  -4  -9   14.36    1.30
   3  -4  -8   -0.34    0.67
   3  -4  -7    6.08    0.69
   3  -4  -3   12.03    0.84
   3  -4  -2   97.76    5.99
  -3   4   1  105.60    6.33
   3  -4  -1  100.65    6.36
  -3   4   0  136.73    8.37
  -3   4  -1   11.34    0.96
   3  -4   1    8.34    0.96
  -3   4  -2  398.69   24.23
   3  -4   3   91.12    5.91
  -3   4  -3   95.87    5.88
   3  -4   4   37.06    2.96
  -3   4  -4   49.59    2.98
   3  -4   5   27.39    2.29
  -3   4  -5   30.76    2.28
   3  -4   6   17.83    1.75
  -3   4  -6    5.26    1.44
   3  -4   7   55.94    4.39
  -3   4  -7   72.17    4.37
   3  -4   8    4.35    1.85
   3  -4   9    2.66    2.10
  -3   4  -9    4.11    1.69
   3  -4  10    3.82    2.22
  -3   4 -10    4.97    2.19
   3  -4  11    0.64    2.41
  -3   4 -11    0.46    2.27
  -3   4 -12    2.16    2.60
   3  -4  13   -0.11    2.72
  -3   4 -13    0.21    2.90
  -3   4 -14    1.20    3.20
   3  -4  14   -2.99    3.60
   3   4  15   17.40    5.78
  -3   4 -15   10.28    3.69
   3   4  16   12.14    7.29
   3   4  17   29.44    8.40
   3  -5 -17   15.51    2.51
   3  -5 -16    1.29    1.98
   3  -5 -15    8.28    1.83
   3  -5 -14    2.32    1.50
   3  -5 -13    0.72    1.18
   3  -5 -12   10.39    1.31
   3  -5 -11   11.84    1.23
   3  -5 -10   64.06    4.04
   3  -5  -9  177.28   10.79
   3  -5  -8   40.68    2.53
   3  -5  -3   78.50    4.84
   3  -5  -2    5.38    0.74
   3  -5  -1  127.23    8.12
  -3   5   1  134.79    8.06
   3  -5   0   34.40    2.52
  -3   5   0   40.02    2.49
   3  -5   1   12.79    1.10
  -3   5  -1    7.36    1.01
   3  -5   2  406.57   24.02
  -3   5  -2  383.30   23.97
   3  -5   3  234.70   14.87
  -3   5  -3  247.65   14.85
   3  -5   4  186.14   11.38
  -3   5  -4  179.26   11.33
   3  -5   5  736.61   43.72
  -3   5  -5  702.53   43.68
   3  -5   6  588.73   35.19
  -3   5  -6  564.46   35.16
   3  -5   7   34.92    3.21
  -3   5  -7   45.10    3.33
   3  -5   8    0.61    1.92
  -3   5  -8    0.16    1.81
   3  -5   9    4.05    2.05
   3  -5  10    2.58    2.27
  -3   5 -10    6.00    2.54
   3  -5  11    1.41    2.49
  -3   5 -11   -1.92    2.53
   3  -5  12    0.81    2.94
  -3   5 -12   -0.21    2.52
  -3   5 -13    3.70    2.89
  -3   5 -14    2.67    3.36
   3  -5  14   12.20    3.96
   3  -6 -15    1.42    1.19
   3  -6 -14   15.54    1.48
   3  -6 -13    0.46    0.88
   3  -6 -12   54.35    3.46
  -3   6   3  326.82   19.77
  -3   6   2   81.98    5.04
   3  -6  -2   81.39    5.16
   3  -6  -1   18.06    1.67
   3  -6   0   24.39    2.02
  -3   6   0   24.90    1.84
   3  -6   1    2.98    1.16
  -3   6  -1    2.06    0.90
   3  -6   2    6.54    1.33
  -3   6  -3  220.70   13.61
  -3   6  -4   -0.48    1.37
   3  -6   4    0.05    1.43
   3  -6   5  131.22    9.12
  -3   6  -5  157.86    9.15
   3  -6   6  145.59   10.09
  -3   6  -6  173.46   10.09
   3  -6   7    1.57    1.91
  -3   6  -7    0.12    1.73
   3  -6   8   12.03    2.30
  -3   6  -8   13.00    2.07
   3  -6   9    3.25    2.23
  -3   6  -9    1.20    1.88
   3  -6  10    3.10    2.83
  -3   6 -10    1.55    2.33
   3  -6  11   24.41    3.52
  -3   6 -12    9.38    3.12
   3  -6  12   12.05    3.56
   3  -6  13    6.66    3.15
  -3   6 -13    7.80    3.57
  -3   6 -14    6.29    3.30
  -3   7   3   19.69    1.35
  -3   7   2  276.13   16.77
   3  -7  -1  793.57   48.35
  -3   7   1  797.21   48.17
  -3   7   0  151.02    9.32
   3  -7   1    3.57    1.65
   3  -7   2  288.56   18.10
  -3   7  -2  296.26   17.95
   3  -7   3 1148.34   69.80
  -3   7  -3 1151.50   69.65
   3  -7   4  548.46   35.66
  -3   7  -4  610.69   35.56
  -3   7  -5    5.81    1.51
   3  -7   6    0.14    2.15
  -3   7  -6    0.97    1.57
   3  -7   7   20.93    2.71
  -3   7  -7   22.06    2.39
   3  -7   8   17.40    2.87
  -3   7  -8   17.72    2.39
  -3   7  -9   -1.05    2.15
   3  -7   9    0.69    2.39
  -3   7 -10    1.65    2.29
   3  -7  10    1.40    2.80
   3  -7  11    4.98    3.02
  -3   7 -11    6.87    2.55
   3  -7  12   10.94    3.61
  -3   7 -12    7.48    2.89
  -3   8   4    2.78    0.52
  -3   8   3   13.68    1.10
  -3   8   2  414.13   25.11
  -3   8   1  553.11   33.53
  -3   8   0   31.77    2.38
   3  -8   1   19.54    2.75
  -3   8  -1   17.17    1.74
   3  -8   2    4.95    2.38
  -3   8  -2   10.00    1.36
   3  -8   3  177.42   11.38
  -3   8  -4  121.68    8.12
   3  -8   4  136.98    8.50
  -3   8  -5   10.03    1.90
   3  -8   5    6.33    2.47
  -3   8  -6    9.82    1.99
   3  -8   6    7.23    2.78
  -3   8  -7    6.61    1.84
  -3   8  -8    5.86    2.05
   3  -8   8   10.82    3.23
  -3   8  -9   11.63    2.52
   3  -8   9   11.07    3.35
  -3   8 -10    2.09    2.29
   3  -8  10    1.14    3.48
  -3   8 -11    2.64    2.61
   3  -8  11    2.93    3.41
   3  -8  12   21.54    3.92
  -3   8 -12   13.11    3.02
  -3   9   4   20.78    1.48
  -3   9   3   17.55    1.36
  -3   9   2    7.25    1.11
  -3   9   1    1.14    1.03
  -3   9   0    0.88    1.08
  -3   9  -1 1353.75   81.92
  -3   9  -2   31.12    2.52
  -3   9  -3   19.25    2.11
   3  -9   4    3.67    3.27
   3  -9   5   30.46    4.00
   3  -9   6   -1.41    3.15
  -3   9  -6   -0.38    1.78
   3  -9   7    7.79    3.39
  -3   9  -7   10.18    2.29
  -3   9  -8    1.03    2.27
   3  -9   8    3.19    3.48
  -3   9  -9    1.12    2.24
  -3   9 -10   -0.14    2.51
   3  -9  10   -3.44    4.03
   3  -9  11   -0.51    4.02
  -3   9 -11    0.97    2.68
  -3  10   4    2.25    0.66
  -3  10   3    2.90    0.82
  -3  10   2    1.00    1.06
  -3  10   0   64.75    4.31
  -3  10  -1   45.65    3.27
  -3  10  -2   35.32    2.83
  -3  10  -3    5.11    1.65
  -3  10  -4    5.57    1.84
  -3  10  -5    1.41    1.94
  -3  10  -6   41.13    3.41
  -3  10  -8    7.17    2.47
  -3  10  -9    0.48    2.53
  -3  10 -10    2.72    2.56
  -3  10 -11   -0.36    2.72
  -3  11   5   14.25    1.10
  -3  11   4    5.74    0.88
  -3  11   2    1.69    1.03
  -3  11   1   14.86    1.58
  -3  11   0    5.18    1.35
  -3  11  -1    1.66    1.44
  -3  11  -2    1.04    1.50
  -3  11  -3   15.69    2.06
  -3  11  -4   44.25    3.51
  -3  11  -5    3.72    1.89
  -3  11  -6    0.04    2.12
  -3  12   6   -0.07    0.54
  -3  12   5   -0.17    0.71
  -3  12   4    0.09    0.90
  -3  12   3   32.49    2.35
  -3  12   2   25.41    2.06
   4   0   8   32.18    2.65
   4   0   9    1.31    1.50
  -4   0  -9    0.34    1.52
  -4   0 -10   39.84    2.97
   4   0  10   28.40    3.29
  -4   0 -11    0.57    1.77
   4   0  11   -0.77    2.25
  -4   0 -12  142.87    8.51
   4   0  12  111.43    8.69
   4   0  13    0.63    3.28
   4   0  14   -1.26    3.76
  -4   0 -14    0.72    2.37
   4   0  15    0.65    4.45
  -4   0 -15    1.98    3.23
  -4   0 -16    7.71    4.04
  -4   1  -6   16.07    1.52
   4  -1   6   15.67    1.66
   4  -1   7    9.38    1.58
  -4   1  -7   16.00    1.54
  -4   1  -8    9.90    1.40
  -4   1  -9   28.69    2.44
   4  -1   9   26.94    2.65
  -4   1 -10   50.29    3.38
   4  -1  10   32.92    3.44
  -4   1 -11   55.48    4.02
   4   1  11   48.80    4.58
   4  -1  11   49.52    4.21
   4   1  12   54.94    4.86
  -4   1 -12   59.82    4.47
   4  -1  12   60.00    4.75
   4   1  13    8.71    3.25
   4  -1  13   16.24    3.31
  -4   1 -13   14.90    2.77
  -4  -1 -13   11.55    2.68
  -4   1 -14    3.81    2.88
   4   1  14    2.46    3.92
   4  -1  14    5.48    3.30
  -4  -1 -14    3.80    2.91
  -4   1 -15    3.95    3.24
   4  -1  15    2.20    4.42
  -4  -1 -15    7.47    3.58
  -4  -1 -16   12.31    4.38
   4  -2   3    0.64    0.75
  -4   2  -4    8.25    1.04
   4  -2   4    7.74    1.17
   4  -2   5   51.90    3.56
  -4   2  -6    9.56    1.25
   4  -2   6    7.99    1.52
  -4   2  -7   -0.63    1.06
   4  -2   7    0.96    1.66
   4  -2   8    2.44    1.67
  -4   2  -8    2.12    1.19
  -4   2  -9    1.07    1.45
  -4   2 -10    1.70    1.89
   4  -2  10   10.46    2.10
   4  -2  11   28.19    3.06
  -4   2 -11   25.79    2.73
  -4   2 -12   16.31    2.62
   4  -2  12   13.34    2.69
  -4   2 -13    2.78    2.90
   4  -2  13   -0.05    2.58
   4  -2  14   54.71    5.21
  -4   2 -14   49.21    4.76
  -4   2 -15   12.32    3.80
   4   2  15   16.43    6.13
   4   2  16   36.43    9.25
   4  -3 -18    1.61    2.46
   4  -3 -17   -0.85    2.39
   4  -3 -16   11.79    2.21
   4  -3 -15    1.63    1.80
   4  -3 -14    1.22    1.57
   4  -3 -13    6.52    1.49
   4  -3 -12    1.20    1.42
  -4   3  -2   25.82    1.85
   4  -3   2   25.39    1.93
   4  -3   3    1.92    0.94
  -4   3  -3    1.94    0.82
  -4   3  -4    0.47    0.84
   4  -3   4    0.49    1.15
  -4   3  -5    5.09    1.05
   4  -3   5    6.52    1.45
   4  -3   6   -0.29    1.41
  -4   3  -6    0.06    1.08
   4  -3   7    6.92    1.58
  -4   3  -8   93.35    6.02
   4  -3   8   90.00    6.17
  -4   3  -9    0.36    1.59
   4  -3   9    3.45    1.81
  -4   3 -10    0.51    1.72
   4  -3  10    0.44    2.11
  -4   3 -11    9.53    2.22
  -4   3 -12    2.76    2.16
   4  -3  12    0.94    2.49
  -4   3 -13    1.16    2.70
   4  -3  13   -1.50    3.34
   4  -3  14   48.10    5.38
  -4   3 -14   56.37    4.87
   4  -4 -17    0.74    2.55
   4  -4 -16   32.48    3.26
   4  -4 -15   25.15    2.66
   4  -4 -14    0.61    1.57
   4  -4 -13    2.04    1.48
   4  -4 -12   -0.58    1.32
   4  -4 -11    0.85    1.04
   4  -4  -9    2.54    0.87
   4  -4  -2  892.83   53.95
   4  -4  -1  866.51   52.41
   4  -4   0  156.15    9.60
  -4   4  -1    1.72    0.72
   4  -4   2    2.33    1.02
  -4   4  -3   80.58    4.80
   4  -4   3   68.06    4.84
   4  -4   4    4.90    1.22
  -4   4  -4    5.63    1.16
   4  -4   5    3.61    1.28
  -4   4  -5    4.53    1.27
  -4   4  -6    3.88    1.40
   4  -4   6    1.06    1.39
   4  -4   7   57.48    4.42
  -4   4  -7   68.80    4.39
   4  -4   8   91.59    5.53
  -4   4  -8   74.00    5.45
   4  -4   9   52.66    4.10
  -4   4 -10    1.97    2.12
   4  -4  10   -0.82    2.11
  -4   4 -11    8.98    2.69
   4  -4  11    7.88    2.95
  -4   4 -12   16.06    2.73
   4  -4  12   20.30    3.47
   4  -4  13    3.08    2.61
  -4   4 -13   40.53    3.49
  -4   4 -14   11.90    3.37
   4  -5 -16    4.06    2.15
   4  -5 -15    4.44    1.82
   4  -5 -14    0.66    1.52
   4  -5 -13    0.02    1.43
   4  -5 -12    0.75    1.20
   4  -5 -11    2.11    1.04
   4  -5 -10   16.27    1.33
   4  -5  -9   15.63    1.25
   4  -5  -8    8.29    0.82
   4  -5  -4  243.52   14.77
   4  -5  -3  326.90   19.82
   4  -5  -2   14.79    1.25
   4  -5  -1  130.13    8.03
  -4   5   0   11.47    0.96
   4  -5   0    8.00    0.98
  -4   5  -1   28.09    1.99
  -4   5  -2    0.45    0.87
   4  -5   2   -0.60    0.99
  -4   5  -3    0.84    1.04
  -4   5  -4    3.40    1.25
   4  -5   4    3.22    1.31
  -4   5  -5    1.42    1.32
   4  -5   5    2.31    1.27
   4  -5   6   28.42    2.61
  -4   5  -6   30.12    2.57
  -4   5  -7   14.41    1.89
   4  -5   7   10.71    1.87
   4  -5   8   51.62    4.00
  -4   5  -8   49.85    3.80
  -4   5  -9    6.97    1.94
   4  -5   9    6.70    2.29
   4  -5  10  169.88   11.11
   4  -5  11  132.50    8.99
  -4   5 -11  132.88    8.86
   4  -5  12    0.74    3.00
  -4   5 -12    0.80    2.79
   4  -5  13   21.27    3.45
  -4   5 -13   25.71    3.61
   4  -6 -14    4.84    1.19
   4  -6 -13    0.18    0.94
   4  -6 -12    0.70    0.78
   4  -6 -11    1.09    0.68
   4  -6 -10    0.22    0.43
   4  -6  -4 2272.89  137.18
   4  -6  -3    2.87    0.63
   4  -6  -2    7.19    0.90
  -4   6   1    3.73    0.65
   4  -6  -1    2.85    0.81
  -4   6  -1   -0.37    0.89
   4  -6   1   -0.09    0.98
   4  -6   2   38.40    2.85
  -4   6  -2   41.85    2.84
   4  -6   3   30.04    2.36
  -4   6  -3   29.61    2.35
  -4   6  -4    5.71    1.44
  -4   6  -5    0.12    1.37
   4  -6   5    0.95    1.73
  -4   6  -6    4.02    1.60
   4  -6   6    3.95    1.97
   4  -6   7   -0.04    1.94
  -4   6  -7   -1.21    1.82
   4  -6   8   -0.64    2.21
  -4   6  -8    1.79    2.17
   4  -6   9   61.52    5.19
  -4   6  -9   74.07    5.06
   4  -6  10  339.35   20.28
  -4   6 -10  310.60   20.11
   4  -6  11   44.18    4.38
  -4   6 -11   43.15    3.98
   4  -6  12   24.26    3.55
  -4   6 -13    0.55    2.92
   4  -7  -3    5.63    1.09
   4  -7  -2  105.90    7.07
  -4   7   2  114.68    6.90
  -4   7   1  175.36   11.26
   4  -7  -1  199.64   11.37
  -4   7   0   24.37    1.85
   4  -7   0   26.66    2.18
   4  -7   1   25.09    2.10
  -4   7  -1   21.93    1.82
   4  -7   2  284.30   17.49
   4  -7   3  134.77    8.67
  -4   7  -3  138.73    8.59
   4  -7   4    0.49    1.56
  -4   7  -4    0.62    1.28
   4  -7   5    4.74    1.82
  -4   7  -5    1.51    1.44
  -4   7  -6    0.47    1.77
   4  -7   7    1.01    1.97
  -4   7  -7    2.61    1.92
   4  -7   8    6.04    2.32
  -4   7  -8    8.61    2.33
   4  -7   9    4.26    2.49
  -4   7  -9    6.69    2.32
   4  -7  10   23.66    3.25
  -4   7 -10   29.48    3.13
  -4   7 -11    3.39    2.46
   4  -7  11   14.03    3.34
   4  -7  12   47.01    4.64
  -4   7 -12   35.57    3.83
  -4   8   3   15.60    1.14
   4  -8  -2  173.16   11.79
  -4   8   2  195.20   11.57
  -4   8   1  170.90   10.50
   4  -8   0  267.08   16.52
  -4   8  -1   58.12    4.20
   4  -8   1   78.51    4.57
  -4   8  -2   13.64    1.78
   4  -8   2   19.30    2.23
   4  -8   3   38.58    3.32
  -4   8  -3   39.30    3.09
   4  -8   4    6.84    2.22
   4  -8   5   14.11    2.64
  -4   8  -5   13.24    2.14
  -4   8  -6    2.06    1.96
   4  -8   6    2.51    2.37
  -4   8  -7    1.91    2.26
   4  -8   7    0.99    2.54
  -4   8  -8    2.94    2.48
   4  -8   9    2.87    2.76
  -4   8  -9   -2.72    2.72
   4  -8  10    4.47    2.99
  -4   8 -10    6.52    2.77
   4  -8  11   12.81    3.34
  -4   8 -11   15.70    2.92
  -4   8 -12   74.50    6.01
  -4   9   3    9.74    0.90
  -4   9   2    1.68    0.84
  -4   9   1  107.45    6.70
   4  -9   0  446.73   26.13
  -4   9   0  414.38   25.87
  -4   9  -1  211.48   14.09
   4  -9   1  256.93   14.36
   4  -9   2    8.58    2.42
  -4   9  -2    8.21    1.68
   4  -9   3    0.19    2.41
  -4   9  -3    0.27    1.55
   4  -9   4   11.74    2.71
  -4   9  -4    9.54    1.81
   4  -9   5   -0.04    2.71
  -4   9  -5    1.00    1.80
   4  -9   6   11.66    2.91
   4  -9   7    9.46    3.07
  -4   9  -7    8.60    2.36
   4  -9   8    0.22    3.03
  -4   9  -8    1.35    2.31
   4  -9   9    5.33    3.33
  -4   9  -9    4.56    2.75
  -4   9 -10   -1.73    2.91
  -4   9 -11   -3.79    3.30
  -4  10   3   60.46    3.82
  -4  10   2  130.57    8.05
  -4  10   1    4.06    1.06
  -4  10   0   10.55    1.52
  -4  10  -1   31.02    2.50
  -4  10  -2    9.68    1.52
   4 -10   3   13.39    3.21
  -4  10  -3   10.87    1.78
   4 -10   4   11.67    2.89
  -4  10  -4    0.17    1.74
   4 -10   5   -0.70    3.14
   4 -10   6    1.39    3.08
  -4  10  -6    1.15    1.94
   4 -10   7    2.61    3.29
  -4  10  -7    0.33    2.01
   4 -10   8    0.92    3.14
   4 -10   9    9.85    3.57
  -4  10  -9   12.45    2.75
  -4  10 -10    3.21    2.77
  -4  11   4   -0.01    0.59
  -4  11   3   35.32    2.38
  -4  11   1   59.08    3.96
  -4  11   0    0.51    1.18
  -4  11  -1    1.86    1.40
  -4  11  -2   14.75    1.97
  -4  11  -3    8.72    1.84
  -4  11  -4    2.72    1.79
  -4  11  -5    3.06    1.85
  -4  11  -6    1.16    2.02
  -4  11  -7    1.55    2.16
   4 -11   7   -3.22    4.53
   4 -11   8   10.66    4.45
  -4  11  -8    8.48    2.39
   4 -11   9   14.06    4.81
  -4  11  -9   14.96    2.79
  -4  12   4   19.42    1.45
  -4  12   3   14.57    1.32
  -4  12   2    1.70    1.05
  -4  12   1   -0.29    1.06
  -4  12   0    4.55    1.33
  -4  12  -2    0.62    1.51
  -4  12  -3    3.03    1.67
  -4  12  -4   11.60    2.00
  -4  12  -5    0.39    1.80
  -4  12  -6    0.25    1.98
  -4  12  -7    1.03    2.05
  -4  12  -8    4.40    2.36
  -4  13   2   -0.29    1.08
  -4  13   1   -0.37    1.19
  -4  13   0   -0.32    1.24
  -4  13  -1   11.60    1.68
  -4  13  -2    4.23    1.69
  -4  13  -4    1.78    1.68
   5   0  12   -0.55    2.37
   5   0  13   -0.33    2.81
   5   0  14   -1.39    3.77
  -5   0 -15    0.06    3.39
  -5   1  -9  133.75    8.56
  -5   1 -10   77.03    4.79
   5  -1  10   55.21    4.96
  -5   1 -11   31.87    2.84
   5  -1  11   21.93    3.06
   5  -1  12   11.35    2.62
  -5   1 -12   12.47    2.40
   5  -1  13    2.29    3.51
  -5   1 -13    2.81    2.64
   5  -1  14   -1.64    3.76
  -5   1 -14   -2.00    2.91
   5  -2   6   36.46    2.81
   5  -2   8    0.23    1.90
  -5   2  -8    2.23    1.53
   5  -2   9    3.81    1.94
  -5   2  -9    3.71    1.61
   5  -2  10    4.73    1.49
  -5   2 -10    2.04    1.56
  -5   2 -11   -0.13    1.64
   5  -2  11   -0.16    1.94
  -5   2 -12    2.42    2.16
   5  -2  12    4.14    2.50
  -5   2 -13   -1.27    2.37
   5  -2  13    0.51    2.81
  -5   2 -14    2.42    2.97
   5  -3   4   49.53    3.48
  -5   3  -5  201.72   12.09
   5  -3   5  188.14   12.18
   5  -3   6  151.73    9.60
  -5   3  -6  150.60    9.40
  -5   3  -7  357.42   21.16
   5  -3   7  327.87   21.32
   5  -3   8   48.81    3.85
  -5   3  -9   -0.21    1.46
   5  -3   9    1.00    1.75
  -5   3 -10    5.77    1.74
   5  -3  10   12.14    2.33
  -5   3 -11   13.63    2.08
   5  -3  11    7.58    2.65
  -5   3 -12   14.41    2.53
  -5   3 -13    1.46    2.69
   5  -3  13   -0.58    2.81
  -5   3 -14    1.12    2.89
   5  -4   1    6.08    0.98
  -5   4  -3   47.77    3.03
   5  -4   3   40.41    3.10
   5  -4   4    3.81    1.51
  -5   4  -4    2.26    0.99
  -5   4  -5   -0.40    1.12
   5  -4   5   -0.42    1.45
  -5   4  -6  175.37   10.97
   5  -4   6  178.33   11.13
  -5   4  -7  427.76   25.97
   5  -4   7  421.59   26.07
  -5   4  -8  349.44   22.64
   5  -4   8  399.21   22.84
  -5   4  -9   26.22    2.52
   5  -4   9   26.71    3.05
   5  -4  10    1.71    2.19
  -5   4 -11   -2.26    2.10
   5  -4  11    2.55    2.32
   5  -4  12   26.92    3.40
  -5   4 -12   30.63    3.25
  -5   4 -13    9.13    2.78
   5  -5 -15    0.41    1.76
   5  -5 -13   26.59    2.26
   5  -5 -12    0.81    1.12
   5  -5 -11    9.35    1.36
   5  -5  -2   16.93    1.34
   5  -5   0    1.65    0.93
   5  -5   1   14.97    1.64
  -5   5  -2    8.00    1.05
   5  -5   2    5.43    1.32
  -5   5  -3    0.60    0.98
   5  -5   3    0.17    1.26
  -5   5  -4    1.07    1.06
  -5   5  -5   -0.30    1.22
   5  -5   5   -0.30    1.43
  -5   5  -6   40.14    2.90
   5  -5   6   33.12    2.99
   5  -5   7  147.05    9.88
  -5   5  -7  160.97    9.79
   5  -5   8   35.52    3.14
  -5   5  -8   39.03    3.11
   5  -5   9   59.78    4.61
  -5   5  -9   63.17    4.46
  -5   5 -10   -0.18    2.08
   5  -5  10    1.76    2.14
   5  -5  11   14.35    3.06
  -5   5 -12    5.18    2.51
   5  -5  12   -0.59    3.13
  -5   5 -13    0.05    2.75
   5  -6 -14    1.64    1.33
   5  -6 -13    4.45    1.17
   5  -6 -12    0.98    1.06
   5  -6 -11    8.39    1.04
   5  -6 -10    1.57    0.61
   5  -6  -2   -0.20    0.77
   5  -6   0   -0.61    0.92
   5  -6   1    2.36    1.11
  -5   6  -2   26.12    1.84
   5  -6   2   19.19    2.01
  -5   6  -3   13.34    1.46
   5  -6   3   12.23    1.66
  -5   6  -4    6.74    1.38
   5  -6   4    7.54    1.58
  -5   6  -5    6.75    1.43
   5  -6   5    9.29    1.61
  -5   6  -6   15.80    1.97
  -5   6  -7    0.44    1.80
   5  -6   7   -0.62    1.88
   5  -6   8   17.08    2.43
  -5   6  -8   24.30    2.55
   5  -6   9   50.73    4.23
  -5   6  -9   43.77    3.83
   5  -6  10  228.63   14.84
  -5   6 -10  232.25   14.61
   5  -6  11    3.88    2.97
  -5   6 -11    5.56    2.34
  -5   6 -12    2.75    2.76
   5  -7  -5    3.54    0.79
   5  -7  -3    0.45    0.82
   5  -7  -2   31.39    2.20
   5  -7  -1    0.70    0.97
  -5   7   0    1.44    0.78
   5  -7   0    0.94    1.03
  -5   7  -1    1.11    0.90
   5  -7   1    1.24    1.19
   5  -7   2   15.11    1.76
  -5   7  -2   16.74    1.63
   5  -7   3   -1.34    1.45
   5  -7   4   47.07    3.58
  -5   7  -4   47.09    3.40
  -5   7  -5    4.24    1.52
   5  -7   5    4.01    1.92
  -5   7  -6    0.25    1.69
   5  -7   6    0.29    1.94
  -5   7  -7    1.65    1.93
   5  -7   8   33.84    3.36
  -5   7  -8   31.18    3.23
   5  -7   9   -0.73    2.73
  -5   7  -9    0.04    2.30
   5  -7  10   -0.50    2.76
  -5   7 -10   -1.12    2.50
   5  -7  11   -0.72    3.01
  -5   7 -11    2.24    2.84
   5  -8  -4    4.64    1.22
   5  -8  -3   46.62    3.26
   5  -8  -2   22.84    1.97
   5  -8  -1    1.75    1.45
  -5   8   1    1.33    0.74
  -5   8   0    2.71    0.93
   5  -8   0    4.01    1.52
  -5   8  -1   -1.02    0.95
   5  -8   1    0.84    1.48
   5  -8   2    1.33    1.42
  -5   8  -2    1.63    1.18
   5  -8   3   22.14    2.26
  -5   8  -3   18.00    1.90
   5  -8   4   22.55    2.29
  -5   8  -4   15.46    2.02
   5  -8   5    9.69    2.11
  -5   8  -6   14.27    2.23
   5  -8   6   17.28    2.53
   5  -8   7   30.53    3.24
  -5   8  -7   28.39    2.87
   5  -8   8   49.34    4.19
  -5   8  -8   47.64    3.92
  -5   8  -9    6.35    2.40
  -5   8 -10   -2.49    2.53
   5  -8  10   -0.21    2.69
  -5   8 -11    0.25    2.71
   5  -9  -3    2.10    1.49
   5  -9  -2    0.33    1.76
  -5   9   2    0.34    0.71
  -5   9   0   34.35    2.57
   5  -9   0   45.80    3.21
  -5   9  -1    5.58    1.25
   5  -9   1    8.52    2.15
  -5   9  -2   -0.38    1.33
   5  -9   2    0.06    1.86
  -5   9  -3    0.73    1.46
   5  -9   3   -0.37    2.06
  -5   9  -4    5.48    1.59
   5  -9   4    7.86    2.21
   5  -9   5   26.58    3.08
  -5   9  -5   23.92    2.44
   5  -9   6   26.18    3.02
  -5   9  -6   18.45    2.51
   5  -9   7   15.95    2.98
  -5   9  -8    2.37    2.15
   5  -9   8    1.09    2.91
  -5   9  -9   -0.04    2.29
   5  -9   9    1.09    3.12
   5  -9  10    3.46    3.23
  -5   9 -10    4.32    2.66
  -5  10   1   -0.01    0.83
   5 -10  -1   -0.75    2.35
  -5  10   0    1.85    1.05
   5 -10   0    1.56    2.36
  -5  10  -1    0.87    1.27
  -5  10  -2   -0.08    1.31
   5 -10   2    0.54    2.48
  -5  10  -3    1.17    1.46
   5 -10   3   -1.84    2.59
   5 -10   4    3.93    2.63
  -5  10  -4    1.25    1.63
   5 -10   5    0.23    2.69
  -5  10  -5    1.01    1.78
  -5  10  -6   26.59    2.82
   5 -10   6   37.29    3.79
   5 -10   7    2.93    3.24
  -5  10  -7    2.18    1.99
   5 -10   8    8.99    3.23
  -5  10  -8    6.19    2.28
   5 -10   9    8.42    3.33
  -5  10  -9    2.91    0.76
  -5  11   1    3.35    1.02
  -5  11  -1   -0.11    1.25
  -5  11  -2    3.65    1.40
   5 -11   2    1.76    3.04
  -5  11  -3   -0.10    1.56
  -5  11  -4    0.67    1.63
   5 -11   4   -6.87    3.03
   5 -11   5   -1.52    3.18
  -5  11  -5   -1.08    1.76
   5 -11   6   -0.38    3.28
  -5  11  -6   -0.49    1.96
   5 -11   7   11.90    3.57
  -5  11  -7    9.08    2.41
   5 -11   8   -0.06    3.24
  -5  11  -8    3.25    2.31
  -5  11  -9    0.68    2.42
  -5  12   3    0.71    0.67
  -5  12   2    0.54    0.86
  -5  12   1    2.74    1.02
  -5  12   0   -0.60    1.12
  -5  12  -1    5.88    1.36
  -5  12  -4    3.12    1.90
  -5  12  -5    2.03    2.05
   5 -12   6   22.20    4.52
  -5  12  -6    1.75    2.02
  -5  12  -7    0.33    2.22
   5 -12   7    0.07    4.34
  -5  12  -8    1.30    2.52
  -5  13   2   -0.71    0.89
  -5  13   1    1.60    1.12
  -5  13   0   -0.62    1.21
  -5  13  -1   10.04    1.54
  -5  13  -2    5.34    1.67
  -5  13  -3    0.12    1.87
  -5  13  -5   24.51    2.66
  -5  13  -6    1.70    2.38
  -5  13  -7   -0.27    2.54
  -5  14   2    0.55    0.92
  -5  14   1   -0.01    1.04
  -5  14   0    0.02    1.20
  -5  14  -1    2.20    1.43
  -5  14  -2    0.19    1.71
  -5  14  -3    0.94    1.71
  -5  14  -4    7.80    2.20
  -5  14  -5    4.03    2.15
  -5  14  -6    1.82    2.35
   6  -2  10    1.84    1.94
  -6   2 -11   -1.00    1.97
   6  -2  12    0.58    2.58
  -6   2 -12   -0.52    2.12
  -6   2 -13    0.37    2.63
   6  -3   7   13.04    2.04
   6  -3   8    1.37    1.83
  -6   3  -8    0.83    1.40
   6  -3   9   -0.74    1.89
   6  -3  10    0.28    2.15
  -6   3 -10    0.85    1.76
   6  -3  11    1.68    2.44
  -6   3 -11    4.39    2.19
   6  -3  12   -0.29    2.58
  -6   3 -12    1.56    2.09
   6  -4   4   86.00    5.64
   6  -4   5   12.14    1.80
  -6   4  -6   68.57    4.93
   6  -4   6   85.67    5.27
  -6   4  -7   32.56    2.64
   6  -4   7   27.68    2.73
   6  -4   8    3.40    1.85
  -6   4  -8    4.34    1.59
  -6   4  -9    1.81    1.68
   6  -4   9    2.63    2.13
  -6   4 -10    0.38    1.83
   6  -4  10   -0.09    2.47
   6  -4  11    0.05    2.29
  -6   4 -12    0.49    2.04
   6  -5   1   19.78    1.83
   6  -5   2    0.14    1.21
   6  -5   3   35.60    2.87
  -6   5  -4   71.06    4.67
  -6   5  -5    5.96    1.38
   6  -5   6    1.64    1.71
  -6   5  -6    2.34    1.35
  -6   5  -7    0.17    1.52
   6  -5   7   -2.21    1.77
  -6   5  -8    5.98    1.80
   6  -5   8    6.07    2.43
  -6   5  -9    0.41    2.05
   6  -5   9    0.72    2.27
  -6   5 -10    7.59    2.10
   6  -5  10    8.74    2.63
  -6   5 -11    0.04    2.05
   6  -5  11    2.76    2.52
  -6   5 -12    0.59    2.30
   6  -6 -13   74.27    4.80
   6  -6 -12   19.98    1.68
   6  -6  -3    2.05    0.94
   6  -6  -2    0.11    0.92
   6  -6  -1    6.67    1.14
   6  -6   0    2.63    1.35
   6  -6   1  121.21    7.69
   6  -6   2    5.58    1.44
   6  -6   3   17.02    1.95
   6  -6   4    0.78    1.42
  -6   6  -4    0.11    1.15
  -6   6  -5    1.00    1.29
   6  -6   5    2.22    1.77
  -6   6  -6    0.91    1.54
   6  -6   6    1.48    1.84
  -6   6  -7    7.18    1.74
  -6   6  -8    2.40    1.69
   6  -6   8    0.08    2.18
   6  -6   9   22.73    2.94
  -6   6  -9   22.27    2.55
  -6   6 -10    0.94    2.23
   6  -6  10    0.65    2.31
  -6   6 -11    0.39    2.32
   6  -7  -6    0.34    0.71
   6  -7  -5   -0.01    0.70
   6  -7  -4   -0.03    0.81
   6  -7  -2    0.16    0.97
   6  -7  -1    0.09    1.01
   6  -7   0    8.53    1.25
   6  -7   1    4.05    1.34
  -6   7  -2   21.44    1.79
   6  -7   2   18.53    2.07
   6  -7   3   92.07    6.35
  -6   7  -3  100.02    6.17
   6  -7   4   25.26    2.81
  -6   7  -4   39.40    2.56
   6  -7   5    1.84    1.74
  -6   7  -6   14.92    1.95
   6  -7   6   13.87    2.19
   6  -7   7   33.81    3.79
  -6   7  -7   56.34    3.69
  -6   7  -8    2.22    1.97
   6  -7   8    4.15    2.27
  -6   7  -9    5.15    2.09
  -6   7 -10    0.83    2.37
   6  -7  10    4.14    2.95
  -6   7 -11    0.23    2.56
   6  -8  -6    2.84    0.83
   6  -8  -5    1.60    1.06
   6  -8  -4    2.78    1.05
   6  -8  -2    4.36    1.21
   6  -8   0    3.07    1.24
   6  -8   1    1.71    1.36
  -6   8  -1    1.85    0.99
   6  -8   2   19.10    2.00
  -6   8  -2   16.71    1.63
  -6   8  -3    8.64    1.38
   6  -8   3    9.14    1.75
  -6   8  -4    0.62    1.36
   6  -8   4    0.42    1.93
  -6   8  -5    0.13    1.62
   6  -8   5   -0.21    2.10
  -6   8  -6   14.09    1.75
   6  -8   6    0.28    2.37
   6  -8   7   26.26    3.16
   6  -8   8   13.77    2.79
  -6   8  -8   13.53    2.26
   6  -8   9   -1.14    2.84
  -6   8  -9    1.71    2.35
  -6   8 -10    1.31    2.48
   6  -9  -4   32.50    2.54
   6  -9  -2   -0.12    1.53
   6  -9  -1   -0.11    1.54
   6  -9   0   26.89    2.51
  -6   9  -1    0.76    0.93
  -6   9  -2    0.79    1.09
   6  -9   2    0.62    1.72
  -6   9  -3    0.08    1.21
   6  -9   3    1.68    2.01
  -6   9  -4    2.15    1.49
   6  -9   4    1.10    1.95
   6  -9   5   65.49    4.68
  -6   9  -5   59.26    4.33
  -6   9  -6    2.72    1.83
   6  -9   6    4.54    2.30
  -6   9  -7   -1.26    2.02
   6  -9   7    0.63    2.51
  -6   9  -8   -1.89    2.31
   6  -9   8    0.93    2.62
   6  -9   9    5.76    2.80
   6 -10  -3   -0.68    1.79
   6 -10  -2   43.33    3.58
   6 -10  -1   69.55    5.01
   6 -10   0   25.88    2.91
  -6  10  -1   -0.32    1.00
   6 -10   1    0.84    2.39
  -6  10  -2   -0.67    1.16
   6 -10   2   -0.92    2.35
  -6  10  -3    0.60    1.26
  -6  10  -4    5.75    1.69
   6 -10   4    8.11    2.55
   6 -10   5   24.24    3.20
  -6  10  -5   21.11    2.42
  -6  10  -6    1.66    1.87
   6 -10   6    1.95    2.57
  -6  10  -7    2.00    1.95
   6 -10   7    0.45    2.80
  -6  10  -8    0.65    2.27
   6 -10   8    1.40    3.20
  -6  10  -9    0.53    2.38
  -6  11   0    3.60    0.97
   6 -11   0    5.90    2.85
   6 -11   1    2.98    3.01
  -6  11  -2    0.46    1.28
   6 -11   2    1.46    2.86
   6 -11   3   23.73    3.70
  -6  11  -3   31.01    2.49
  -6  11  -4    0.80    1.60
   6 -11   4   -1.56    2.99
  -6  11  -5    2.69    1.79
   6 -11   6    5.04    2.90
  -6  11  -6    0.52    2.03
   6 -11   7    1.27    2.98
  -6  11  -7   -0.04    2.09
  -6  11  -8   -0.57    2.48
  -6  12   1    0.91    0.83
  -6  12   0    3.71    1.06
   6 -12   1   16.36    4.49
  -6  12  -1   10.28    1.36
   6 -12   2   45.18    4.46
  -6  12  -2   25.07    2.29
  -6  12  -3   10.71    1.54
   6 -12   3   -0.73    3.74
   6 -12   4    2.73    3.32
   6 -12   5    1.03    3.48
  -6  12  -5    0.85    1.78
   6 -12   6   -0.18    3.60
  -6  12  -6    0.73    1.98
  -6  12  -7    1.05    2.24
  -6  13   1    0.45    0.82
  -6  13   0    0.75    0.98
  -6  13  -1   -0.58    1.21
  -6  13  -2    0.85    1.40
  -6  13  -3    0.56    1.45
  -6  13  -4    1.01    1.84
  -6  13  -5    0.37    1.84
   6 -13   5    1.93    4.53
   6 -13   6    6.73    4.81
  -6  13  -7    0.39    2.08
  -6  14   1   -0.01    0.85
  -6  14   0    0.64    1.03
  -6  14  -1   -0.52    1.26
  -6  14  -2    0.04    1.35
  -6  14  -3    0.62    1.71
  -6  14  -4   -0.97    1.77
  -6  14  -5    5.15    1.85
  -6  14  -6   12.41    2.18
  -6  15  -1   -1.88    1.31
  -6  15  -2   -0.23    1.41
  -6  15  -3    0.93    1.61
  -6  15  -4    1.05    1.74
  -6  15  -5    2.18    1.76
   7  -4   8    3.05    2.10
   7  -4   9   -0.16    2.09
   7  -4  10   -1.13    2.01
  -7   4 -10    0.48    2.01
  -7   4 -11    1.85    2.15
   7  -5   5   -0.64    1.88
   7  -5   7    0.64    2.09
  -7   5  -7    0.87    1.68
   7  -5   8    2.54    2.00
  -7   5  -8    2.61    1.68
   7  -5   9   -1.87    2.25
  -7   5  -9    0.45    1.90
   7  -5  10    1.58    2.36
  -7   5 -10    1.58    2.02
   7  -6   1   87.20    5.66
   7  -6   2    6.50    1.59
   7  -6   3    1.77    1.76
   7  -6   4    1.68    1.68
   7  -6   5    1.19    1.83
  -7   6  -5    2.21    1.40
   7  -6   6   -0.90    1.86
  -7   6  -6    0.98    1.40
   7  -6   7    0.30    2.02
  -7   6  -7    0.82    1.74
  -7   6  -8    0.56    1.81
   7  -6   9   -1.53    2.63
  -7   6  -9   -0.36    1.73
  -7   6 -10   -1.49    1.84
   7  -7  -4    0.59    0.92
   7  -7  -3    0.97    1.03
   7  -7  -1    0.59    1.27
   7  -7   0   19.03    1.90
   7  -7   1   32.62    2.62
   7  -7   2    0.24    1.54
   7  -7   3    0.46    1.50
   7  -7   4    0.03    1.84
  -7   7  -4   -0.26    1.29
   7  -7   5   -0.03    1.80
  -7   7  -5    0.83    1.32
   7  -7   6   -1.14    2.02
  -7   7  -7    1.83    1.56
   7  -7   7   -0.36    2.32
  -7   7  -8    1.80    1.94
   7  -7   8    3.07    2.17
  -7   7  -9    4.34    2.13
   7  -7   9    3.58    2.52
  -7   7 -10   -1.27    2.21
   7  -8  -8    0.22    0.62
   7  -8  -7    0.74    0.79
   7  -8  -6    5.01    0.90
   7  -8  -5    9.65    1.14
   7  -8  -4   33.65    2.38
   7  -8  -3   74.37    4.79
   7  -8  -2   16.49    1.66
   7  -8  -1   16.48    1.77
   7  -8   1    1.20    1.46
   7  -8   2    8.06    1.78
   7  -8   3    0.97    1.53
  -7   8  -3    0.70    1.16
   7  -8   4    3.70    1.75
  -7   8  -4    3.54    1.25
  -7   8  -5    4.90    1.50
   7  -8   5    3.96    2.02
  -7   8  -6    1.22    1.60
   7  -8   6   -1.25    2.06
  -7   8  -7    2.10    1.69
   7  -8   7    2.24    2.27
   7  -8   8    6.22    2.72
  -7   8  -9   -2.42    2.16
   7  -9  -6    0.25    1.18
   7  -9  -5   28.82    2.31
   7  -9  -4   54.22    3.70
   7  -9  -3    4.46    1.44
   7  -9  -2    3.43    1.37
   7  -9  -1   15.42    1.80
   7  -9   0    0.24    1.50
   7  -9   1   -0.05    1.57
  -7   9  -2   -0.70    1.13
   7  -9   3    3.27    2.09
  -7   9  -3    3.49    1.18
   7  -9   4   35.89    3.34
  -7   9  -4   35.90    2.74
  -7   9  -5    0.02    1.40
   7  -9   5    1.55    2.38
   7  -9   6    2.31    2.33
  -7   9  -6    2.12    1.60
   7  -9   7    1.06    2.70
  -7   9  -7    0.18    1.72
  -7   9  -8    1.76    2.03
   7  -9   8    1.92    2.79
   7 -10  -4    0.55    1.80
   7 -10  -3   -1.66    1.91
   7 -10  -2   10.49    2.03
   7 -10  -1   11.94    2.22
   7 -10   0    1.04    1.93
   7 -10   1    3.46    2.03
   7 -10   2   10.99    2.27
  -7  10  -2   11.24    1.35
  -7  10  -3    1.34    1.24
   7 -10   3    0.62    2.11
  -7  10  -4    0.61    1.27
  -7  10  -5    3.16    1.47
   7 -10   5    4.69    2.54
  -7  10  -6   -0.63    1.75
   7 -10   6    1.54    2.58
  -7  10  -7    2.52    1.91
   7 -10   7   -2.09    2.64
  -7  10  -8    0.26    2.13
   7 -11  -3    0.57    2.37
   7 -11  -2    2.90    2.78
   7 -11  -1    2.48    2.65
   7 -11   0    0.18    2.36
  -7  11   0   -0.17    0.88
  -7  11  -1   10.65    1.27
   7 -11   1   15.27    2.81
  -7  11  -2   20.52    1.88
   7 -11   2   32.43    3.27
   7 -11   3    7.16    2.84
  -7  11  -4    0.75    1.33
   7 -11   4    2.60    2.66
  -7  11  -5    0.46    1.59
   7 -11   5   -2.37    2.74
  -7  11  -6   -0.40    1.68
  -7  11  -7    3.29    2.09
   7 -11   7    0.28    3.30
   7 -12  -1   -1.81    3.36
   7 -12   0    1.47    3.45
  -7  12   0    1.02    0.83
  -7  12  -1   -0.63    0.93
   7 -12   1   -2.12    3.19
  -7  12  -2    5.92    1.26
   7 -12   2    7.94    3.31
  -7  12  -3    0.06    1.21
   7 -12   3    1.74    3.23
  -7  12  -4    1.96    1.53
   7 -12   4    1.93    3.38
   7 -12   5   -0.72    3.30
  -7  12  -6    4.42    1.81
   7 -12   6    2.12    3.38
  -7  12  -7   10.42    2.18
  -7  13   0    2.70    0.84
  -7  13  -1    0.79    0.96
   7 -13   1    3.71    5.06
  -7  13  -2    0.12    1.10
   7 -13   2   -2.17    4.64
  -7  13  -3    0.82    1.23
   7 -13   3   -5.10    3.98
  -7  13  -4    0.49    1.58
   7 -13   4   -0.13    4.13
  -7  13  -5    5.61    1.63
   7 -13   5    3.10    4.05
  -7  13  -6    1.28    1.83
  -7  14  -1    0.01    0.94
  -7  14  -2    0.02    1.18
  -7  14  -3    0.07    1.42
  -7  14  -4   -0.74    1.47
  -7  14  -5    5.84    1.83
  -7  15  -3    5.59    1.55
  -7  15  -4    1.68    1.49
   8  -6   6    1.44    1.93
   8  -6   7    5.01    2.14
   8  -6   8   39.75    3.62
   8  -7   1    7.84    1.71
   8  -7   2   -0.73    1.61
   8  -7   3    3.02    1.68
   8  -7   4    1.17    1.94
   8  -7   5    1.32    1.82
   8  -7   6   11.76    2.27
   8  -7   7   10.73    2.36
   8  -7   8   13.06    2.63
   8  -8  -5   -0.46    1.15
   8  -8  -4    0.16    1.13
   8  -8  -3   32.40    2.49
   8  -8  -2   21.28    1.92
   8  -8  -1    0.71    1.31
   8  -8   0    0.20    1.39
   8  -8   2    1.45    1.60
   8  -8   3    1.38    1.74
   8  -8   4   -0.44    2.00
   8  -8   5    1.75    2.01
   8  -8   6   -0.43    2.09
  -8   8  -6    0.08    1.56
   8  -8   7    2.98    2.19
  -8   8  -7    2.88    1.73
  -8   8  -8    0.29    1.82
   8  -9  -6    8.67    1.33
   8  -9  -5   29.36    2.29
   8  -9  -4    2.28    1.29
   8  -9  -3    2.03    1.32
   8  -9  -2    4.39    1.45
   8  -9  -1    0.70    1.46
   8  -9   0    0.97    1.52
   8  -9   1    3.12    1.60
   8  -9   2    1.08    1.72
   8  -9   4   14.66    2.21
   8  -9   5    0.57    2.01
  -8   9  -5    0.07    1.43
   8  -9   6   -0.86    2.25
  -8   9  -6   -1.18    1.49
   8  -9   7   -2.59    2.60
  -8   9  -7    0.84    1.61
   8 -10  -4   18.95    2.26
   8 -10  -3    2.99    1.91
   8 -10  -2   -0.85    1.85
   8 -10  -1    0.08    1.85
   8 -10   0    3.78    1.99
   8 -10   1    1.72    2.25
   8 -10   2    2.50    2.38
   8 -10   3   19.33    2.69
   8 -10   4   31.69    3.14
  -8  10  -4   25.23    2.24
   8 -10   5    9.76    2.64
  -8  10  -5   11.06    1.70
  -8  10  -6    2.08    1.53
  -8  10  -7    2.18    1.66
   8 -11  -2    1.50    2.29
   8 -11  -1    0.22    2.12
   8 -11   0   -0.50    2.14
   8 -11   1    3.61    2.20
   8 -11   2    4.21    2.56
   8 -11   3    9.61    2.68
  -8  11  -3    4.52    1.17
   8 -11   4    7.03    2.54
  -8  11  -4   13.02    1.52
   8 -11   5    5.36    2.56
   8 -11   6   24.21    3.11
  -8  11  -6   20.01    2.15
   8 -12   1    1.88    2.89
  -8  12  -2    1.91    1.09
   8 -12   2    0.95    3.01
   8 -12   3    2.52    2.78
  -8  12  -3    0.36    1.18
   8 -12   4   -0.32    3.10
  -8  12  -4    0.02    1.27
  -8  12  -5   13.06    1.73
   8 -12   5   13.60    3.37
  -8  12  -6   16.42    2.04
   8 -13   2    1.14    4.22
  -8  13  -2    0.75    0.91
   8 -13   3    1.22    3.87
  -8  13  -3    0.44    1.13
  -8  13  -4    0.48    1.27
   8 -13   4   -2.34    4.03
  -8  13  -5    0.99    1.49
  -8  14  -2    0.85    0.93
  -8  14  -3    0.26    1.17
  -8  14  -4    0.91    1.33
   9  -8   4    2.67    1.80
   9  -8   5    5.38    2.12
   9  -8   6    2.28    2.24
   9  -9  -3   -0.02    1.22
   9  -9  -2    0.56    1.27
   9  -9  -1    0.83    1.44
   9  -9   0   21.61    2.17
   9  -9   1   15.09    2.21
   9  -9   2    4.28    1.98
   9  -9   3   57.22    4.31
   9  -9   4    4.87    2.05
   9  -9   6    3.30    2.33
   9 -10  -3    1.00    1.50
   9 -10  -2   -0.78    1.59
   9 -10  -1   -0.14    1.64
   9 -10   0   -0.65    1.65
   9 -10   1   -0.90    1.85
   9 -10   2   19.13    2.37
   9 -10   3   25.82    2.63
   9 -10   4   18.92    2.51
   9 -10   5   -0.63    2.48
   9 -11  -1   -1.40    2.19
   9 -11   0   -1.26    2.47
   9 -11   1   -1.04    2.42
   9 -11   2    1.93    2.44
   9 -11   3    7.84    2.46
   9 -11   4   -0.09    2.35
   9 -11   5   -1.72    2.40
   9 -12   1    0.61    2.44
   9 -12   2   -1.06    2.55
   9 -12   3   -0.21    2.52
   9 -12   4    3.06    2.56
   9 -13   4   19.66    3.02
  -9  14  -4    0.69    1.23
  10 -10   2    3.09    1.85
  10 -10   3    1.47    1.88
  10 -10   4    3.00    2.05
  10 -11   1    4.52    2.15
  10 -11   2    1.16    2.13
  10 -11   3    0.58    2.24
  10 -12   3    0.43    2.34
   0   0   0    0.00    0.00


TITL scan0001 in P2(1)/c
REM P2(1)/c (#14 in standard setting)
CELL 0.37380   8.032162   9.742158  11.811234  90.0000  96.0739  90.0000
ZERR    3.00   0.000932   0.000636   0.000370   0.0000   0.0065   0.0000
LATT  1
SYMM -x, y+1/2,-z+1/2
SFAC C H
UNIT 48.00 30.00
TREF
HKLF 4
END
_computing_structure_solution     'SHELXT 2014/5 (Sheldrick, 2014)'
;
_shelx_hkl_checksum                71856
loop_
  _axis.id
  _axis.type
  _axis.equipment
  _axis.parity
  _axis.depends_on
  _axis.zero
  _axis.vector[1]
  _axis.vector[2]
  _axis.vector[3]
 source . source . . . 0.99989035 0.00000000 -0.01480840
 omega rotation goniometer -1 . -0.04403000 0.00000000 0.00000000 1.00000000
 kappa rotation goniometer -1 omega 0.00000000 -0.76604444 0.00000000 0.64278761
 phi rotation goniometer -1 kappa . 0.00000000 0.00000000 1.00000000
 theta rotation goniometer -1 . -1.06829000 0.00000000 0.00000000 1.00000000
 matrixX general general . phi . 1.00000000 0.00000000 0.00000000
 matrixY general general . phi . 0.00000000 1.00000000 0.00000000
 matrixZ general general . phi . 0.00000000 0.00000000 1.00000000
 dacX translation general . phi . 0.00000000 1.00000000 0.00000000
 dacY translation general . phi . -1.00000000 0.00000000 0.00000000
 dacZ translation general . phi . 0.00000000 0.00000000 1.00000000

_olex2_submission_special_instructions  'No special instructions were received'
_oxdiff_exptl_absorpt_empirical_details
;
Empirical correction (ABSPACK) includes:
- Absorption correction using spherical harmonics
- Frame scaling
- Detector area scaling
;
_oxdiff_exptl_absorpt_empirical_full_max  5.203
_oxdiff_exptl_absorpt_empirical_full_min  0.426
