# Supplementary material for: Polymorphism of pyrene on compression to 35 GPa in a diamond anvil cell
Source: Commun Chem. 2024 Sep 17;7:209. doi: 10.1038/s42004-024-01294-0 (PMC11405754; doi:10.1038/s42004-024-01294-0)
Supplement: Supplementary file 7 — Supplementary Data 4 [file 42004_2024_1294_MOESM7_ESM.cif]

data_scan0001_twin1_hklf4
_audit_creation_date               2022-11-25
_audit_creation_method
;
Olex2 1.5
(compiled 2022.04.07 svn.rca3783a0 for OlexSys, GUI svn.r6498)
;
_shelx_SHELXL_version_number       '2017/1'
_audit_contact_author_address      ?
_audit_contact_author_email        ?
_audit_contact_author_name         ''
_audit_contact_author_phone        ?
_publ_contact_author_id_orcid      ?
_publ_section_references
;
Dolomanov, O.V., Bourhis, L.J., Gildea, R.J, Howard, J.A.K. & Puschmann, H.
 (2009), J. Appl. Cryst. 42, 339-341.

Sheldrick, G.M. (2008). Acta Cryst. A64, 112-122.

Sheldrick, G.M. (2015). Acta Cryst. A71, 3-8.
;
_chemical_name_common              ?
_chemical_name_systematic          ?
_chemical_formula_moiety           'C16 H10'
_chemical_formula_sum              'C16 H10'
_chemical_formula_weight           202.24
_chemical_melting_point            ?
_chemical_oxdiff_formula           C16H10
loop_
  _atom_type_symbol
  _atom_type_description
  _atom_type_scat_dispersion_real
  _atom_type_scat_dispersion_imag
  _atom_type_scat_source
 'C' 'C' -0.0014 0.0004 'International Tables Vol C Tables 4.2.6.8 and 6.1.1.4'
 'H' 'H' 0.0000 0.0000 'International Tables Vol C Tables 4.2.6.8 and 6.1.1.4'

_shelx_space_group_comment
;
The symmetry employed for this shelxl refinement is uniquely defined
by the following loop, which should always be used as a source of
symmetry information in preference to the above space-group names.
They are only intended as comments.
;
_space_group_crystal_system        'triclinic'
_space_group_IT_number             2
_space_group_name_H-M_alt          'P -1'
_space_group_name_Hall             '-P 1'
loop_
  _space_group_symop_operation_xyz
 'x, y, z'
 '-x, -y, -z'

_cell_length_a                     7.593(3)
_cell_length_b                     10.223(3)
_cell_length_c                     11.192(2)
_cell_angle_alpha                  92.536(19)
_cell_angle_beta                   95.04(2)
_cell_angle_gamma                  91.21(3)
_cell_volume                       864.2(5)
_cell_formula_units_Z              4
_cell_measurement_reflns_used      242
_cell_measurement_temperature      293(2)
_cell_measurement_theta_max        14.4220
_cell_measurement_theta_min        1.9200
_shelx_estimated_absorpt_T_max     1.000
_shelx_estimated_absorpt_T_min     1.000
_exptl_absorpt_coefficient_mu      0.038
_exptl_absorpt_correction_T_max    ?
_exptl_absorpt_correction_T_min    ?
_exptl_absorpt_correction_type     none
_exptl_absorpt_process_details     ?
_exptl_absorpt_special_details     ?
_exptl_crystal_colour              colourless
_exptl_crystal_colour_lustre       ?
_exptl_crystal_colour_primary      colourless
_exptl_crystal_density_diffrn      1.554
_exptl_crystal_density_meas        ?
_exptl_crystal_density_method      ?
_exptl_crystal_description         block
_exptl_crystal_F_000               424
_exptl_crystal_size_max            0.002
_exptl_crystal_size_mid            0.002
_exptl_crystal_size_min            0.002
_exptl_transmission_factor_max     ?
_exptl_transmission_factor_min     ?
_diffrn_reflns_av_R_equivalents    0.0148
_diffrn_reflns_av_unetI/netI       0.0203
_diffrn_reflns_Laue_measured_fraction_full  0.148
_diffrn_reflns_Laue_measured_fraction_max  0.141
_diffrn_reflns_limit_h_max         2
_diffrn_reflns_limit_h_min         -6
_diffrn_reflns_limit_k_max         11
_diffrn_reflns_limit_k_min         -11
_diffrn_reflns_limit_l_max         14
_diffrn_reflns_limit_l_min         -14
_diffrn_reflns_number              657
_diffrn_reflns_point_group_measured_fraction_full  0.148
_diffrn_reflns_point_group_measured_fraction_max  0.141
_diffrn_reflns_theta_full          12.961
_diffrn_reflns_theta_max           14.425
_diffrn_reflns_theta_min           1.923
_diffrn_ambient_temperature        293(2)
_diffrn_detector                   'Hybrid Pixel Array Detector'
_diffrn_detector_area_resol_mean   13.3333
_diffrn_measured_fraction_theta_full  0.148
_diffrn_measured_fraction_theta_max  0.141
_diffrn_measurement_details
;
List of Runs (angles in degrees, time in seconds):

  # Type    Start    End  Width  t~exp~   \w     \q     \k     \f   Frames
--------------------------------------------------------------------------
  1  \w    -32.00  -4.50   0.50    1.00    --    0.00   0.00   0.00   55
;
_diffrn_measurement_device         'abstract diffractometer'
_diffrn_measurement_device_type   
 'esperanto-CrysAlisPro-abstract goniometer imported esperanto images'
_diffrn_measurement_method         '\w scans'
_diffrn_orient_matrix_axis[1]      matrixX
_diffrn_orient_matrix_axis[2]      matrixY
_diffrn_orient_matrix_axis[3]      matrixZ
_diffrn_orient_matrix_type        
 'CrysAlisPro convention (1999,Acta A55,543-557)'
_diffrn_orient_matrix_UB_11        -0.0397863000
_diffrn_orient_matrix_UB_12        0.0200186000
_diffrn_orient_matrix_UB_13        0.0042860000
_diffrn_orient_matrix_UB_21        0.0221233000
_diffrn_orient_matrix_UB_22        0.0145388000
_diffrn_orient_matrix_UB_23        0.0288492000
_diffrn_orient_matrix_UB_31        0.0192825000
_diffrn_orient_matrix_UB_32        0.0269889000
_diffrn_orient_matrix_UB_33        -0.0166116000
_diffrn_radiation_monochromator    synchrotron
_diffrn_radiation_probe            x-ray
_diffrn_radiation_type             synchrotron
_diffrn_radiation_wavelength       0.3738
_diffrn_source                     synchrotron
_reflns_Friedel_coverage           0.000
_reflns_Friedel_fraction_full      .
_reflns_Friedel_fraction_max       .
_reflns_number_gt                  415
_reflns_number_total               604
_reflns_special_details
;
 Reflections were merged by SHELXL according to the crystal
 class for the calculation of statistics and refinement.
 
 _reflns_Friedel_fraction is defined as the number of unique
 Friedel pairs measured divided by the number that would be
 possible theoretically, ignoring centric projections and
 systematic absences.
;
_reflns_threshold_expression       'I > 2\s(I)'
_computing_cell_refinement         'CrysAlisPro 1.171.42.49 (Rigaku OD, 2022)'
_computing_data_collection         'CrysAlisPro 1.171.42.49 (Rigaku OD, 2022)'
_computing_data_reduction          'CrysAlisPro 1.171.42.49 (Rigaku OD, 2022)'
_computing_molecular_graphics      'Olex2 1.5 (Dolomanov et al., 2009)'
_computing_publication_material    'Olex2 1.5 (Dolomanov et al., 2009)'
_computing_structure_refinement    'XL  (Sheldrick, 2008)'
_computing_structure_solution      'SHELXT 2014/5 (Sheldrick, 2014)'
_refine_diff_density_max           0.181
_refine_diff_density_min           -0.166
_refine_diff_density_rms           0.043
_refine_ls_extinction_coef         .
_refine_ls_extinction_method       none
_refine_ls_goodness_of_fit_ref     1.067
_refine_ls_hydrogen_treatment      constr
_refine_ls_matrix_type             full
_refine_ls_number_parameters       129
_refine_ls_number_reflns           604
_refine_ls_number_restraints       11
_refine_ls_R_factor_all            0.1268
_refine_ls_R_factor_gt             0.0977
_refine_ls_restrained_S_all        1.062
_refine_ls_shift/su_max            0.000
_refine_ls_shift/su_mean           0.000
_refine_ls_structure_factor_coef   Fsqd
_refine_ls_weighting_details      
 'w=1/[\s^2^(Fo^2^)+(0.1836P)^2^+1.7101P] where P=(Fo^2^+2Fc^2^)/3'
_refine_ls_weighting_scheme        calc
_refine_ls_wR_factor_gt            0.2749
_refine_ls_wR_factor_ref           0.3052
_refine_special_details            ?
_olex2_refinement_description
;
1. Fixed Uiso
 At 1.2 times of:
  All C(H) groups
2. Restrained distances
 C00H-C00J = C00H-C00T = C006-C00V = C006-C00B
 1.4 with sigma of 0.03
 C00W-C00P = C00J-C00L = C00T-C00G
 1.43 with sigma of 0.03
 C00D-C00E = C00N-C00B = C00O-C00V
 1.41 with sigma of 0.03
 C00F-C00S
 1.35 with sigma of 0.02
3.a Aromatic/amide H refined with riding coordinates:
 C001(H001), C003(H003), C006(H006), C008(H008), C009(H009), C00E(H00E),
 C00F(H00F), C00H(H00H), C00I(H00I), C00K(H00K), C00M(H00M), C00O(H00O),
 C00P(H00P), C00Q(H00Q), C00R(H00R), C00S(H00S), C00T(H00T), C00U(H00U),
 C00V(H00V), C00W(H00W)
;
_atom_sites_solution_hydrogens     geom
_atom_sites_solution_primary       dual
_atom_sites_solution_secondary     ?
loop_
  _atom_site_label
  _atom_site_type_symbol
  _atom_site_fract_x
  _atom_site_fract_y
  _atom_site_fract_z
  _atom_site_U_iso_or_equiv
  _atom_site_adp_type
  _atom_site_occupancy
  _atom_site_site_symmetry_order
  _atom_site_calc_flag
  _atom_site_refinement_flags_posn
  _atom_site_refinement_flags_adp
  _atom_site_refinement_flags_occupancy
  _atom_site_disorder_assembly
  _atom_site_disorder_group
 C001 C 0.308(5) 0.461(2) 0.1546(7) 0.027(2) Uiso 1 1 d . . . . .
 H001 H 0.249097 0.389162 0.182363 0.033 Uiso 1 1 calc R U . . .
 C002 C 0.484(4) 0.6753(18) 0.0662(6) 0.0219(18) Uiso 1 1 d . . . . .
 C003 C 0.860(4) 0.5207(18) 0.2505(6) 0.025(2) Uiso 1 1 d . . . . .
 H003 H 0.980194 0.532078 0.273094 0.030 Uiso 1 1 calc R U . . .
 C004 C 0.579(5) 0.779(2) 0.0173(7) 0.0245(19) Uiso 1 1 d . . . . .
 C005 C 0.770(4) 0.6085(19) 0.1766(7) 0.0224(19) Uiso 1 1 d . . . . .
 C006 C 0.254(4) -0.053(2) 0.2233(8) 0.026(2) Uiso 1 1 d D . . . .
 H006 H 0.252483 -0.134404 0.182168 0.031 Uiso 1 1 calc R U . . .
 C007 C 0.575(4) 0.5913(18) 0.1443(6) 0.0218(19) Uiso 1 1 d . . . . .
 C008 C 0.213(5) 0.545(2) 0.0857(7) 0.030(2) Uiso 1 1 d . . . . .
 H008 H 0.092577 0.528212 0.069526 0.036 Uiso 1 1 calc R U . . .
 C009 C 0.757(5) 0.802(2) 0.0522(7) 0.028(2) Uiso 1 1 d . . . . .
 H009 H 0.814181 0.873482 0.022982 0.034 Uiso 1 1 calc R U . . .
 C00A C 0.289(4) 0.6579(18) 0.0362(6) 0.0231(19) Uiso 1 1 d . . . . .
 C00B C 0.404(5) -0.012(2) 0.2956(9) 0.029(3) Uiso 1 1 d D . . . .
 C00C C 0.495(5) 0.479(2) 0.1867(7) 0.026(2) Uiso 1 1 d . . . . .
 C00D C 0.731(7) 0.084(3) 0.4356(8) 0.030(3) Uiso 1 1 d D . . . .
 C00E C 0.716(5) -0.029(2) 0.3610(7) 0.029(2) Uiso 1 1 d D . . . .
 H00E H 0.817214 -0.076738 0.351870 0.035 Uiso 1 1 calc R U . . .
 C00F C 0.590(4) 0.3940(18) 0.2578(7) 0.0250(19) Uiso 1 1 d D . . . .
 H00F H 0.532376 0.320836 0.284145 0.030 Uiso 1 1 calc R U . . .
 C00G C 0.253(6) 0.179(2) 0.3585(9) 0.028(3) Uiso 1 1 d D . . . .
 C00H C 0.389(6) 0.338(3) 0.5091(10) 0.035(4) Uiso 1 1 d D . . . .
 H00H H 0.380785 0.412705 0.559086 0.042 Uiso 1 1 calc R U . . .
 C00I C 0.559(7) -0.075(3) 0.2995(7) 0.022(3) Uiso 1 1 d . . . . .
 H00I H 0.560032 -0.155821 0.257663 0.027 Uiso 1 1 calc R U . . .
 C00J C 0.549(6) 0.270(2) 0.5128(7) 0.025(3) Uiso 1 1 d D . . . .
 C00K C 0.485(5) 0.860(2) -0.0604(7) 0.028(2) Uiso 1 1 d . . . . .
 H00K H 0.544551 0.927698 -0.094238 0.034 Uiso 1 1 calc R U . . .
 C00L C 0.560(6) 0.152(2) 0.4379(7) 0.019(3) Uiso 1 1 d D . . . .
 C00M C 0.701(7) 0.318(3) 0.5803(7) 0.024(3) Uiso 1 1 d . . . . .
 H00M H 0.695821 0.393519 0.628728 0.029 Uiso 1 1 calc R U . . .
 C00N C 0.402(6) 0.106(3) 0.3661(8) 0.023(3) Uiso 1 1 d D . . . .
 C00O C 0.103(5) 0.138(2) 0.2780(8) 0.037(2) Uiso 1 1 d D . . . .
 H00O H 0.002355 0.188596 0.271390 0.045 Uiso 1 1 calc R U . . .
 C00P C 0.875(6) 0.139(2) 0.5011(8) 0.034(2) Uiso 1 1 d D . . . .
 H00P H 0.984726 0.101163 0.495814 0.041 Uiso 1 1 calc R U . . .
 C00Q C 0.205(5) 0.741(2) -0.0418(7) 0.030(2) Uiso 1 1 d . . . . .
 H00Q H 0.084586 0.729198 -0.063641 0.036 Uiso 1 1 calc R U . . .
 C00R C 0.854(5) 0.722(2) 0.1279(7) 0.028(2) Uiso 1 1 d . . . . .
 H00R H 0.973069 0.741259 0.148406 0.034 Uiso 1 1 calc R U . . .
 C00S C 0.762(4) 0.4139(19) 0.2900(8) 0.032(2) Uiso 1 1 d D . . . .
 H00S H 0.820597 0.355480 0.340187 0.039 Uiso 1 1 calc R U . . .
 C00T C 0.248(5) 0.297(2) 0.4343(9) 0.043(3) Uiso 1 1 d D . . . .
 H00T H 0.145353 0.345832 0.431197 0.051 Uiso 1 1 calc R U . . .
 C00U C 0.300(5) 0.844(2) -0.0894(7) 0.032(2) Uiso 1 1 d . . . . .
 H00U H 0.240817 0.900719 -0.140283 0.038 Uiso 1 1 calc R U . . .
 C00V C 0.108(5) 0.023(2) 0.2110(9) 0.033(3) Uiso 1 1 d D . . . .
 H00V H 0.012206 -0.003439 0.157037 0.040 Uiso 1 1 calc R U . . .
 C00W C 0.864(6) 0.252(2) 0.5765(8) 0.028(3) Uiso 1 1 d D . . . .
 H00W H 0.963708 0.283338 0.624224 0.034 Uiso 1 1 calc R U . . .

_geom_special_details
;
 All esds (except the esd in the dihedral angle between two l.s. planes)
 are estimated using the full covariance matrix.  The cell esds are taken
 into account individually in the estimation of esds in distances, angles
 and torsion angles; correlations between esds in cell parameters are only
 used when they are defined by crystal symmetry.  An approximate (isotropic)
 treatment of cell esds is used for estimating esds involving l.s. planes.
;
loop_
  _geom_bond_atom_site_label_1
  _geom_bond_atom_site_label_2
  _geom_bond_distance
  _geom_bond_site_symmetry_2
  _geom_bond_publ_flag
 C001 H001 0.9300 . ?
 C001 C008 1.35(4) . ?
 C001 C00C 1.45(5) . ?
 C002 C004 1.427(14) . ?
 C002 C007 1.40(4) . ?
 C002 C00A 1.50(4) . ?
 C003 H003 0.9300 . ?
 C003 C005 1.39(4) . ?
 C003 C00S 1.414(14) . ?
 C004 C009 1.39(4) . ?
 C004 C00K 1.39(4) . ?
 C005 C007 1.50(4) . ?
 C005 C00R 1.463(14) . ?
 C006 H006 0.9300 . ?
 C006 C00B 1.38(3) . ?
 C006 C00V 1.37(3) . ?
 C007 C00C 1.406(13) . ?
 C008 H008 0.9300 . ?
 C008 C00A 1.433(14) . ?
 C009 H009 0.9300 . ?
 C009 C00R 1.37(4) . ?
 C00A C00Q 1.37(4) . ?
 C00B C00I 1.35(6) . ?
 C00B C00N 1.41(3) . ?
 C00C C00F 1.37(4) . ?
 C00D C00E 1.39(2) . ?
 C00D C00L 1.49(6) . ?
 C00D C00P 1.36(4) . ?
 C00E H00E 0.9300 . ?
 C00E C00I 1.39(4) . ?
 C00F H00F 0.9300 . ?
 C00F C00S 1.34(2) . ?
 C00G C00N 1.37(7) . ?
 C00G C00O 1.43(4) . ?
 C00G C00T 1.45(3) . ?
 C00H H00H 0.9300 . ?
 C00H C00J 1.41(3) . ?
 C00H C00T 1.35(2) . ?
 C00I H00I 0.9300 . ?
 C00J C00L 1.45(2) . ?
 C00J C00M 1.38(4) . ?
 C00K H00K 0.9300 . ?
 C00K C00U 1.41(5) . ?
 C00L C00N 1.44(4) . ?
 C00M H00M 0.9300 . ?
 C00M C00W 1.43(7) . ?
 C00O H00O 0.9300 . ?
 C00O C00V 1.37(2) . ?
 C00P H00P 0.9300 . ?
 C00P C00W 1.40(3) . ?
 C00Q H00Q 0.9300 . ?
 C00Q C00U 1.412(15) . ?
 C00R H00R 0.9300 . ?
 C00S H00S 0.9300 . ?
 C00T H00T 0.9300 . ?
 C00U H00U 0.9300 . ?
 C00V H00V 0.9300 . ?
 C00W H00W 0.9300 . ?

loop_
  _geom_angle_atom_site_label_1
  _geom_angle_atom_site_label_2
  _geom_angle_atom_site_label_3
  _geom_angle
  _geom_angle_site_symmetry_1
  _geom_angle_site_symmetry_3
  _geom_angle_publ_flag
 C008 C001 H001 118.7 . . ?
 C008 C001 C00C 122.6(12) . . ?
 C00C C001 H001 118.7 . . ?
 C004 C002 C00A 120(2) . . ?
 C007 C002 C004 119(3) . . ?
 C007 C002 C00A 120.3(12) . . ?
 C005 C003 H003 121.0 . . ?
 C005 C003 C00S 118(2) . . ?
 C00S C003 H003 121.0 . . ?
 C009 C004 C002 120(2) . . ?
 C009 C004 C00K 121.8(12) . . ?
 C00K C004 C002 118(3) . . ?
 C003 C005 C007 120.3(11) . . ?
 C003 C005 C00R 124(2) . . ?
 C00R C005 C007 116(2) . . ?
 C00B C006 H006 119.3 . . ?
 C00V C006 H006 119.3 . . ?
 C00V C006 C00B 121.4(18) . . ?
 C002 C007 C005 121.0(11) . . ?
 C002 C007 C00C 123(3) . . ?
 C00C C007 C005 116(2) . . ?
 C001 C008 H008 118.0 . . ?
 C001 C008 C00A 124(3) . . ?
 C00A C008 H008 118.0 . . ?
 C004 C009 H009 118.6 . . ?
 C00R C009 C004 122.8(12) . . ?
 C00R C009 H009 118.6 . . ?
 C008 C00A C002 114(2) . . ?
 C00Q C00A C002 118.6(13) . . ?
 C00Q C00A C008 127(3) . . ?
 C006 C00B C00N 120(3) . . ?
 C00I C00B C006 123.9(18) . . ?
 C00I C00B C00N 116(2) . . ?
 C007 C00C C001 116(2) . . ?
 C00F C00C C001 122.3(11) . . ?
 C00F C00C C007 122(3) . . ?
 C00E C00D C00L 112(3) . . ?
 C00P C00D C00E 130(4) . . ?
 C00P C00D C00L 118(2) . . ?
 C00D C00E H00E 118.0 . . ?
 C00I C00E C00D 124(4) . . ?
 C00I C00E H00E 118.0 . . ?
 C00C C00F H00F 119.2 . . ?
 C00S C00F C00C 121.6(12) . . ?
 C00S C00F H00F 119.2 . . ?
 C00N C00G C00O 120(2) . . ?
 C00N C00G C00T 119(2) . . ?
 C00O C00G C00T 120(3) . . ?
 C00J C00H H00H 119.4 . . ?
 C00T C00H H00H 119.4 . . ?
 C00T C00H C00J 121.1(19) . . ?
 C00B C00I C00E 125(2) . . ?
 C00B C00I H00I 117.4 . . ?
 C00E C00I H00I 117.4 . . ?
 C00H C00J C00L 119.4(19) . . ?
 C00M C00J C00H 122(3) . . ?
 C00M C00J C00L 118(3) . . ?
 C004 C00K H00K 119.0 . . ?
 C004 C00K C00U 122.0(12) . . ?
 C00U C00K H00K 119.0 . . ?
 C00J C00L C00D 120.1(19) . . ?
 C00N C00L C00D 122(3) . . ?
 C00N C00L C00J 118(3) . . ?
 C00J C00M H00M 119.5 . . ?
 C00J C00M C00W 121(3) . . ?
 C00W C00M H00M 119.5 . . ?
 C00B C00N C00L 120(4) . . ?
 C00G C00N C00B 119(2) . . ?
 C00G C00N C00L 121(2) . . ?
 C00G C00O H00O 120.3 . . ?
 C00V C00O C00G 119(3) . . ?
 C00V C00O H00O 120.3 . . ?
 C00D C00P H00P 118.9 . . ?
 C00D C00P C00W 122(4) . . ?
 C00W C00P H00P 118.9 . . ?
 C00A C00Q H00Q 119.7 . . ?
 C00A C00Q C00U 121(3) . . ?
 C00U C00Q H00Q 119.7 . . ?
 C005 C00R H00R 119.7 . . ?
 C009 C00R C005 121(3) . . ?
 C009 C00R H00R 119.7 . . ?
 C003 C00S H00S 118.8 . . ?
 C00F C00S C003 122.4(19) . . ?
 C00F C00S H00S 118.8 . . ?
 C00G C00T H00T 119.4 . . ?
 C00H C00T C00G 121(3) . . ?
 C00H C00T H00T 119.4 . . ?
 C00K C00U H00U 119.7 . . ?
 C00Q C00U C00K 121(3) . . ?
 C00Q C00U H00U 119.7 . . ?
 C006 C00V H00V 120.0 . . ?
 C00O C00V C006 120(2) . . ?
 C00O C00V H00V 120.0 . . ?
 C00M C00W H00W 119.8 . . ?
 C00P C00W C00M 120(2) . . ?
 C00P C00W H00W 119.8 . . ?

loop_
  _geom_torsion_atom_site_label_1
  _geom_torsion_atom_site_label_2
  _geom_torsion_atom_site_label_3
  _geom_torsion_atom_site_label_4
  _geom_torsion
  _geom_torsion_site_symmetry_1
  _geom_torsion_site_symmetry_2
  _geom_torsion_site_symmetry_3
  _geom_torsion_site_symmetry_4
  _geom_torsion_publ_flag
 C001 C008 C00A C002 1(3) . . . . ?
 C001 C008 C00A C00Q 174(2) . . . . ?
 C001 C00C C00F C00S -177.8(15) . . . . ?
 C002 C004 C009 C00R 4(3) . . . . ?
 C002 C004 C00K C00U 1(3) . . . . ?
 C002 C007 C00C C001 -6(3) . . . . ?
 C002 C007 C00C C00F 176.3(19) . . . . ?
 C002 C00A C00Q C00U -2(3) . . . . ?
 C003 C005 C007 C002 -177.3(16) . . . . ?
 C003 C005 C007 C00C -4(3) . . . . ?
 C003 C005 C00R C009 178(2) . . . . ?
 C004 C002 C007 C005 0(3) . . . . ?
 C004 C002 C007 C00C -173(2) . . . . ?
 C004 C002 C00A C008 176.3(17) . . . . ?
 C004 C002 C00A C00Q 2(3) . . . . ?
 C004 C009 C00R C005 0(3) . . . . ?
 C004 C00K C00U C00Q -1(3) . . . . ?
 C005 C003 C00S C00F 1(2) . . . . ?
 C005 C007 C00C C001 -179.3(16) . . . . ?
 C005 C007 C00C C00F 3(3) . . . . ?
 C006 C00B C00I C00E 172.7(8) . . . . ?
 C006 C00B C00N C00G -1.6(19) . . . . ?
 C006 C00B C00N C00L -177.4(9) . . . . ?
 C007 C002 C004 C009 -4(3) . . . . ?
 C007 C002 C004 C00K 179.7(18) . . . . ?
 C007 C002 C00A C008 -5(3) . . . . ?
 C007 C002 C00A C00Q -179.0(17) . . . . ?
 C007 C005 C00R C009 -4(3) . . . . ?
 C007 C00C C00F C00S 0(3) . . . . ?
 C008 C001 C00C C007 2(3) . . . . ?
 C008 C001 C00C C00F 179.3(18) . . . . ?
 C008 C00A C00Q C00U -176(2) . . . . ?
 C009 C004 C00K C00U -175.3(18) . . . . ?
 C00A C002 C004 C009 175.1(19) . . . . ?
 C00A C002 C004 C00K -1(3) . . . . ?
 C00A C002 C007 C005 -179.2(14) . . . . ?
 C00A C002 C007 C00C 8(3) . . . . ?
 C00A C00Q C00U C00K 2(3) . . . . ?
 C00B C006 C00V C00O -5(2) . . . . ?
 C00C C001 C008 C00A 1(3) . . . . ?
 C00C C00F C00S C003 -2(2) . . . . ?
 C00D C00E C00I C00B 5.7(18) . . . . ?
 C00D C00L C00N C00B 3.6(15) . . . . ?
 C00D C00L C00N C00G -172.1(14) . . . . ?
 C00D C00P C00W C00M -4.5(17) . . . . ?
 C00E C00D C00L C00J 178.6(7) . . . . ?
 C00E C00D C00L C00N -2.0(14) . . . . ?
 C00E C00D C00P C00W -177.1(10) . . . . ?
 C00G C00O C00V C006 1.6(19) . . . . ?
 C00H C00J C00L C00D 176.6(11) . . . . ?
 C00H C00J C00L C00N -2.8(15) . . . . ?
 C00H C00J C00M C00W -175.9(11) . . . . ?
 C00I C00B C00N C00G 175.1(14) . . . . ?
 C00I C00B C00N C00L -0.6(17) . . . . ?
 C00J C00H C00T C00G 2.6(18) . . . . ?
 C00J C00L C00N C00B -177.0(10) . . . . ?
 C00J C00L C00N C00G 7.3(18) . . . . ?
 C00J C00M C00W C00P 1.9(18) . . . . ?
 C00K C004 C009 C00R -179(2) . . . . ?
 C00L C00D C00E C00I -2.3(14) . . . . ?
 C00L C00D C00P C00W 5.0(15) . . . . ?
 C00L C00J C00M C00W -0.2(16) . . . . ?
 C00M C00J C00L C00D 0.8(14) . . . . ?
 C00M C00J C00L C00N -178.6(8) . . . . ?
 C00N C00B C00I C00E -3.9(19) . . . . ?
 C00N C00G C00O C00V 2(2) . . . . ?
 C00N C00G C00T C00H 2(2) . . . . ?
 C00O C00G C00N C00B -2(2) . . . . ?
 C00O C00G C00N C00L 174.0(8) . . . . ?
 C00O C00G C00T C00H -179.0(11) . . . . ?
 C00P C00D C00E C00I 179.6(9) . . . . ?
 C00P C00D C00L C00J -3.1(14) . . . . ?
 C00P C00D C00L C00N 176.3(8) . . . . ?
 C00R C005 C007 C002 4(3) . . . . ?
 C00R C005 C007 C00C 177.4(17) . . . . ?
 C00S C003 C005 C007 2(3) . . . . ?
 C00S C003 C005 C00R -179.3(18) . . . . ?
 C00T C00G C00N C00B 177.4(9) . . . . ?
 C00T C00G C00N C00L -7(2) . . . . ?
 C00T C00G C00O C00V -177.4(12) . . . . ?
 C00T C00H C00J C00L -2.0(18) . . . . ?
 C00T C00H C00J C00M 173.7(9) . . . . ?
 C00V C006 C00B C00I -171.4(14) . . . . ?
 C00V C006 C00B C00N 5.1(17) . . . . ?

# start Validation Reply Form
_vrf_ATOM007_scan0001_twin1_hklf4
;
PROBLEM: _atom_site_aniso_label is missing
RESPONSE: Structure determined using isotropic refinement due to low completeness.
;
_vrf_PLAT029_scan0001_twin1_hklf4
;
PROBLEM: _diffrn_measured_fraction_theta_full value Low .      0.148 Why?  
RESPONSE: This measurement was performed at high pressure which, due to the high pressure apparatus, limits the theta range. Indeed, the diamond anvil cell metallic body typically shadows more than 60% of the reflections.
;
_vrf_PLAT088_scan0001_twin1_hklf4
;
PROBLEM: Poor Data / Parameter Ratio ....................       4.68 Note  
RESPONSE: This measurement was performed at high pressure which, due to the high pressure apparatus, limits the theta range. Indeed, the diamond anvil cell metallic body typically shadows more than 60% of the reflections.
;
_vrf_PLAT201_scan0001_twin1_hklf4
;
PROBLEM: Isotropic non-H Atoms in Main Residue(s) .......         32 Report
RESPONSE: Structure determined using isotropic refinement due to low completeness.
;
_vrf_PLAT340_scan0001_twin1_hklf4
;
PROBLEM: Low Bond Precision on  C-C Bonds ...............    0.04053 Ang.  
RESPONSE: Large errors due to low completeness.
;
_vrf_PLAT911_scan0001_twin1_hklf4
;
PROBLEM: Missing FCF Refl Between Thmin & STh/L=    0.600       2299 Report
RESPONSE: This measurement was performed at high pressure which, due to the high pressure apparatus, limits the theta range. Indeed, the diamond anvil cell metallic body typically shadows more than 60% of the reflections.
;
# end Validation Reply Form

_shelx_res_file
;
TITL scan0001_twin1_hklf4_a.res in P-1
    scan0001_twin1_hklf4.res
    created by SHELXL-2017/1 at 17:04:34 on 25-Nov-2022
REM Old TITL scan0001_twin1_hklf4_a.res in P1
REM SHELXT solution in P-1
REM R1 0.491, Rweak 0.030, Alpha 0.355, Orientation as input
REM Formula found by SHELXT: C20 Cl2
CELL 0.3738 7.5925 10.2227 11.1919 92.536 95.036 91.214
ZERR 4 0.0031 0.003 0.0021 0.019 0.023 0.028
LATT 1
SFAC C H
DISP C -0.0014 0.0004 4.7227
DISP H 0 0 0.5914
UNIT 64 40
DFIX 1.4 0.03 C00H C00J C00H C00T C006 C00V C006 C00B
DFIX 1.43 0.03 C00W C00P C00J C00L C00T C00G
DFIX 1.41 0.03 C00D C00E C00N C00B C00O C00V
DFIX 1.35 C00F C00S

L.S. 10
PLAN  5
SIZE 0.002 0.002 0.002
CONF
BOND $H
list 6
MORE -1
fmap 2
acta
OMIT 1 5 12
OMIT 2 2 10
REM <olex2.extras>
REM <HklSrc "%.\\scan0001_twin1_hklf4.hkl">
REM </olex2.extras>

WGHT    0.183600    1.710100
FVAR       0.83440
C001  1    0.307511    0.461092    0.154559    11.00000    0.02734
AFIX  43
H001  2    0.249097    0.389162    0.182363    11.00000   -1.20000
AFIX   0
C002  1    0.483934    0.675335    0.066249    11.00000    0.02188
C003  1    0.859841    0.520696    0.250473    11.00000    0.02511
AFIX  43
H003  2    0.980194    0.532078    0.273094    11.00000   -1.20000
AFIX   0
C004  1    0.579109    0.779164    0.017328    11.00000    0.02454
C005  1    0.770100    0.608462    0.176569    11.00000    0.02243

C006  1    0.254003   -0.053286    0.223334    11.00000    0.02572
AFIX  43
H006  2    0.252483   -0.134404    0.182168    11.00000   -1.20000
AFIX   0

C007  1    0.574632    0.591255    0.144341    11.00000    0.02178
C008  1    0.213400    0.544890    0.085729    11.00000    0.03007
AFIX  43
H008  2    0.092577    0.528212    0.069526    11.00000   -1.20000
AFIX   0
C009  1    0.757348    0.801627    0.052156    11.00000    0.02838
AFIX  43
H009  2    0.814181    0.873482    0.022982    11.00000   -1.20000
AFIX   0
C00A  1    0.288657    0.657924    0.036212    11.00000    0.02310

C00B  1    0.403692   -0.012251    0.295624    11.00000    0.02920
C00C  1    0.495465    0.478780    0.186727    11.00000    0.02642
C00D  1    0.730983    0.083645    0.435637    11.00000    0.02962
C00E  1    0.715775   -0.029229    0.361044    11.00000    0.02909
AFIX  43
H00E  2    0.817214   -0.076738    0.351870    11.00000   -1.20000
AFIX   0

C00F  1    0.589875    0.393966    0.257773    11.00000    0.02497
AFIX  43
H00F  2    0.532376    0.320836    0.284145    11.00000   -1.20000
AFIX   0

C00G  1    0.252814    0.178831    0.358530    11.00000    0.02803
C00H  1    0.389041    0.338364    0.509108    11.00000    0.03538
AFIX  43
H00H  2    0.380785    0.412705    0.559086    11.00000   -1.20000
AFIX   0
C00I  1    0.558688   -0.075263    0.299531    11.00000    0.02211
AFIX  43
H00I  2    0.560032   -0.155821    0.257663    11.00000   -1.20000
AFIX   0
C00J  1    0.549126    0.270392    0.512823    11.00000    0.02460

C00K  1    0.484582    0.860359   -0.060377    11.00000    0.02805
AFIX  43
H00K  2    0.544551    0.927698   -0.094238    11.00000   -1.20000
AFIX   0

C00L  1    0.560190    0.152388    0.437897    11.00000    0.01935
C00M  1    0.700619    0.317632    0.580253    11.00000    0.02449
AFIX  43
H00M  2    0.695821    0.393519    0.628728    11.00000   -1.20000
AFIX   0
C00N  1    0.402446    0.105789    0.366051    11.00000    0.02345
C00O  1    0.102513    0.137687    0.277991    11.00000    0.03711
AFIX  43
H00O  2    0.002355    0.188596    0.271390    11.00000   -1.20000
AFIX   0
C00P  1    0.875252    0.139070    0.501147    11.00000    0.03433
AFIX  43
H00P  2    0.984726    0.101163    0.495814    11.00000   -1.20000
AFIX   0

C00Q  1    0.205122    0.740733   -0.041773    11.00000    0.03026
AFIX  43
H00Q  2    0.084586    0.729198   -0.063641    11.00000   -1.20000
AFIX   0
C00R  1    0.853605    0.722348    0.127880    11.00000    0.02829
AFIX  43
H00R  2    0.973069    0.741259    0.148406    11.00000   -1.20000
AFIX   0
C00S  1    0.762488    0.413939    0.289980    11.00000    0.03215
AFIX  43
H00S  2    0.820597    0.355480    0.340187    11.00000   -1.20000
AFIX   0

C00T  1    0.247762    0.297315    0.434272    11.00000    0.04290
AFIX  43
H00T  2    0.145353    0.345832    0.431197    11.00000   -1.20000
AFIX   0

C00U  1    0.300092    0.843511   -0.089367    11.00000    0.03180
AFIX  43
H00U  2    0.240817    0.900719   -0.140283    11.00000   -1.20000
AFIX   0

C00V  1    0.107850    0.022903    0.210997    11.00000    0.03334
AFIX  43
H00V  2    0.012206   -0.003439    0.157037    11.00000   -1.20000
AFIX   0
C00W  1    0.864139    0.251641    0.576529    11.00000    0.02835
AFIX  43
H00W  2    0.963708    0.283338    0.624224    11.00000   -1.20000
AFIX   0
HKLF 4


REM  scan0001_twin1_hklf4_a.res in P-1
REM R1 =  0.0977 for     415 Fo > 4sig(Fo)  and  0.1268 for all     604 data
REM    129 parameters refined using     11 restraints

END

WGHT      0.1836      1.7101

REM Highest difference peak  0.181,  deepest hole -0.166,  1-sigma level  0.043
Q1    1   0.0886  0.4592  0.5008  11.00000  0.05    0.18
Q2    1   0.0463  0.6365  0.0570  11.00000  0.05    0.14
Q3    1   0.7339 -0.1211  0.3036  11.00000  0.05    0.14
Q4    1   0.7000  0.6969  0.0426  11.00000  0.05    0.14
Q5    1   0.4591  0.8348 -0.0031  11.00000  0.05    0.14
;
_shelx_res_checksum                84414
_shelx_hkl_file
;
   1  -1 -11    3.00    2.31
   0  -4 -13    8.20    3.25
   0  -4 -12    9.38    3.09
   1   0 -14    7.15    2.68
   1   0  -6    1.79    1.05
   0  -4 -11   -1.39    2.58
   0  -4  -8    1.32    2.06
  -1  -6  -5   -1.11    1.57
   0  -4  -7   -2.70    1.91
  -3 -10  -8    4.04    2.85
  -2  -8  -5    4.39    1.95
   1  -1  -9    8.89    1.78
   1   1 -14   15.41    2.34
   0  -4 -10    3.00    2.38
  -1  -6  -9    5.94    2.22
   1   0 -11    3.95    1.87
   1   1 -13   12.08    2.13
  -4 -11  -5   19.34    2.34
  -2  -7  -2    3.75    1.31
   0  -3 -13    1.95    2.72
   1   0  -8    4.59    1.31
  -2  -8  -7   -1.54    2.03
  -4 -11  -3    1.01    2.03
  -5 -11   1    0.01    1.53
  -1  -5 -13    9.40    2.74
   0  -2 -14   -1.52    2.48
  -3  -9  -3   -0.31    1.64
   1   2 -14   -5.67    1.98
  -1  -6  -6   -0.65    1.83
   0  -3  -9    2.07    1.77
  -3  -9  -4   -0.33    1.79
  -1  -5  -4    4.17    1.01
   1   0 -12    0.95    1.90
  -2  -7 -11   -1.20    2.27
   1   1 -10    2.42    1.33
  -2  -8  -8    5.20    2.35
  -1  -5 -10    3.44    2.08
   1   1  -9    8.05    1.22
   1   3 -14    4.45    1.56
   0  -1 -14   17.84    2.19
  -4 -11  -4    0.65    2.21
  -2  -7  -9    7.22    1.95
  -3  -9  -5    1.59    1.73
  -2  -7  -6    5.66    1.33
  -5 -11   0   -0.04    1.56
  -1  -5  -5    6.44    1.21
  -1  -4 -13   -4.12    1.92
  -1  -6  -7   -0.61    1.95
   1   0  -9    2.05    1.52
  -1  -4 -12    6.22    1.76
   1   3 -13    7.83    1.36
  -2  -6 -12   -0.02    2.17
  -3  -9  -8    8.79    2.20
  -3  -7   2    0.24    0.72
   1   4 -14    3.30    1.34
  -1  -3 -14    2.17    2.06
  -5 -11  -2    0.99    1.42
  -1  -4 -11   13.21    1.68
   0  -2  -7    4.41    0.87
  -2  -7  -7   13.97    1.36
  -3  -8  -9    4.21    1.69
  -2  -6 -11   -0.20    1.60
   1   1 -12   -0.02    1.83
  -2  -6 -10    9.51    1.68
   1   1  -8    0.52    1.00
   0  -2  -9    1.02    1.25
   1   4 -13    0.22    1.12
  -4 -10  -3    2.76    1.55
  -3  -8 -10    1.04    1.87
  -1  -4  -3    0.60    0.44
  -1  -5  -6    1.46    1.19
  -1  -3 -12    0.41    1.58
   1   2  -5   -0.04    0.34
  -3  -8  -5    7.41    1.29
  -5 -11  -1    4.88    1.55
  -1  -4  -8    0.14    1.19
  -1  -2 -14    1.05    1.73
  -2  -6  -8    1.25    1.38
   1   2  -6    0.05    0.46
  -3  -7 -11    0.04    1.86
  -1  -4  -6    1.61    0.98
   0   0 -12   -0.31    1.34
  -1  -4  -2    4.54    0.58
  -4  -9  -8    1.24    1.79
  -1  -3 -11    4.41    1.44
  -2  -6  -5    2.67    1.10
  -5 -10   1    7.22    0.97
  -2  -5 -11    3.76    1.81
  -3  -8  -8    4.07    1.60
   0   0 -11    3.49    1.37
  -4  -8   3    5.36    0.62
   1   5   0    0.54    0.40
  -1  -1 -14    3.42    1.99
  -3  -7  -9    3.41    1.95
   0  -1  -6    3.25    0.79
  -3  -7  -8    3.52    1.84
  -2  -4 -12    3.22    1.43
  -5 -10  -5   -0.73    1.75
  -3  -7 -10    2.98    2.12
  -3  -6 -11    0.02    1.55
  -5 -10  -2    0.04    1.52
  -5 -10  -4    3.67    1.19
  -1  -2 -13   -1.55    1.64
  -5  -9   4   -0.06    0.54
  -5 -10  -3    4.45    1.13
  -4  -8  -8    6.77    1.36
  -1  -3  -7    4.23    0.92
   0   2 -14    0.41    1.63
   1   7 -13    0.96    1.09
   1   5   1   -0.10    0.42
  -1  -2 -10    2.02    1.30
  -1  -3  -6   -0.36    0.72
  -4  -8  -7    0.72    1.49
  -2  -4 -10    0.79    1.29
  -2  -2 -14   -0.06    1.56
  -4  -9  -3    2.68    1.44
  -2  -3 -12    1.44    1.43
  -2  -1   8    1.96    0.64
   0   2 -12    1.30    1.13
   0   4   6    1.27    0.75
  -2  -3 -13   11.31    1.56
  -1   0 -13    3.48    1.43
   0   1 -10    1.17    0.99
  -2  -5  -4    0.03    0.93
  -3  -5 -11    0.19    1.86
  -3  -6  -8    1.01    1.54
  -1   0   6    1.35    0.61
  -3  -6  -9    1.42    1.44
   0   0  -7    0.69    0.75
   0   2   4    1.90    0.45
  -2  -2 -13    6.95    1.78
   1   6 -12    1.43    0.77
  -4  -9  -4   -0.40    1.54
  -2  -3 -11   -3.95    1.66
  -3  -6 -10   -0.02    1.64
  -3  -6  -7    1.94    1.44
   0   3 -13    3.88    1.17
  -1  -2  -8    0.53    1.04
  -3  -5 -10    6.71    2.22
  -2  -1 -14   12.55    2.51
   1   6 -11    1.78    0.74
  -4  -6 -11    4.77    2.43
   0   3 -14    3.24    1.17
  -4  -7  -8   -0.44    2.10
   0   3 -12   -0.08    1.49
  -1   1 -14    1.88    1.65
  -5  -9  -5   11.48    1.58
  -2  -4  -8    9.37    1.40
  -2  -4  -7    0.32    1.58
  -5  -8  -8    9.50    2.28
  -3  -6  -6    1.81    1.72
  -5  -9  -6    4.14    1.67
  -6 -10  -2    2.59    1.68
  -2  -1 -13    8.82    2.16
   0   2 -10   -0.87    1.30
   1   8 -12    0.01    0.86
  -5  -8  -7    2.56    2.17
  -1  -2  -6    1.09    0.93
  -2   0 -14   -0.66    2.17
  -5  -9  -3    0.99    1.53
  -1   0 -11    7.79    1.65
  -3  -5  -8    3.03    1.83
   0   4   7    1.00    1.24
   1   7 -11    1.66    1.01
   0   4   8    0.82    1.44
  -1   0 -12    5.02    1.81
   1   6   5    0.26    1.29
  -3  -3 -12    3.89    2.28
  -3  -5  -9    0.37    2.02
  -3  -4 -10   -2.85    1.88
   0   4 -12   -1.00    1.44
   1   5   4    3.17    0.97
  -4  -6  -9    4.75    2.10
   0   4 -13   10.09    1.67
  -5  -7  -9    5.84    2.43
  -1  -2  -5    3.56    0.88
  -1   3 -14    4.23    1.85
   0   4 -14   -0.83    1.09
  -1   2 -14    2.67    1.94
  -1   0 -10    1.94    1.46
   1   7   6    2.82    1.45
  -2   0  11    1.43    1.32
  -1   2 -13    4.75    1.77
   0   2  -9    1.82    1.08
  -3  -2 -13    4.27    2.30
  -4  -6  -8    4.69    2.06
  -2   0 -13    8.53    2.05
  -3  -6   1    1.29    0.65
   1   4   3    1.90    0.75
  -4  -5 -10    8.29    2.82
   2  10  -2    2.47    0.85
  -2  -1 -12    0.56    1.94
   1   5  -9    2.30    0.90
  -5  -8  -4    1.03    2.16
  -4  -6  -7    2.97    2.24
   0   6 -13    5.05    1.35
  -2  -4  -3   -1.38    1.06
  -6  -9  -4    4.67    2.36
  -2  -1 -11    2.30    2.32
  -1   1   9    8.81    1.31
  -1   4 -14    0.07    2.15
   1   5   5    5.09    1.37
  -1   0   8   -3.23    1.35
  -3  -4   8   -0.18    0.74
  -5  -8  -5    1.20    1.75
   0   2   7    4.59    1.38
   1   4   2    4.42    0.63
  -1   2  10    2.55    1.60
  -5  -7  -7    7.89    2.54
  -2   0 -12    7.15    2.92
   2  10   3   15.81    1.99
  -3  -3 -10   -2.87    2.62
  -2   0  12   11.46    2.08
   1   6   6    0.54    1.80
  -4  -6  -6   10.95    2.59
  -4  -4 -12    2.01    2.43
   2  10  -3    4.36    0.77
  -1   1 -11    7.15    1.99
  -2   1 -13   -2.43    2.90
  -2   2 -14    2.49    2.93
  -4  -4 -11   -2.87    3.15
  -1  -2  -4    0.13    0.80
  -3  -4  -8    2.30    2.42
  -6  -9  -2    7.94    2.43
   2  10   4    1.57    2.41
  -1   1 -10    6.63    2.15
  -3  -4  -9    6.41    2.38
  -2  -1 -10    2.40    2.36
  -5  -7  -6   -5.54    2.68
  -4  -5  -9    1.21    3.10
   1   7   7    8.16    2.01
  -6  -9  -3   -1.51    2.25
  -3  -5  -4    1.16    1.71
  -4  -5  -8    6.14    3.67
   1   6   8    8.61    3.04
   2   9  -3    4.48    0.68
  -4  -4 -10    0.04    3.53
  -3  -4  -7    5.55    2.67
  -5  -8  -2    3.77    2.12
   2  10  -4    1.00    0.68
   1   7   9   17.97    3.31
   2   9   4   10.65    2.20
  -5  -8  -1   12.02    1.90
   0   2   8    9.24    2.27
   0   3   9   -3.36    2.16
   0   1   6    1.27    1.45
  -3  -3  -9    6.99    3.24
   1   9 -11    0.01    0.87
   2   8   0    0.51    1.11
  -3  -3  11    1.51    1.62
   2   8   3   -3.21    2.33
  -1   3 -12    4.10    2.94
  -5  -6  -8   22.53    3.93
   0   1  -5    4.17    1.03
  -5  -5 -10    5.00    4.19
  -3  -1 -12   21.19    3.92
   0   4  11   -0.86    3.39
   0   4  10    1.42    2.37
  -6  -9   0    8.29    2.03
  -5  -8   0    8.62    1.66
   2   9   5    3.92    2.86
  -2   0  13   11.57    3.21
  -4  -7   3   -0.23    0.80
  -1   1  11    0.40    2.83
   2   8  -2    0.69    0.85
  -2   0 -11    0.98    3.10
  -3  -2  13    7.92    2.57
  -3  -5  -3    7.13    1.91
  -2   1 -12   -3.18    3.27
  -3   0 -13    9.65    3.95
  -2   3 -14   -4.37    3.40
  -4  -5  -7    6.64    4.39
   1   5   8   12.88    3.99
  -4  -6  -4   29.50    3.70
  -6  -9   1    0.87    2.27
  -2  -1  -9    8.19    3.85
  -3  -4  -6   24.92    3.79
   2  10   2    4.89    1.68
   2  11  -5    2.08    0.62
   2   8   5    3.69    3.74
  -1   0  10   18.09    3.52
  -5  -4 -11    1.86    5.75
   0   1   7   13.65    2.49
  -2  -1  12    5.33    3.90
   1   8 -10   -0.58    1.22
  -5  -6  -7    8.95    4.99
  -6  -9   6    2.28    0.45
  -4  -2 -12   19.91    5.78
  -6  -8  -4    2.25    4.55
   1   4   7    4.78    3.44
   0   4  12   13.88    4.93
  -4  -1 -13    3.53    5.97
  -6  -9   4    0.58    1.27
  -5  -8   3   -0.65    1.19
  -1   5 -13    3.44    4.05
  -2   0 -10    9.80    4.20
   1   5   9   11.40    4.59
  -4  -6  -3    9.10    3.33
   1   7  -9    3.91    1.12
  -5  -8   4    2.70    0.86
   0   3  -8    3.03    2.36
  -5  -8   5   -0.14    0.55
  -1   3 -11   17.29    3.69
  -4  -4  13   -0.42    3.19
   2   8  -3    1.77    0.84
  -2  -8  -4   77.64    2.54
   1   0 -13   52.33    2.41
   0  -3 -14   26.54    2.99
  -3 -10  -6  205.74    3.41
  -1  -5  -2   39.08    1.25
  -1  -6 -12   34.76    3.04
  -3 -10  -7   38.13    2.83
  -1  -6 -11   39.92    3.14
  -1  -6 -10   81.97    2.91
   1   0 -10   36.02    1.80
  -3  -9  -2   73.58    2.02
  -1  -6  -8   29.95    2.06
  -2  -8  -9   18.51    3.58
   0  -3 -12   72.25    2.63
   0  -3 -11   76.91    2.45
   0  -2  -3 4726.73    6.10
  -1  -5 -12   18.51    2.63
   0  -2 -13  146.10    2.78
  -2  -7  -3   85.30    1.75
  -1  -4  -1   55.14    0.87
   1   1  -6   56.51    1.07
  -1  -6  -4   41.09    1.93
  -2  -6   0   19.46    0.90
   1  -1 -10   17.09    2.16
   1   2 -13   47.37    1.78
   0  -3  -5   10.41    1.12
   0  -2 -12   25.95    2.03
  -3  -9  -6  210.64    2.79
  -3  -9  -7  470.60    3.93
   1   1  -7   13.27    0.78
  -1  -5  -9   17.14    1.87
   0   2   2 9999.00    7.29
   0  -2 -11  257.40    2.73
  -1  -5  -8   15.11    1.45
   1   2 -12   75.31    1.81
  -1  -5 -11   19.81    1.90
  -1  -5  -7  195.27    2.11
  -5 -10   3  190.99    1.68
  -4 -10  -2   47.54    1.73
   0  -3 -10   19.37    2.18
   0  -2 -10   47.12    1.62
   0  -1 -13   43.17    1.88
  -3  -8  -1  215.47    1.88
  -4 -10  -7   32.43    2.07
  -4 -10  -5   15.04    1.70
  -4 -10  -6   63.03    2.01
  -2  -7 -10   97.71    2.66
  -1  -5  -3   37.91    1.17
   0  -2  -8   14.96    1.13
   1   1  -5  133.36    1.16
  -2  -6  -1   17.22    0.78
   0   0 -14  197.42    2.43
  -5 -11  -3   35.58    1.52
  -3  -8  -2   57.31    1.26
   1   3 -12   91.54    1.59
   0  -1  -2  794.52    1.58
  -4 -10  -1   -2.66    1.61
   0  -1 -11   20.49    1.34
  -5 -10   2  119.27    1.27
   1   2  -9   26.65    0.94
   0  -1 -12  307.61    2.75
   1   5 -14   24.40    1.25
  -3  -8  -3   49.80    1.29
   0   0 -13   47.09    1.65
  -1  -4  -9  430.02    2.82
   1   2  -4 1655.13    2.38
  -3  -8  -6   29.74    1.45
   1   2  -8   21.25    0.80
   1   3 -11   32.48    1.10
  -3  -8  -4   67.85    1.48
   0  -1 -10   83.29    1.52
  -2  -7  -8   16.02    1.65
  -2  -5 -12    0.06    1.86
  -1  -4  -4   60.20    1.01
  -1  -3 -13   16.12    1.76
  -1  -4  -7   10.08    1.11
  -2  -6  -3   18.23    0.98
  -2  -6  -9   16.55    1.70
   1   4 -12   16.57    1.04
  -2  -6  -4  106.53    1.42
  -4  -9  -1  168.26    1.68
   1   5 -13   14.04    1.11
   1   2 -11   38.26    1.31
   0   1 -14  100.19    1.96
   1   2  -7   76.35    0.91
  -2  -6  -6  190.50    1.96
   0  -1  -3 2397.59    3.54
  -4 -10  -4    0.91    1.48
  -4  -9  -7   14.43    1.68
   0   1 -13   20.18    1.73
  -4  -9  -6  142.56    2.45
   0  -1  -8   20.15    1.16
   0   2   3 4717.77    5.39
  -4  -9  -5   74.68    2.02
  -1   0   5    7.35    0.55
   0   3   4  111.11    1.17
  -1  -3   0    6.36    0.27
  -2  -5 -10   28.49    1.96
  -2  -2   6   39.99    0.65
   0  -1  -7   17.41    1.01
  -2  -5   1  367.38    1.21
   1   4 -11  173.29    1.56
   1   6   1  826.63    2.61
   1   3  -9    9.07    0.94
   0  -2  -5   20.83    0.77
  -1  -3  -9  807.92    3.96
   0  -1  -5    6.34    0.63
  -4  -9   0  202.04    1.57
  -1  -4  -5   42.59    1.04
   0   0 -10   35.92    1.41
  -4  -9  -2   20.96    1.22
  -1  -2 -12  209.78    2.68
  -3  -7   0   15.80    0.86
  -2  -6  -7   25.25    1.43
   0   1   2  793.66    1.46
   1   3 -10  174.94    1.44
  -1  -1 -13   39.48    1.50
  -1  -2 -11  142.98    1.78
   0  -1  -9  148.05    1.74
  -3  -7   1    9.36    0.62
  -2  -5  -8   58.88    1.40
   1   4  -1 1629.94    2.02
  -3  -7  -6   11.06    1.25
   0   2 -13   24.12    1.21
  -5 -10   0   25.28    1.15
   0   0  -9  190.02    1.55
   1   5 -12   22.12    1.19
  -3  -7  -1   17.89    0.76
  -1  -1   4  627.88    1.39
  -3  -7  -2  130.11    1.26
  -3  -7  -3  617.87    2.52
   1   6   2  624.08    2.19
  -2  -5  -9    9.56    1.22
  -1  -3  -1  187.74    0.85
  -4  -8   2   14.64    0.82
   1   5 -11   27.29    0.84
  -1   0 -14   33.20    1.40
  -3  -5 -12   20.46    1.74
  -3  -7  -7   22.11    1.41
  -1   1   7  214.44    1.47
  -2  -5  -5  329.51    2.05
  -4  -8  -6   29.57    1.45
  -1  -3  -2   16.04    0.48
  -3  -7  -4  848.16    3.07
   0   1 -11   20.60    1.01
  -2  -5  -1   25.04    0.63
  -1  -3  -4    5.14    0.70
  -5  -9  -7   27.19    1.71
  -1  -3  -3   16.23    0.60
  -6 -10   4    5.61    0.82
  -4  -8  -5   26.81    1.56
  -1  -2  -9   46.61    1.43
   1   3  -6  409.19    1.32
  -1  -1 -11  272.49    2.52
  -5  -9   3   27.14    0.68
  -1  -3  -5   35.76    0.84
   1   4   0  808.90    1.67
  -1  -1 -12  126.79    1.94
  -4  -8  -4  518.90    3.00
  -4  -7  -9   18.18    1.90
  -2  -5  -6  654.44    2.89
   0   0  -8   65.51    1.12
  -4  -7 -10   16.01    1.83
   1   5 -10  105.77    1.09
  -2  -3   5 1147.19    1.64
  -2  -5  -3   21.54    0.92
  -4  -8  -1  214.00    1.74
  -2  -2   7    7.32    0.66
   0   1  -9   61.79    1.29
   0   3   5    8.52    0.72
   1   5   2   45.19    0.83
  -3  -4   7  166.71    0.83
  -4  -8   1   86.62    0.97
  -1  -1 -10   52.27    1.93
   0   5 -14   15.89    1.36
   1   3  -5  989.95    1.68
  -2  -3 -10   50.61    2.08
  -2  -5  -7 1548.38    4.59
   1   4 -10  628.51    2.60
   1   4   1   49.43    0.74
  -1   1   8   66.03    1.52
   1   6   4   44.47    1.40
  -3  -3   9   19.04    0.86
   0   0  -5   55.07    0.92
  -5  -9  -2   16.83    1.68
   0   3   6   85.28    1.51
  -3  -3 -13   38.81    2.74
  -3  -6  -5   27.99    1.62
  -2  -2 -12   37.39    2.22
  -3  -6   3    9.21    0.42
   1   3  -7    4.87    0.46
  -6 -10   2   17.82    1.02
  -5  -9  -1   53.38    1.72
   1   7   5   42.49    1.69
   1   6   3   52.85    1.11
  -2  -4  -9   37.83    1.66
  -6 -10   1   23.75    1.47
  -6 -10  -1   18.41    1.57
  -6 -10   0   72.52    1.80
  -3  -6  -4  333.22    2.56
  -4  -8  -2   84.07    1.48
  -4  -7  -6   14.00    1.84
  -1   0   7   21.46    1.03
  -2  -2 -11   20.25    1.98
   0   0  -4  289.37    1.42
  -3  -4 -11   20.50    2.17
   0   3 -11  109.34    1.83
  -1   1 -12   21.28    1.86
  -5  -8  -6   13.62    2.06
  -4  -7  -5   51.50    1.78
  -4  -6 -10   23.43    2.59
  -1  -1   5  132.65    1.07
  -3  -6  -2  106.52    1.47
  -3  -5  -7   31.03    1.75
  -2  -4  -5  370.74    2.52
   0   1  -7  301.00    1.92
  -1  -1  -8   31.45    1.32
  -1  -1  -9   93.29    1.91
  -4  -8  -3  423.32    2.62
  -4  -8   0  461.97    2.00
  -5  -9   0   36.14    1.51
  -2  -2 -10   30.74    1.69
  -3  -6   2   13.70    0.64
  -4  -7  -4  279.88    2.62
  -2  -4  -4  206.26    1.78
  -3  -6   0   50.94    1.00
   2  10  -1    7.78    1.03
  -2  -1   9  144.68    1.76
   2  10   0   11.54    1.13
  -4  -5   9   13.84    0.83
   0   0  -3   44.94    0.56
   0   4   9   19.67    2.11
   0   1  -8   62.32    1.36
   0   3   8   26.59    1.87
  -4  -7  -3  110.80    2.26
  -2  -3  -7   61.52    1.94
  -2  -4  -6  178.68    2.12
  -1  -1   6   55.69    1.14
   1   5  -8  401.51    1.77
  -2  -3   6 1808.26    3.02
   2   9  -1   12.99    0.93
  -2  -3  -8  354.68    2.91
  -2  -2  -9   43.46    2.15
  -1   0  -9  168.29    2.52
  -1   2  11    0.85    2.07
   0   1  -6   24.80    1.06
  -2  -2   8   37.60    1.08
   1   5   3   32.42    1.06
   1   4   4   51.22    1.43
   0   1   5    5.74    0.92
  -5  -8  -3   51.81    2.14
   2  10   1   36.54    1.30
  -3  -2  12   47.06    2.06
   2   9  -2   25.35    0.85
   0   3   7   36.75    1.45
   0   2   5   18.49    0.86
  -3  -6  -1   23.05    0.93
   0   2  -8   11.64    1.32
  -3  -5  -5  334.43    3.47
  -1  -2  -3  153.31    1.53
   1   7 -10   82.97    1.15
   1   6  -9   10.09    0.81
   2   9   2   16.41    1.63
  -2  -4  -2    3.64    1.10
  -3  -5  -6  114.82    2.44
   0   3 -10   10.70    1.31
   0   5 -13   21.50    1.56
   0   5 -12   16.11    1.80
   1   3   0    6.11    0.40
  -1   3 -13   53.18    2.29
  -1  -1  -7   44.74    1.65
  -1  -1  -6   32.05    1.47
   1   3   1  182.34    1.30
  -4  -7   0   61.07    1.78
   1   4  -6  544.61    1.62
  -2  -4  -1    8.32    0.91
   2   8   2   31.28    1.72
   1   3   2   17.29    1.01
  -4  -7  -1   22.17    1.52
  -1  -2  -2  183.68    1.61
  -1   0  -8  114.11    2.62
   2   8  -1   16.77    1.07
  -4  -7   2   16.21    1.04
   1   3   3   21.53    1.35
   2   9   1   25.29    1.50
   0   5 -11   18.39    2.17
  -2  -1  11   24.60    2.26
   2   8   4   85.46    3.01
  -4  -5  10   12.88    1.18
   0   0   2  336.74    1.42
   1   7  10  187.15    6.01
  -4  -7  -2   92.08    2.04
   2   7   1   17.00    1.66
  -3  -4   9   21.29    1.31
  -1   1  -9   29.95    3.37
   2   9   6    6.53    4.33
  -2  -3   7  211.76    1.70
   1   5  -7  106.41    1.28
  -4  -7   4    8.30    0.54
   1   4   5   46.57    1.56
  -6  -8  -6    9.59    3.05
  -6  -8  -5   30.33    3.71
   2   7   3   63.73    3.28
  -2  -2  10   14.97    2.19
   1   6   7    4.23    2.33
   0   2  -7    1.42    1.21
  -3  -2 -11  180.23    4.49
  -5  -8   1    1.86    1.93
  -2  -3  -4   79.04    2.66
  -2  -2  -7    4.19    3.37
   2   7   4   42.68    3.48
   1   6  10   74.98    5.71
  -2  -3  -5  987.57    5.10
   2   9   7   91.89    5.21
   0   3  11   66.76    5.11
  -4  -3 -11    9.64    4.13
   2   8   6   38.63    4.33
  -1   4 -13   -0.31    2.88
  -5  -7  -4    3.47    4.06
  -6  -7  -7    8.01    5.41
   1   7   8    3.49    2.44
   1   6  -8  517.13    2.59
  -2   0  14   -1.06    4.64
  -1   2 -11   -3.48    2.50
  -3  -3  12   54.38    3.62
  -5  -5  -9    6.37    5.42
  -1   2 -10    5.61    3.44
  -4  -7   1    4.03    1.32
  -4  -4  12    3.95    1.81
  -2  -3  -6  151.98    2.46
   0   6 -12    2.02    1.89
  -1   4 -12    0.08    3.70
   2   9  -4   41.05    0.80
   0   3  10   21.50    3.15
   0   2   9   -1.36    3.81
  -3  -3  -8   19.38    4.34
  -4  -4  -9    9.76    5.12
  -1  -2   4 1632.97    3.93
   0   6 -11    6.53    3.01
  -2  -2   9    2.10    1.27
   1   4  -5 1163.27    2.68
  -1  -2  -1  165.21    1.61
  -1  -1   8   -0.26    2.57
  -1   2  13   32.06    5.15
  -1   1  12   -0.43    4.31
   0   0   3   35.45    1.08
   2  10  -5   11.20    0.52
   2   7  -2   13.58    1.46
  -5  -6  11   33.11    1.42
  -1   0  -7   13.93    2.57
  -6  -9   5    1.76    0.92
   1   9 -10    3.89    2.06
   0   7 -12    1.75    3.19
  -2  -3   8    5.31    2.20
   0   0   0    0.00    0.00


TITL scan0001_twin1_hklf4 in P-1
REM P-1 (#2 in standard setting)
CELL 0.37380   7.592550  10.222711  11.191858  92.5365  95.0362  91.2137
ZERR    3.00   0.003105   0.003021   0.002062   0.0190   0.0225   0.0282
LATT  1
SFAC C H
UNIT 48.00 30.00
TREF
HKLF 4
END
_computing_structure_solution     'SHELXT 2014/5 (Sheldrick, 2014)'
_computing_structure_solution     'SHELXT 2014/5 (Sheldrick, 2014)'
;
_shelx_hkl_checksum                45569
loop_
  _axis.id
  _axis.type
  _axis.equipment
  _axis.parity
  _axis.depends_on
  _axis.zero
  _axis.vector[1]
  _axis.vector[2]
  _axis.vector[3]
 source . source . . . 0.99989035 0.00000000 -0.01480840
 omega rotation goniometer -1 . -0.04403000 0.00000000 0.00000000 1.00000000
 kappa rotation goniometer -1 omega 0.00000000 -0.76604444 0.00000000 0.64278761
 phi rotation goniometer -1 kappa . 0.00000000 0.00000000 1.00000000
 theta rotation goniometer -1 . -1.06829000 0.00000000 0.00000000 1.00000000
 matrixX general general . phi . 1.00000000 0.00000000 0.00000000
 matrixY general general . phi . 0.00000000 1.00000000 0.00000000
 matrixZ general general . phi . 0.00000000 0.00000000 1.00000000
 dacX translation general . phi . 0.00000000 1.00000000 0.00000000
 dacY translation general . phi . -1.00000000 0.00000000 0.00000000
 dacZ translation general . phi . 0.00000000 0.00000000 1.00000000

loop_
  _hkl_oxdiff_h
  _hkl_oxdiff_k
  _hkl_oxdiff_l
  _hkl_oxdiff_f2
  _hkl_oxdiff_sig
  _hkl_oxdiff_ba
 1 -1 -11 300.020 231.299 0
 0 -4 -13 819.849 324.920 0
 0 -4 -12 938.292 309.032 0
 1 0 -14 715.239 268.151 0
 1 0 -6 179.428 104.853 0
 0 -4 -11 -139.166 258.414 0
 0 -4 -8 132.315 205.996 0
 -1 -6 -5 -111.462 157.025 0
 0 -4 -7 -270.407 191.040 0
 -3 -10 -8 404.513 285.291 0
 -2 -8 -5 439.456 194.699 0
 1 -1 -9 888.756 178.100 0
 1 1 -14 1540.90 233.995 0
 0 -4 -10 300.205 237.638 0
 -1 -6 -9 594.436 222.245 0
 1 0 -11 395.178 186.967 0
 1 1 -13 1208.10 212.620 0
 -4 -11 -5 1934.00 234.108 0
 -2 -7 -2 375.216 131.289 0
 0 -3 -13 194.619 272.180 0
 1 0 -8 459.441 130.992 0
 -2 -8 -7 -153.541 203.448 0
 -4 -11 -3 100.609 203.043 0
 -5 -11 1 1.31185 153.144 0
 -1 -5 -13 940.153 274.275 0
 0 -2 -14 -151.671 248.205 0
 -3 -9 -3 -31.0037 163.585 0
 1 2 -14 -566.972 198.097 0
 -1 -6 -6 -65.0429 183.483 0
 0 -3 -9 206.914 176.838 0
 -3 -9 -4 -32.6656 178.597 0
 -1 -5 -4 416.804 101.100 0
 1 0 -12 94.9755 190.220 0
 -2 -7 -11 -120.386 226.563 0
 1 1 -10 242.443 132.642 0
 -2 -8 -8 520.326 234.829 0
 -1 -5 -10 344.141 208.105 0
 1 1 -9 805.573 121.570 0
 1 3 -14 445.380 155.831 0
 0 -1 -14 1784.49 218.735 0
 -4 -11 -4 64.9271 221.238 0
 -2 -7 -9 721.770 194.594 0
 -3 -9 -5 158.832 172.834 0
 -2 -7 -6 566.312 133.181 0
 -5 -11 0 -4.28962 156.040 0
 -1 -5 -5 644.423 120.587 0
 -1 -4 -13 -412.490 191.891 0
 -1 -6 -7 -60.9813 194.785 0
 1 0 -9 204.925 152.197 0
 -1 -4 -12 622.213 176.190 0
 1 3 -13 783.376 136.141 0
 -2 -6 -12 -2.36938 216.640 0
 -3 -9 -8 878.725 220.196 0
 -3 -7 2 24.4521 71.6639 0
 1 4 -14 330.291 134.163 0
 -1 -3 -14 216.640 206.198 0
 -5 -11 -2 99.1555 142.343 0
 -1 -4 -11 1321.48 168.380 0
 0 -2 -7 440.822 86.8484 0
 -2 -7 -7 1396.93 136.396 0
 -3 -8 -9 421.118 168.559 0
 -2 -6 -11 -19.7761 160.431 0
 1 1 -12 -1.83239 182.670 0
 -2 -6 -10 951.301 167.540 0
 1 1 -8 52.2341 99.8947 0
 0 -2 -9 102.119 124.693 0
 1 4 -13 22.0408 112.416 0
 -4 -10 -3 276.408 154.682 0
 -3 -8 -10 103.961 186.887 0
 -1 -4 -3 59.8562 43.9144 0
 -1 -5 -6 146.401 118.640 0
 -1 -3 -12 41.4499 157.708 0
 1 2 -5 -4.34885 33.8242 0
 -3 -8 -5 741.438 129.202 0
 -5 -11 -1 488.512 154.540 0
 -1 -4 -8 13.5065 118.673 0
 -1 -2 -14 104.780 173.378 0
 -2 -6 -8 125.400 137.807 0
 1 2 -6 5.20183 46.3798 0
 -3 -7 -11 4.42080 185.779 0
 -1 -4 -6 161.301 97.8639 0
 0 0 -12 -31.4118 133.963 0
 -1 -4 -2 454.230 57.8188 0
 -4 -9 -8 124.063 179.040 0
 -1 -3 -11 441.008 143.872 0
 -2 -6 -5 266.957 109.944 0
 -5 -10 1 722.078 96.6554 0
 -2 -5 -11 375.596 180.791 0
 -3 -8 -8 407.486 160.422 0
 0 0 -11 349.427 136.884 0
 -4 -8 3 536.548 62.0311 0
 1 5 0 53.5519 39.9372 0
 -1 -1 -14 342.071 198.868 0
 -3 -7 -9 341.128 195.304 0
 0 -1 -6 325.465 79.3854 0
 -3 -7 -8 352.311 183.809 0
 -2 -4 -12 321.617 143.195 0
 -5 -10 -5 -72.6103 175.315 0
 -3 -7 -10 297.827 212.374 0
 -3 -6 -11 1.77483 154.594 0
 -5 -10 -2 4.23454 152.470 0
 -5 -10 -4 366.909 119.023 0
 -1 -2 -13 -154.568 163.975 0
 -5 -9 4 -5.56138 53.5230 0
 -5 -10 -3 445.114 112.568 0
 -4 -8 -8 677.135 135.967 0
 -1 -3 -7 422.664 92.2394 0
 0 2 -14 41.1164 163.041 0
 1 7 -13 96.5014 108.519 0
 1 5 1 -9.69146 41.7318 0
 -1 -2 -10 202.425 129.878 0
 -1 -3 -6 -35.8684 72.0076 0
 -4 -8 -7 71.7056 148.850 0
 -2 -4 -10 79.1589 128.659 0
 -2 -2 -14 -5.71656 155.822 0
 -4 -9 -3 268.133 144.394 0
 -2 -3 -12 143.709 143.448 0
 -2 -1 8 195.856 63.8009 0
 0 2 -12 129.955 112.879 0
 0 4 6 126.947 74.7734 0
 -2 -3 -13 1131.36 155.688 0
 -1 0 -13 347.711 143.053 0
 0 1 -10 116.627 98.7502 0
 -2 -5 -4 3.04868 93.1940 0
 -3 -5 -11 19.1599 186.444 0
 -3 -6 -8 101.089 153.692 0
 -1 0 6 135.034 61.1219 0
 -3 -6 -9 142.211 144.188 0
 0 0 -7 69.1844 74.6091 0
 0 2 4 190.375 45.2069 0
 -2 -2 -13 695.235 178.137 0
 1 6 -12 142.744 77.1131 0
 -4 -9 -4 -39.8791 153.881 0
 -2 -3 -11 -395.260 165.967 0
 -3 -6 -10 -1.79217 164.274 0
 -3 -6 -7 194.332 143.554 0
 0 3 -13 388.434 117.068 0
 -1 -2 -8 53.2358 104.253 0
 -3 -5 -10 671.321 222.082 0
 -2 -1 -14 1255.45 251.185 0
 1 6 -11 177.768 74.2522 0
 -4 -6 -11 477.232 243.441 0
 0 3 -14 323.615 117.354 0
 -4 -7 -8 -43.5373 209.790 0
 0 3 -12 -7.71177 149.115 0
 -1 1 -14 188.342 165.375 0
 -5 -9 -5 1148.27 157.762 0
 -2 -4 -8 937.424 140.227 0
 -2 -4 -7 32.3627 158.260 0
 -5 -8 -8 950.170 227.659 0
 -3 -6 -6 180.751 171.817 0
 -5 -9 -6 414.220 167.331 0
 -6 -10 -2 258.638 167.937 0
 -2 -1 -13 881.851 216.515 0
 0 2 -10 -86.5523 129.758 0
 1 8 -12 0.69375 86.4107 0
 -5 -8 -7 255.952 217.349 0
 -1 -2 -6 109.019 93.1910 0
 -2 0 -14 -66.0195 217.304 0
 -5 -9 -3 98.6716 152.748 0
 -1 0 -11 778.913 165.389 0
 -3 -5 -8 303.003 182.705 0
 0 4 7 100.459 124.153 0
 1 7 -11 166.241 100.642 0
 0 4 8 81.7461 143.667 0
 -1 0 -12 501.709 181.352 0
 1 6 5 25.8367 129.311 0
 -3 -3 -12 389.138 227.867 0
 -3 -5 -9 36.6644 201.706 0
 -3 -4 -10 -284.956 188.335 0
 0 4 -12 -99.5971 144.008 0
 1 5 4 316.621 97.2630 0
 -4 -6 -9 475.389 210.163 0
 0 4 -13 1009.58 166.803 0
 -5 -7 -9 583.821 243.241 0
 -1 -2 -5 356.425 87.7673 0
 -1 3 -14 423.450 184.873 0
 0 4 -14 -82.5779 108.896 0
 -1 2 -14 267.123 193.861 0
 -1 0 -10 193.967 145.682 0
 1 7 6 281.666 145.172 0
 -2 0 11 143.331 132.421 0
 -1 2 -13 474.600 177.346 0
 0 2 -9 181.590 108.413 0
 -3 -2 -13 426.958 230.309 0
 -4 -6 -8 469.014 206.151 0
 -2 0 -13 853.233 204.638 0
 -3 -6 1 128.695 65.4725 0
 1 4 3 190.382 75.2099 0
 -4 -5 -10 829.453 282.052 0
 2 10 -2 247.017 84.7533 0
 -2 -1 -12 56.2254 193.590 0
 1 5 -9 229.867 90.2960 0
 -5 -8 -4 102.638 215.970 0
 -4 -6 -7 296.864 223.937 0
 0 6 -13 504.950 135.496 0
 -2 -4 -3 -138.463 105.923 0
 -6 -9 -4 466.917 235.795 0
 -2 -1 -11 230.128 232.426 0
 -1 1 9 881.302 131.242 0
 -1 4 -14 6.94856 214.944 0
 1 5 5 509.395 137.454 0
 -1 0 8 -323.270 135.377 0
 -3 -4 8 -17.5824 73.8453 0
 -5 -8 -5 120.205 174.793 0
 0 2 7 458.875 137.933 0
 1 4 2 442.136 63.2880 0
 -1 2 10 254.725 160.416 0
 -5 -7 -7 789.187 253.738 0
 -2 0 -12 715.235 291.619 0
 2 10 3 1580.95 198.584 0
 -3 -3 -10 -287.142 262.166 0
 -2 0 12 1146.33 207.797 0
 1 6 6 54.4887 180.403 0
 -4 -6 -6 1094.91 259.204 0
 -4 -4 -12 201.395 242.708 0
 2 10 -3 436.311 76.5993 0
 -1 1 -11 715.254 198.795 0
 -2 1 -13 -243.032 290.375 0
 -2 2 -14 248.710 293.220 0
 -4 -4 -11 -286.765 315.491 0
 -1 -2 -4 13.3410 79.5894 0
 -3 -4 -8 229.965 242.487 0
 -6 -9 -2 794.257 242.530 0
 2 10 4 157.218 240.553 0
 -1 1 -10 663.512 214.736 0
 -3 -4 -9 641.373 238.444 0
 -2 -1 -10 240.433 235.825 0
 -5 -7 -6 -554.448 267.714 0
 -4 -5 -9 120.600 309.962 0
 1 7 7 816.112 201.474 0
 -6 -9 -3 -150.643 225.433 0
 -3 -5 -4 115.841 170.838 0
 -4 -5 -8 614.358 366.706 0
 1 6 8 861.551 304.029 0
 2 9 -3 448.116 67.9321 0
 -4 -4 -10 4.43317 353.321 0
 -3 -4 -7 554.693 266.756 0
 -5 -8 -2 377.420 212.150 0
 2 10 -4 99.8096 68.2814 0
 1 7 9 1797.44 330.646 0
 2 9 4 1064.62 220.322 0
 -5 -8 -1 1202.44 189.555 0
 0 2 8 924.518 226.649 0
 0 3 9 -335.695 216.037 0
 0 1 6 126.801 145.130 0
 -3 -3 -9 699.103 323.697 0
 1 9 -11 0.65418 86.8207 0
 2 8 0 51.3625 111.312 0
 -3 -3 11 150.694 162.300 0
 2 8 3 -320.933 232.848 0
 -1 3 -12 410.272 294.206 0
 -5 -6 -8 2253.37 393.458 0
 0 1 -5 417.245 103.461 0
 -5 -5 -10 500.014 418.548 0
 -3 -1 -12 2119.39 391.810 0
 0 4 11 -85.7353 338.551 0
 0 4 10 142.497 236.577 0
 -6 -9 0 828.785 203.237 0
 -5 -8 0 862.468 165.800 0
 2 9 5 392.381 286.090 0
 -2 0 13 1157.47 320.823 0
 -4 -7 3 -23.1914 80.2145 0
 -1 1 11 40.4111 282.809 0
 2 8 -2 68.8091 85.3873 0
 -2 0 -11 97.8736 309.859 0
 -3 -2 13 791.917 257.403 0
 -3 -5 -3 712.918 190.772 0
 -2 1 -12 -317.948 327.255 0
 -3 0 -13 964.698 395.398 0
 -2 3 -14 -437.431 339.792 0
 -4 -5 -7 663.599 439.390 0
 1 5 8 1288.60 399.173 0
 -4 -6 -4 2950.63 370.396 0
 -6 -9 1 87.3932 226.929 0
 -2 -1 -9 818.819 385.532 0
 -3 -4 -6 2491.77 379.126 0
 2 10 2 488.786 168.472 0
 2 11 -5 208.062 62.1333 0
 2 8 5 368.813 374.344 0
 -1 0 10 1809.27 351.649 0
 -5 -4 -11 186.289 575.029 0
 0 1 7 1365.10 248.619 0
 -2 -1 12 532.963 389.802 0
 1 8 -10 -58.3545 121.768 0
 -5 -6 -7 895.486 499.025 0
 -6 -9 6 228.185 45.4716 0
 -4 -2 -12 1990.94 577.902 0
 -6 -8 -4 224.606 455.091 0
 1 4 7 478.447 344.089 0
 0 4 12 1387.80 493.209 0
 -4 -1 -13 353.286 597.306 0
 -6 -9 4 58.3219 127.247 0
 -5 -8 3 -64.9386 118.741 0
 -1 5 -13 344.516 405.131 0
 -2 0 -10 980.498 420.457 0
 1 5 9 1140.50 458.776 0
 -4 -6 -3 910.383 333.231 0
 1 7 -9 391.308 112.508 0
 -5 -8 4 270.007 86.3406 0
 0 3 -8 303.322 236.152 0
 -5 -8 5 -13.7983 54.7811 0
 -1 3 -11 1729.65 368.848 0
 -4 -4 13 -42.2996 319.426 0
 2 8 -3 177.419 83.6364 0
 -2 -8 -4 7764.45 253.574 0
 1 0 -13 5233.71 241.425 0
 0 -3 -14 2654.09 298.705 0
 -3 -10 -6 20575.8 340.745 0
 -1 -5 -2 3908.02 125.140 0
 -1 -6 -12 3476.19 304.051 0
 -3 -10 -7 3813.08 283.278 0
 -1 -6 -11 3992.42 313.728 0
 -1 -6 -10 8197.37 291.238 0
 1 0 -10 3602.72 179.736 0
 -3 -9 -2 7358.66 202.226 0
 -1 -6 -8 2995.30 206.007 0
 -2 -8 -9 1851.33 358.463 0
 0 -3 -12 7225.45 262.957 0
 0 -3 -11 7692.22 245.101 0
 0 -2 -3 472720. 610.055 0
 -1 -5 -12 1851.50 262.691 0
 0 -2 -13 14611.9 278.303 0
 -2 -7 -3 8530.57 175.334 0
 -1 -4 -1 5514.37 86.8341 0
 1 1 -6 5651.12 106.780 0
 -1 -6 -4 4108.94 193.253 0
 -2 -6 0 1945.76 90.0730 0
 1 -1 -10 1708.81 215.931 0
 1 2 -13 4737.80 178.044 0
 0 -3 -5 1040.86 112.032 0
 0 -2 -12 2595.15 202.753 0
 -3 -9 -6 21066.3 278.977 0
 -3 -9 -7 47064.4 392.709 0
 1 1 -7 1327.22 78.1283 0
 -1 -5 -9 1713.93 187.011 0
 0 2 2 999999. 729.484 0
 0 -2 -11 25742.2 273.080 0
 -1 -5 -8 1511.47 145.307 0
 1 2 -12 7531.44 181.234 0
 -1 -5 -11 1981.67 190.111 0
 -1 -5 -7 19529.4 211.365 0
 -5 -10 3 19101.3 167.614 0
 -4 -10 -2 4754.04 173.409 0
 0 -3 -10 1937.38 217.684 0
 0 -2 -10 4712.20 161.631 0
 0 -1 -13 4317.49 188.444 0
 -3 -8 -1 21549.1 188.077 0
 -4 -10 -7 3243.49 207.481 0
 -4 -10 -5 1503.99 169.940 0
 -4 -10 -6 6303.46 201.340 0
 -2 -7 -10 9771.82 265.993 0
 -1 -5 -3 3791.40 117.453 0
 0 -2 -8 1496.19 113.482 0
 1 1 -5 13337.3 116.430 0
 -2 -6 -1 1722.11 78.3602 0
 0 0 -14 19743.5 243.034 0
 -5 -11 -3 3558.75 151.632 0
 -3 -8 -2 5731.39 126.083 0
 1 3 -12 9154.89 158.857 0
 0 -1 -2 79459.9 158.358 0
 -4 -10 -1 -265.756 161.324 0
 0 -1 -11 2048.73 134.430 0
 -5 -10 2 11927.9 127.464 0
 1 2 -9 2665.22 94.4313 0
 0 -1 -12 30764.1 274.584 0
 1 5 -14 2440.26 125.113 0
 -3 -8 -3 4980.86 128.726 0
 0 0 -13 4709.53 165.043 0
 -1 -4 -9 43006.0 281.556 0
 1 2 -4 165529. 238.278 0
 -3 -8 -6 2974.73 145.489 0
 1 2 -8 2125.29 80.0183 0
 1 3 -11 3248.09 110.341 0
 -3 -8 -4 6785.90 147.849 0
 0 -1 -10 8329.99 152.099 0
 -2 -7 -8 1602.10 164.683 0
 -2 -5 -12 6.26384 185.980 0
 -1 -4 -4 6021.05 100.623 0
 -1 -3 -13 1612.55 176.227 0
 -1 -4 -7 1008.19 111.152 0
 -2 -6 -3 1823.16 98.3991 0
 -2 -6 -9 1655.45 170.062 0
 1 4 -12 1656.68 103.538 0
 -2 -6 -4 10654.0 141.603 0
 -4 -9 -1 16827.4 167.519 0
 1 5 -13 1404.04 110.841 0
 1 2 -11 3826.73 131.032 0
 0 1 -14 10019.5 196.245 0
 1 2 -7 7636.09 91.0688 0
 -2 -6 -6 19051.9 195.936 0
 0 -1 -3 239783. 353.757 0
 -4 -10 -4 91.3442 148.014 0
 -4 -9 -7 1442.68 168.369 0
 0 1 -13 2017.88 173.150 0
 -4 -9 -6 14257.6 245.366 0
 0 -1 -8 2015.03 115.900 0
 0 2 3 471824. 539.048 0
 -4 -9 -5 7469.08 202.401 0
 -1 0 5 735.002 55.4730 0
 0 3 4 11111.7 117.155 0
 -1 -3 0 635.882 26.9832 0
 -2 -5 -10 2849.17 195.899 0
 -2 -2 6 3999.00 65.1599 0
 0 -1 -7 1740.95 101.384 0
 -2 -5 1 36741.4 121.178 0
 1 4 -11 17331.0 155.705 0
 1 6 1 82671.1 261.356 0
 1 3 -9 906.891 94.0638 0
 0 -2 -5 2082.86 77.2164 0
 -1 -3 -9 80799.8 395.902 0
 0 -1 -5 633.969 62.9441 0
 -4 -9 0 20205.7 156.564 0
 -1 -4 -5 4259.67 104.358 0
 0 0 -10 3592.35 140.674 0
 -4 -9 -2 2095.89 122.040 0
 -1 -2 -12 20979.6 268.066 0
 -3 -7 0 1580.49 85.8874 0
 -2 -6 -7 2524.94 143.314 0
 0 1 2 79374.0 146.419 0
 1 3 -10 17496.2 144.466 0
 -1 -1 -13 3948.28 149.869 0
 -1 -2 -11 14299.5 177.817 0
 0 -1 -9 14806.6 173.555 0
 -3 -7 1 936.072 61.6316 0
 -2 -5 -8 5888.76 140.287 0
 1 4 -1 163010. 202.158 0
 -3 -7 -6 1105.95 124.760 0
 0 2 -13 2412.64 120.518 0
 -5 -10 0 2527.88 115.368 0
 0 0 -9 19004.2 155.030 0
 1 5 -12 2212.65 119.328 0
 -3 -7 -1 1789.16 75.6513 0
 -1 -1 4 62794.2 139.226 0
 -3 -7 -2 13012.2 126.081 0
 -3 -7 -3 61792.8 252.238 0
 1 6 2 62414.4 218.839 0
 -2 -5 -9 956.553 121.967 0
 -1 -3 -1 18775.5 84.6711 0
 -4 -8 2 1463.73 82.0636 0
 1 5 -11 2728.84 83.5308 0
 -1 0 -14 3320.62 140.101 0
 -3 -5 -12 2045.83 174.354 0
 -3 -7 -7 2211.58 140.707 0
 -1 1 7 21446.4 147.353 0
 -2 -5 -5 32954.6 205.049 0
 -4 -8 -6 2956.98 145.106 0
 -1 -3 -2 1603.68 47.7887 0
 -3 -7 -4 84824.1 306.779 0
 0 1 -11 2059.73 100.739 0
 -2 -5 -1 2504.47 62.6680 0
 -1 -3 -4 513.774 69.5313 0
 -5 -9 -7 2719.33 170.620 0
 -1 -3 -3 1623.48 60.0866 0
 -6 -10 4 561.043 81.8625 0
 -4 -8 -5 2681.15 156.138 0
 -1 -2 -9 4661.72 142.904 0
 1 3 -6 40922.7 131.552 0
 -1 -1 -11 27252.2 251.918 0
 -5 -9 3 2714.58 68.1433 0
 -1 -3 -5 3576.29 84.4904 0
 1 4 0 80897.6 167.144 0
 -1 -1 -12 12680.2 194.455 0
 -4 -8 -4 51895.1 299.812 0
 -4 -7 -9 1818.33 190.120 0
 -2 -5 -6 65450.7 289.049 0
 0 0 -8 6551.42 112.084 0
 -4 -7 -10 1600.93 182.937 0
 1 5 -10 10577.9 109.003 0
 -2 -3 5 114730. 163.622 0
 -2 -5 -3 2154.20 91.9961 0
 -4 -8 -1 21402.0 174.325 0
 -2 -2 7 732.084 66.1535 0
 0 1 -9 6179.29 128.580 0
 0 3 5 852.465 72.1391 0
 1 5 2 4519.76 83.2408 0
 -3 -4 7 16672.4 83.2626 0
 -4 -8 1 8663.01 96.5379 0
 -1 -1 -10 5227.21 193.119 0
 0 5 -14 1589.39 136.444 0
 1 3 -5 99004.4 168.128 0
 -2 -3 -10 5061.72 208.408 0
 -2 -5 -7 154853. 459.011 0
 1 4 -10 62856.9 260.429 0
 1 4 1 4943.44 74.4296 0
 -1 1 8 6603.21 152.494 0
 1 6 4 4447.49 139.680 0
 -3 -3 9 1904.00 86.4637 0
 0 0 -5 5507.58 92.0599 0
 -5 -9 -2 1682.83 168.239 0
 0 3 6 8528.88 150.573 0
 -3 -3 -13 3881.07 274.227 0
 -3 -6 -5 2799.76 161.940 0
 -2 -2 -12 3739.68 222.461 0
 -3 -6 3 920.893 42.4958 0
 1 3 -7 487.122 46.1812 0
 -6 -10 2 1781.86 102.285 0
 -5 -9 -1 5338.50 171.574 0
 1 7 5 4249.51 168.977 0
 1 6 3 5285.64 110.706 0
 -2 -4 -9 3783.14 165.731 0
 -6 -10 1 2374.95 147.514 0
 -6 -10 -1 1841.09 157.456 0
 -6 -10 0 7252.61 179.869 0
 -3 -6 -4 33325.4 255.601 0
 -4 -8 -2 8407.92 148.260 0
 -4 -7 -6 1399.82 183.662 0
 -1 0 7 2145.95 103.095 0
 -2 -2 -11 2024.96 198.188 0
 0 0 -4 28939.4 142.346 0
 -3 -4 -11 2049.92 217.249 0
 0 3 -11 10934.8 182.831 0
 -1 1 -12 2128.67 185.679 0
 -5 -8 -6 1361.86 205.851 0
 -4 -7 -5 5150.67 178.326 0
 -4 -6 -10 2342.75 259.064 0
 -1 -1 5 13266.1 107.418 0
 -3 -6 -2 10653.2 147.212 0
 -3 -5 -7 3103.43 174.558 0
 -2 -4 -5 37077.7 252.116 0
 0 1 -7 30103.1 191.739 0
 -1 -1 -8 3145.81 132.133 0
 -1 -1 -9 9329.43 191.337 0
 -4 -8 -3 42335.9 261.692 0
 -4 -8 0 46201.5 199.681 0
 -5 -9 0 3614.20 150.939 0
 -2 -2 -10 3074.80 169.400 0
 -3 -6 2 1370.30 64.3748 0
 -4 -7 -4 27990.7 262.052 0
 -2 -4 -4 20627.8 178.514 0
 -3 -6 0 5094.41 100.123 0
 2 10 -1 778.006 102.812 0
 -2 -1 9 14469.4 175.543 0
 2 10 0 1153.98 113.475 0
 -4 -5 9 1384.42 82.5244 0
 0 0 -3 4494.48 56.0325 0
 0 4 9 1967.11 211.028 0
 0 1 -8 6232.57 135.723 0
 0 3 8 2659.29 187.368 0
 -4 -7 -3 11081.3 226.362 0
 -2 -3 -7 6152.92 193.664 0
 -2 -4 -6 17869.5 211.835 0
 -1 -1 6 5569.43 113.704 0
 1 5 -8 40154.7 177.053 0
 -2 -3 6 180844. 301.530 0
 2 9 -1 1299.33 92.8372 0
 -2 -3 -8 35471.3 291.290 0
 -2 -2 -9 4346.03 215.387 0
 -1 0 -9 16830.9 251.698 0
 -1 2 11 84.8257 206.829 0
 0 1 -6 2480.30 105.954 0
 -2 -2 8 3760.26 107.781 0
 1 5 3 3242.55 105.840 0
 1 4 4 5122.05 143.004 0
 0 1 5 573.620 91.5809 0
 -5 -8 -3 5181.10 213.965 0
 2 10 1 3653.93 130.439 0
 -3 -2 12 4706.54 206.122 0
 2 9 -2 2535.67 84.7585 0
 0 3 7 3674.91 145.413 0
 0 2 5 1848.73 86.1084 0
 -3 -6 -1 2305.28 93.3549 0
 0 2 -8 1163.91 132.499 0
 -3 -5 -5 33446.0 347.295 0
 -1 -2 -3 15332.5 152.778 0
 1 7 -10 8297.51 115.435 0
 1 6 -9 1009.25 80.5801 0
 2 9 2 1641.44 162.772 0
 -2 -4 -2 364.007 110.100 0
 -3 -5 -6 11483.3 243.961 0
 0 3 -10 1070.01 130.782 0
 0 5 -13 2150.24 156.513 0
 0 5 -12 1611.30 179.892 0
 1 3 0 611.062 39.6175 0
 -1 3 -13 5318.43 228.523 0
 -1 -1 -7 4474.43 165.316 0
 -1 -1 -6 3204.86 147.238 0
 1 3 1 18236.0 130.499 0
 -4 -7 0 6107.84 178.191 0
 1 4 -6 54465.9 161.945 0
 -2 -4 -1 831.958 91.1515 0
 2 8 2 3127.86 172.275 0
 1 3 2 1729.48 101.028 0
 -4 -7 -1 2216.95 151.583 0
 -1 -2 -2 18369.5 160.865 0
 -1 0 -8 11412.5 261.604 0
 2 8 -1 1677.59 106.922 0
 -4 -7 2 1621.21 104.136 0
 1 3 3 2153.43 134.521 0
 2 9 1 2529.10 150.135 0
 0 5 -11 1839.25 217.212 0
 -2 -1 11 2460.31 225.783 0
 2 8 4 8547.08 301.375 0
 -4 -5 10 1288.09 117.952 0
 0 0 2 33677.1 141.871 0
 1 7 10 18717.3 601.259 0
 -4 -7 -2 9208.99 203.550 0
 2 7 1 1699.96 165.700 0
 -3 -4 9 2129.52 131.098 0
 -1 1 -9 2995.08 337.323 0
 2 9 6 653.064 433.505 0
 -2 -3 7 21178.2 169.790 0
 1 5 -7 10641.7 127.752 0
 -4 -7 4 830.155 54.2968 0
 1 4 5 4657.87 155.934 0
 -6 -8 -6 958.792 304.733 0
 -6 -8 -5 3032.81 371.281 0
 2 7 3 6373.95 328.346 0
 -2 -2 10 1496.68 218.555 0
 1 6 7 423.366 233.027 0
 0 2 -7 141.892 120.770 0
 -3 -2 -11 18024.7 449.401 0
 -5 -8 1 186.162 193.051 0
 -2 -3 -4 7904.74 266.133 0
 -2 -2 -7 418.754 337.165 0
 2 7 4 4267.94 348.448 0
 1 6 10 7498.55 571.250 0
 -2 -3 -5 98766.4 510.445 0
 2 9 7 9190.21 521.158 0
 0 3 11 6676.83 510.749 0
 -4 -3 -11 964.195 413.200 0
 2 8 6 3862.89 432.669 0
 -1 4 -13 -30.5167 287.959 0
 -5 -7 -4 347.089 405.778 0
 -6 -7 -7 801.258 540.742 0
 1 7 8 349.079 244.253 0
 1 6 -8 51718.5 259.051 0
 -2 0 14 -105.670 463.645 0
 -1 2 -11 -348.333 250.107 0
 -3 -3 12 5438.27 362.048 0
 -5 -5 -9 637.546 542.514 0
 -1 2 -10 561.359 344.457 0
 -4 -7 1 403.408 131.596 0
 -4 -4 12 395.322 181.394 0
 -2 -3 -6 15199.5 246.431 0
 0 6 -12 202.363 189.131 0
 -1 4 -12 7.89716 369.736 0
 2 9 -4 4105.08 80.0244 0
 0 3 10 2149.91 315.294 0
 0 2 9 -136.121 380.718 0
 -3 -3 -8 1938.34 433.668 0
 -4 -4 -9 976.404 512.336 0
 -1 -2 4 163313. 393.222 0
 0 6 -11 652.940 300.640 0
 -2 -2 9 209.602 127.401 0
 1 4 -5 116339. 267.939 0
 -1 -2 -1 16522.7 160.918 0
 -1 -1 8 -26.0777 257.272 0
 -1 2 13 3206.13 514.624 0
 -1 1 12 -42.7697 430.748 0
 0 0 3 3545.75 108.307 0
 2 10 -5 1120.55 51.5699 0
 2 7 -2 1358.56 146.509 0
 -5 -6 11 3310.99 142.147 0
 -1 0 -7 1393.36 257.064 0
 -6 -9 5 175.592 91.8788 0
 1 9 -10 389.350 205.771 0
 0 7 -12 174.854 319.299 0
 -2 -3 8 530.961 220.084 0

_ins_header
;
TITL scan0001_twin1_hklf4 in P-1 
REM P-1 (#2 in standard setting)
CELL 0.37380   7.592550  10.222711  11.191858  92.5365  95.0362  91.2137
ZERR    3.00   0.003105   0.003021   0.002062   0.0190   0.0225   0.0282
LATT  1
SFAC C H
UNIT 48.00 30.00
TREF
HKLF 4
END
;
_olex2_submission_special_instructions  'No special instructions were received'
_oxdiff_exptl_absorpt_empirical_details
;
Empirical correction (ABSPACK) includes:
- Frame scaling
;
_oxdiff_exptl_absorpt_empirical_full_max  2.127
_oxdiff_exptl_absorpt_empirical_full_min  0.552
_oxdiff_twin_integration_method    simultaneous
_oxdiff_twin_items                 2
loop_
  _twin_individual_id
  _twin_individual_mass_fraction_refined
  _oxdiff_twin_reflns_isolated
  _oxdiff_twin_reflns_overlapped
  _twin_individual_twin_lattice_type
  _twin_individual_twin_matrix_11
  _twin_individual_twin_matrix_12
  _twin_individual_twin_matrix_13
  _twin_individual_twin_matrix_21
  _twin_individual_twin_matrix_22
  _twin_individual_twin_matrix_23
  _twin_individual_twin_matrix_31
  _twin_individual_twin_matrix_32
  _twin_individual_twin_matrix_33
 1 0.9938 659 1 ref 1.0000 0.0000 0.0000 0.0000 1.0000 0.0000 0.0000 0.0000
 1.0000
 2 0.0062 562 1 nmt -0.9264 -0.1532 -0.2852 -0.2450 0.9763 0.0285 0.6206 0.0535
 -0.8703

_twin_special_details
;
Component 2 rotated by -155.1244\% 
around [-0.08 1.00 0.00] (reciprocal) or [-0.11 0.99 0.04] (direct)
;
