# Supplementary material for: Polymorphism of pyrene on compression to 35 GPa in a diamond anvil cell
Source: Commun Chem. 2024 Sep 17;7:209. doi: 10.1038/s42004-024-01294-0 (PMC11405754; doi:10.1038/s42004-024-01294-0)
Supplement: Supplementary file 8 — Supplementary Data 5 [file 42004_2024_1294_MOESM8_ESM.cif]

data_scan0001
_audit_creation_date               2022-11-25
_audit_creation_method
;
Olex2 1.5
(compiled 2022.04.07 svn.rca3783a0 for OlexSys, GUI svn.r6498)
;
_shelx_SHELXL_version_number       '2017/1'
_audit_contact_author_address      ?
_audit_contact_author_email        ?
_audit_contact_author_name         ''
_audit_contact_author_phone        ?
_publ_contact_author_id_orcid      ?
_publ_section_references
;
Dolomanov, O.V., Bourhis, L.J., Gildea, R.J, Howard, J.A.K. & Puschmann, H.
 (2009), J. Appl. Cryst. 42, 339-341.

Sheldrick, G.M. (2008). Acta Cryst. A64, 112-122.

Sheldrick, G.M. (2015). Acta Cryst. A71, 3-8.
;
_chemical_name_common              ?
_chemical_name_systematic          ?
_chemical_formula_moiety           'C16 H10'
_chemical_formula_sum              'C16 H10'
_chemical_formula_weight           202.24
_chemical_melting_point            ?
_chemical_oxdiff_formula           C16H10
loop_
  _atom_type_symbol
  _atom_type_description
  _atom_type_scat_dispersion_real
  _atom_type_scat_dispersion_imag
  _atom_type_scat_source
 'C' 'C' -0.0014 0.0004 'International Tables Vol C Tables 4.2.6.8 and 6.1.1.4'
 'H' 'H' 0.0000 0.0000 'International Tables Vol C Tables 4.2.6.8 and 6.1.1.4'

_shelx_space_group_comment
;
The symmetry employed for this shelxl refinement is uniquely defined
by the following loop, which should always be used as a source of
symmetry information in preference to the above space-group names.
They are only intended as comments.
;
_space_group_crystal_system        'triclinic'
_space_group_IT_number             2
_space_group_name_H-M_alt          'P -1'
_space_group_name_Hall             '-P 1'
loop_
  _space_group_symop_operation_xyz
 'x, y, z'
 '-x, -y, -z'

_cell_length_a                     7.477(2)
_cell_length_b                     10.070(2)
_cell_length_c                     10.879(3)
_cell_angle_alpha                  92.434(19)
_cell_angle_beta                   94.73(2)
_cell_angle_gamma                  90.86(2)
_cell_volume                       815.5(4)
_cell_formula_units_Z              4
_cell_measurement_reflns_used      356
_cell_measurement_temperature      293(2)
_cell_measurement_theta_max        15.4830
_cell_measurement_theta_min        1.9650
_shelx_estimated_absorpt_T_max     1.000
_shelx_estimated_absorpt_T_min     1.000
_exptl_absorpt_coefficient_mu      0.040
_exptl_absorpt_correction_T_max    1.00000
_exptl_absorpt_correction_T_min    0.18005
_exptl_absorpt_correction_type     multi-scan
_exptl_absorpt_process_details
;
CrysAlisPro 1.171.42.49 (Rigaku Oxford Diffraction, 2022)
Empirical absorption correction using spherical harmonics,
implemented in SCALE3 ABSPACK scaling algorithm.
;
_exptl_absorpt_special_details     ?
_exptl_crystal_colour             colourless
_exptl_crystal_colour_lustre       clear
_exptl_crystal_colour_primary      orange
_exptl_crystal_density_diffrn      1.647
_exptl_crystal_density_meas        ?
_exptl_crystal_density_method      ?
_exptl_crystal_description         block
_exptl_crystal_F_000               424
_exptl_crystal_size_max            0.012
_exptl_crystal_size_mid            0.012
_exptl_crystal_size_min            0.008
_exptl_transmission_factor_max     ?
_exptl_transmission_factor_min     ?
_diffrn_reflns_av_R_equivalents    0.0342
_diffrn_reflns_av_unetI/netI       0.0547
_diffrn_reflns_Laue_measured_fraction_full  0.255
_diffrn_reflns_Laue_measured_fraction_max  0.236
_diffrn_reflns_limit_h_max         4
_diffrn_reflns_limit_h_min         -7
_diffrn_reflns_limit_k_max         13
_diffrn_reflns_limit_k_min         -12
_diffrn_reflns_limit_l_max         14
_diffrn_reflns_limit_l_min         -14
_diffrn_reflns_number              1378
_diffrn_reflns_point_group_measured_fraction_full  0.255
_diffrn_reflns_point_group_measured_fraction_max  0.236
_diffrn_reflns_theta_full          12.961
_diffrn_reflns_theta_max           14.830
_diffrn_reflns_theta_min           1.484
_diffrn_ambient_temperature        293(2)
_diffrn_detector                   'Hybrid Pixel Array Detector'
_diffrn_detector_area_resol_mean   13.3333
_diffrn_measured_fraction_theta_full  0.255
_diffrn_measured_fraction_theta_max  0.236
_diffrn_measurement_details
;
List of Runs (angles in degrees, time in seconds):

  # Type    Start    End  Width  t~exp~   \w     \q     \k     \f   Frames
--------------------------------------------------------------------------
  1  \w    -20.00  30.00   0.50    1.00    --    0.00   0.00   0.00  100
;
_diffrn_measurement_device         'abstract diffractometer'
_diffrn_measurement_device_type   
 'esperanto-CrysAlisPro-abstract goniometer imported esperanto images'
_diffrn_measurement_method         '\w scans'
_diffrn_orient_matrix_axis[1]      matrixX
_diffrn_orient_matrix_axis[2]      matrixY
_diffrn_orient_matrix_axis[3]      matrixZ
_diffrn_orient_matrix_type        
 'CrysAlisPro convention (1999,Acta A55,543-557)'
_diffrn_orient_matrix_UB_11        -0.0441382000
_diffrn_orient_matrix_UB_12        0.0139083000
_diffrn_orient_matrix_UB_13        -0.0112673000
_diffrn_orient_matrix_UB_21        0.0066530000
_diffrn_orient_matrix_UB_22        0.0279174000
_diffrn_orient_matrix_UB_23        0.0237801000
_diffrn_orient_matrix_UB_31        0.0229058000
_diffrn_orient_matrix_UB_32        0.0201986000
_diffrn_orient_matrix_UB_33        -0.0223255000
_diffrn_radiation_monochromator    synchrotron
_diffrn_radiation_probe            x-ray
_diffrn_radiation_type             synchrotron
_diffrn_radiation_wavelength       0.3738
_diffrn_source                     synchrotron
_reflns_Friedel_coverage           0.000
_reflns_Friedel_fraction_full      .
_reflns_Friedel_fraction_max       .
_reflns_number_gt                  558
_reflns_number_total               1036
_reflns_special_details
;
 Reflections were merged by SHELXL according to the crystal
 class for the calculation of statistics and refinement.
 
 _reflns_Friedel_fraction is defined as the number of unique
 Friedel pairs measured divided by the number that would be
 possible theoretically, ignoring centric projections and
 systematic absences.
;
_reflns_threshold_expression       'I > 2\s(I)'
_computing_cell_refinement         'CrysAlisPro 1.171.42.49 (Rigaku OD, 2022)'
_computing_data_collection         'CrysAlisPro 1.171.42.49 (Rigaku OD, 2022)'
_computing_data_reduction          'CrysAlisPro 1.171.42.49 (Rigaku OD, 2022)'
_computing_molecular_graphics      'Olex2 1.5 (Dolomanov et al., 2009)'
_computing_publication_material    'Olex2 1.5 (Dolomanov et al., 2009)'
_computing_structure_refinement    'XL  (Sheldrick, 2008)'
_computing_structure_solution      'SHELXT 2014/5 (Sheldrick, 2014)'
_refine_diff_density_max           0.506
_refine_diff_density_min           -0.381
_refine_diff_density_rms           0.102
_refine_ls_extinction_coef         .
_refine_ls_extinction_method       none
_refine_ls_goodness_of_fit_ref     1.398
_refine_ls_hydrogen_treatment      constr
_refine_ls_matrix_type             full
_refine_ls_number_parameters       129
_refine_ls_number_reflns           1036
_refine_ls_number_restraints       0
_refine_ls_R_factor_all            0.1855
_refine_ls_R_factor_gt             0.1341
_refine_ls_restrained_S_all        1.398
_refine_ls_shift/su_max            0.000
_refine_ls_shift/su_mean           0.000
_refine_ls_structure_factor_coef   Fsqd
_refine_ls_weighting_details      
 'w=1/[\s^2^(Fo^2^)+(0.2000P)^2^] where P=(Fo^2^+2Fc^2^)/3'
_refine_ls_weighting_scheme        calc
_refine_ls_wR_factor_gt            0.3696
_refine_ls_wR_factor_ref           0.3928
_refine_special_details            ?
_olex2_refinement_description
;
1. Fixed Uiso
 At 1.2 times of:
  All C(H) groups
2.a Aromatic/amide H refined with riding coordinates:
 C001(H001), C003(H003), C006(H006), C008(H008), C009(H009), C00E(H00E),
 C00F(H00F), C00H(H00H), C00I(H00I), C00K(H00K), C00M(H00M), C00O(H00O),
 C00P(H00P), C00Q(H00Q), C00R(H00R), C00S(H00S), C00T(H00T), C00U(H00U),
 C00V(H00V), C00W(H00W)
;
_atom_sites_solution_hydrogens     geom
_atom_sites_solution_primary       dual
_atom_sites_solution_secondary     ?
loop_
  _atom_site_label
  _atom_site_type_symbol
  _atom_site_fract_x
  _atom_site_fract_y
  _atom_site_fract_z
  _atom_site_U_iso_or_equiv
  _atom_site_adp_type
  _atom_site_occupancy
  _atom_site_site_symmetry_order
  _atom_site_calc_flag
  _atom_site_refinement_flags_posn
  _atom_site_refinement_flags_adp
  _atom_site_refinement_flags_occupancy
  _atom_site_disorder_assembly
  _atom_site_disorder_group
 C001 C 0.294(4) 0.4611(15) 0.1542(11) 0.025(2) Uiso 1 1 d . . . . .
 H001 H 0.233642 0.389566 0.184466 0.030 Uiso 1 1 calc R U . . .
 C002 C 0.474(4) 0.6787(14) 0.0656(11) 0.023(2) Uiso 1 1 d . . . . .
 C003 C 0.852(4) 0.5228(15) 0.2493(12) 0.031(2) Uiso 1 1 d . . . . .
 H003 H 0.972898 0.538704 0.272419 0.037 Uiso 1 1 calc R U . . .
 C004 C 0.582(4) 0.7813(15) 0.0176(11) 0.022(2) Uiso 1 1 d . . . . .
 C005 C 0.764(4) 0.6114(14) 0.1764(11) 0.022(2) Uiso 1 1 d . . . . .
 C006 C 0.259(5) -0.0618(16) 0.2254(14) 0.023(2) Uiso 1 1 d . . . . .
 H006 H 0.254831 -0.146346 0.187194 0.028 Uiso 1 1 calc R U . . .
 C007 C 0.581(4) 0.5899(13) 0.1456(10) 0.0178(18) Uiso 1 1 d . . . . .
 C008 C 0.208(4) 0.5394(14) 0.0870(11) 0.026(2) Uiso 1 1 d . . . . .
 H008 H 0.085829 0.525314 0.068562 0.031 Uiso 1 1 calc R U . . .
 C009 C 0.762(4) 0.8015(14) 0.0498(11) 0.022(2) Uiso 1 1 d . . . . .
 H009 H 0.823131 0.869641 0.015050 0.027 Uiso 1 1 calc R U . . .
 C00A C 0.299(4) 0.6554(14) 0.0355(10) 0.022(2) Uiso 1 1 d . . . . .
 C00B C 0.416(5) -0.0219(17) 0.2998(15) 0.027(2) Uiso 1 1 d . . . . .
 C00C C 0.482(4) 0.4790(14) 0.1858(11) 0.023(2) Uiso 1 1 d . . . . .
 C00D C 0.725(4) 0.0866(15) 0.4341(12) 0.023(2) Uiso 1 1 d . . . . .
 C00E C 0.729(4) -0.0371(15) 0.3598(12) 0.029(2) Uiso 1 1 d . . . . .
 H00E H 0.834862 -0.083170 0.353000 0.035 Uiso 1 1 calc R U . . .
 C00F C 0.583(4) 0.3925(15) 0.2561(11) 0.027(2) Uiso 1 1 d . . . . .
 H00F H 0.523940 0.318002 0.282207 0.032 Uiso 1 1 calc R U . . .
 C00G C 0.260(5) 0.1790(18) 0.3584(16) 0.028(2) Uiso 1 1 d . . . . .
 C00H C 0.394(5) 0.3410(18) 0.5102(15) 0.029(2) Uiso 1 1 d . . . . .
 H00H H 0.384849 0.415365 0.562913 0.034 Uiso 1 1 calc R U . . .
 C00I C 0.566(5) -0.0836(17) 0.2988(15) 0.027(2) Uiso 1 1 d . . . . .
 H00I H 0.565769 -0.164657 0.254506 0.032 Uiso 1 1 calc R U . . .
 C00J C 0.542(5) 0.2766(18) 0.5132(15) 0.027(2) Uiso 1 1 d . . . . .
 C00K C 0.476(4) 0.8644(14) -0.0620(11) 0.022(2) Uiso 1 1 d . . . . .
 H00K H 0.531975 0.935717 -0.095822 0.027 Uiso 1 1 calc R U . . .
 C00L C 0.561(5) 0.1526(16) 0.4393(13) 0.024(2) Uiso 1 1 d . . . . .
 C00M C 0.705(4) 0.3200(15) 0.5834(13) 0.022(2) Uiso 1 1 d . . . . .
 H00M H 0.703961 0.394175 0.637183 0.026 Uiso 1 1 calc R U . . .
 C00N C 0.398(5) 0.1091(16) 0.3652(14) 0.023(2) Uiso 1 1 d . . . . .
 C00O C 0.104(5) 0.1400(18) 0.2747(13) 0.037(3) Uiso 1 1 d . . . . .
 H00O H 0.003678 0.193410 0.266901 0.044 Uiso 1 1 calc R U . . .
 C00P C 0.878(4) 0.1409(17) 0.5011(13) 0.034(2) Uiso 1 1 d . . . . .
 H00P H 0.989476 0.101394 0.497894 0.040 Uiso 1 1 calc R U . . .
 C00Q C 0.205(4) 0.7391(15) -0.0415(12) 0.031(2) Uiso 1 1 d . . . . .
 H00Q H 0.082066 0.726846 -0.061209 0.037 Uiso 1 1 calc R U . . .
 C00R C 0.848(4) 0.7267(14) 0.1283(11) 0.027(2) Uiso 1 1 d . . . . .
 H00R H 0.966643 0.747913 0.154424 0.032 Uiso 1 1 calc R U . . .
 C00S C 0.770(4) 0.4081(15) 0.2922(12) 0.027(2) Uiso 1 1 d . . . . .
 H00S H 0.833664 0.347443 0.340157 0.033 Uiso 1 1 calc R U . . .
 C00T C 0.251(4) 0.3023(16) 0.4324(12) 0.030(2) Uiso 1 1 d . . . . .
 H00T H 0.148356 0.353518 0.425970 0.036 Uiso 1 1 calc R U . . .
 C00U C 0.300(4) 0.8438(15) -0.0898(12) 0.027(2) Uiso 1 1 d . . . . .
 H00U H 0.238021 0.900586 -0.142831 0.032 Uiso 1 1 calc R U . . .
 C00V C 0.111(5) 0.0190(18) 0.2063(16) 0.031(2) Uiso 1 1 d . . . . .
 H00V H 0.016533 -0.007089 0.148616 0.037 Uiso 1 1 calc R U . . .
 C00W C 0.858(5) 0.2568(18) 0.5733(15) 0.034(3) Uiso 1 1 d . . . . .
 H00W H 0.959697 0.292628 0.618019 0.041 Uiso 1 1 calc R U . . .

_geom_special_details
;
 All esds (except the esd in the dihedral angle between two l.s. planes)
 are estimated using the full covariance matrix.  The cell esds are taken
 into account individually in the estimation of esds in distances, angles
 and torsion angles; correlations between esds in cell parameters are only
 used when they are defined by crystal symmetry.  An approximate (isotropic)
 treatment of cell esds is used for estimating esds involving l.s. planes.
;
loop_
  _geom_bond_atom_site_label_1
  _geom_bond_atom_site_label_2
  _geom_bond_distance
  _geom_bond_site_symmetry_2
  _geom_bond_publ_flag
 C001 H001 0.9300 . ?
 C001 C008 1.24(4) . ?
 C001 C00C 1.43(4) . ?
 C002 C004 1.446(13) . ?
 C002 C007 1.47(4) . ?
 C002 C00A 1.34(4) . ?
 C003 H003 0.9300 . ?
 C003 C005 1.36(4) . ?
 C003 C00S 1.413(12) . ?
 C004 C009 1.37(4) . ?
 C004 C00K 1.43(4) . ?
 C005 C007 1.39(4) . ?
 C005 C00R 1.449(11) . ?
 C006 H006 0.9300 . ?
 C006 C00B 1.41(4) . ?
 C006 C00V 1.39(6) . ?
 C007 C00C 1.433(11) . ?
 C008 H008 0.9300 . ?
 C008 C00A 1.493(11) . ?
 C009 H009 0.9300 . ?
 C009 C00R 1.30(4) . ?
 C00A C00Q 1.37(4) . ?
 C00B C00I 1.29(6) . ?
 C00B C00N 1.48(2) . ?
 C00C C00F 1.37(4) . ?
 C00D C00E 1.458(16) . ?
 C00D C00L 1.41(5) . ?
 C00D C00P 1.39(3) . ?
 C00E H00E 0.9300 . ?
 C00E C00I 1.40(4) . ?
 C00F H00F 0.9300 . ?
 C00F C00S 1.43(4) . ?
 C00G C00N 1.26(6) . ?
 C00G C00O 1.46(4) . ?
 C00G C00T 1.457(19) . ?
 C00H H00H 0.9300 . ?
 C00H C00J 1.30(6) . ?
 C00H C00T 1.35(4) . ?
 C00I H00I 0.9300 . ?
 C00J C00L 1.47(2) . ?
 C00J C00M 1.44(4) . ?
 C00K H00K 0.9300 . ?
 C00K C00U 1.34(4) . ?
 C00L C00N 1.45(4) . ?
 C00M H00M 0.9300 . ?
 C00M C00W 1.32(5) . ?
 C00O H00O 0.9300 . ?
 C00O C00V 1.40(2) . ?
 C00P H00P 0.9300 . ?
 C00P C00W 1.40(2) . ?
 C00Q H00Q 0.9300 . ?
 C00Q C00U 1.406(13) . ?
 C00R H00R 0.9300 . ?
 C00S H00S 0.9300 . ?
 C00T H00T 0.9300 . ?
 C00U H00U 0.9300 . ?
 C00V H00V 0.9300 . ?
 C00W H00W 0.9300 . ?

loop_
  _geom_angle_atom_site_label_1
  _geom_angle_atom_site_label_2
  _geom_angle_atom_site_label_3
  _geom_angle
  _geom_angle_site_symmetry_1
  _geom_angle_site_symmetry_3
  _geom_angle_publ_flag
 C008 C001 H001 119.3 . . ?
 C008 C001 C00C 121.4(12) . . ?
 C00C C001 H001 119.3 . . ?
 C004 C002 C007 112(2) . . ?
 C00A C002 C004 126(2) . . ?
 C00A C002 C007 121.4(10) . . ?
 C005 C003 H003 117.9 . . ?
 C005 C003 C00S 124(3) . . ?
 C00S C003 H003 117.9 . . ?
 C009 C004 C002 124(2) . . ?
 C009 C004 C00K 124.1(10) . . ?
 C00K C004 C002 111(2) . . ?
 C003 C005 C007 117.8(11) . . ?
 C003 C005 C00R 125(2) . . ?
 C007 C005 C00R 118(2) . . ?
 C00B C006 H006 118.4 . . ?
 C00V C006 H006 118.4 . . ?
 C00V C006 C00B 123.3(16) . . ?
 C005 C007 C002 122.3(10) . . ?
 C005 C007 C00C 123(2) . . ?
 C00C C007 C002 114(2) . . ?
 C001 C008 H008 119.3 . . ?
 C001 C008 C00A 121(3) . . ?
 C00A C008 H008 119.3 . . ?
 C004 C009 H009 119.6 . . ?
 C00R C009 C004 120.8(12) . . ?
 C00R C009 H009 119.6 . . ?
 C002 C00A C008 119(2) . . ?
 C002 C00A C00Q 119.5(11) . . ?
 C00Q C00A C008 121(2) . . ?
 C006 C00B C00N 113(3) . . ?
 C00I C00B C006 123.5(15) . . ?
 C00I C00B C00N 123(3) . . ?
 C001 C00C C007 122(2) . . ?
 C00F C00C C001 123.2(11) . . ?
 C00F C00C C007 115(2) . . ?
 C00L C00D C00E 119(2) . . ?
 C00P C00D C00E 122(3) . . ?
 C00P C00D C00L 119.1(15) . . ?
 C00D C00E H00E 121.4 . . ?
 C00I C00E C00D 117(3) . . ?
 C00I C00E H00E 121.4 . . ?
 C00C C00F H00F 117.5 . . ?
 C00C C00F C00S 125.1(11) . . ?
 C00S C00F H00F 117.5 . . ?
 C00N C00G C00O 121.0(16) . . ?
 C00N C00G C00T 121(3) . . ?
 C00T C00G C00O 118(3) . . ?
 C00J C00H H00H 119.3 . . ?
 C00J C00H C00T 121.3(16) . . ?
 C00T C00H H00H 119.3 . . ?
 C00B C00I C00E 124.7(15) . . ?
 C00B C00I H00I 117.7 . . ?
 C00E C00I H00I 117.7 . . ?
 C00H C00J C00L 122(3) . . ?
 C00H C00J C00M 124.4(14) . . ?
 C00M C00J C00L 114(3) . . ?
 C004 C00K H00K 118.6 . . ?
 C00U C00K C004 122.8(11) . . ?
 C00U C00K H00K 118.6 . . ?
 C00D C00L C00J 123(2) . . ?
 C00D C00L C00N 122.8(14) . . ?
 C00N C00L C00J 114(3) . . ?
 C00J C00M H00M 119.3 . . ?
 C00W C00M C00J 121.5(15) . . ?
 C00W C00M H00M 119.3 . . ?
 C00G C00N C00B 125(3) . . ?
 C00G C00N C00L 121.6(17) . . ?
 C00L C00N C00B 113(3) . . ?
 C00G C00O H00O 121.2 . . ?
 C00V C00O C00G 118(3) . . ?
 C00V C00O H00O 121.2 . . ?
 C00D C00P H00P 121.3 . . ?
 C00D C00P C00W 117(3) . . ?
 C00W C00P H00P 121.3 . . ?
 C00A C00Q H00Q 121.0 . . ?
 C00A C00Q C00U 118(3) . . ?
 C00U C00Q H00Q 121.0 . . ?
 C005 C00R H00R 119.0 . . ?
 C009 C00R C005 122(2) . . ?
 C009 C00R H00R 119.0 . . ?
 C003 C00S C00F 115(2) . . ?
 C003 C00S H00S 122.6 . . ?
 C00F C00S H00S 122.6 . . ?
 C00G C00T H00T 120.6 . . ?
 C00H C00T C00G 119(3) . . ?
 C00H C00T H00T 120.6 . . ?
 C00K C00U C00Q 122(3) . . ?
 C00K C00U H00U 118.9 . . ?
 C00Q C00U H00U 118.9 . . ?
 C006 C00V C00O 120(3) . . ?
 C006 C00V H00V 120.2 . . ?
 C00O C00V H00V 120.2 . . ?
 C00M C00W C00P 126(3) . . ?
 C00M C00W H00W 117.2 . . ?
 C00P C00W H00W 117.2 . . ?

loop_
  _geom_torsion_atom_site_label_1
  _geom_torsion_atom_site_label_2
  _geom_torsion_atom_site_label_3
  _geom_torsion_atom_site_label_4
  _geom_torsion
  _geom_torsion_site_symmetry_1
  _geom_torsion_site_symmetry_2
  _geom_torsion_site_symmetry_3
  _geom_torsion_site_symmetry_4
  _geom_torsion_publ_flag
 C001 C008 C00A C002 -2.5(17) . . . . ?
 C001 C008 C00A C00Q 178.0(12) . . . . ?
 C001 C00C C00F C00S -178.5(12) . . . . ?
 C002 C004 C009 C00R 0.0(18) . . . . ?
 C002 C004 C00K C00U -2.2(15) . . . . ?
 C002 C007 C00C C001 -2.6(14) . . . . ?
 C002 C007 C00C C00F 177.4(9) . . . . ?
 C002 C00A C00Q C00U 2.5(17) . . . . ?
 C003 C005 C007 C002 -179.1(11) . . . . ?
 C003 C005 C007 C00C -0.6(15) . . . . ?
 C003 C005 C00R C009 173.5(13) . . . . ?
 C004 C002 C007 C005 4.3(13) . . . . ?
 C004 C002 C007 C00C -174.3(10) . . . . ?
 C004 C002 C00A C008 175.9(12) . . . . ?
 C004 C002 C00A C00Q -4.6(19) . . . . ?
 C004 C009 C00R C005 6.1(19) . . . . ?
 C004 C00K C00U C00Q 0.7(18) . . . . ?
 C005 C003 C00S C00F -1.8(17) . . . . ?
 C005 C007 C00C C001 178.9(11) . . . . ?
 C005 C007 C00C C00F -1.2(15) . . . . ?
 C006 C00B C00I C00E 171.6(10) . . . . ?
 C006 C00B C00N C00G 0.8(15) . . . . ?
 C006 C00B C00N C00L -178.4(8) . . . . ?
 C007 C002 C004 C009 -5.0(16) . . . . ?
 C007 C002 C004 C00K 178.6(9) . . . . ?
 C007 C002 C00A C008 2.0(16) . . . . ?
 C007 C002 C00A C00Q -178.5(11) . . . . ?
 C007 C005 C00R C009 -6.4(18) . . . . ?
 C007 C00C C00F C00S 1.6(16) . . . . ?
 C008 C001 C00C C007 2.2(16) . . . . ?
 C008 C001 C00C C00F -177.7(12) . . . . ?
 C008 C00A C00Q C00U -178.0(10) . . . . ?
 C009 C004 C00K C00U -178.6(13) . . . . ?
 C00A C002 C004 C009 -179.4(14) . . . . ?
 C00A C002 C004 C00K 4.2(18) . . . . ?
 C00A C002 C007 C005 179.0(13) . . . . ?
 C00A C002 C007 C00C 0.4(15) . . . . ?
 C00A C00Q C00U C00K -0.7(18) . . . . ?
 C00B C006 C00V C00O -8.0(15) . . . . ?
 C00C C001 C008 C00A 0.3(17) . . . . ?
 C00C C00F C00S C003 -0.2(16) . . . . ?
 C00D C00E C00I C00B 3.1(18) . . . . ?
 C00D C00L C00N C00B 9.2(13) . . . . ?
 C00D C00L C00N C00G -170.1(14) . . . . ?
 C00D C00P C00W C00M 0(2) . . . . ?
 C00E C00D C00L C00J 179.0(9) . . . . ?
 C00E C00D C00L C00N -5.7(18) . . . . ?
 C00E C00D C00P C00W -177.4(11) . . . . ?
 C00G C00O C00V C006 3.5(13) . . . . ?
 C00H C00J C00L C00D 175.0(14) . . . . ?
 C00H C00J C00L C00N -0.7(16) . . . . ?
 C00H C00J C00M C00W -173.2(17) . . . . ?
 C00I C00B C00N C00G 172.3(15) . . . . ?
 C00I C00B C00N C00L -6.9(17) . . . . ?
 C00J C00H C00T C00G 5.5(15) . . . . ?
 C00J C00L C00N C00B -175.1(9) . . . . ?
 C00J C00L C00N C00G 5.6(13) . . . . ?
 C00J C00M C00W C00P -3(2) . . . . ?
 C00K C004 C009 C00R 175.9(13) . . . . ?
 C00L C00D C00E C00I -0.8(16) . . . . ?
 C00L C00D C00P C00W 1.9(16) . . . . ?
 C00L C00J C00M C00W 4.4(15) . . . . ?
 C00M C00J C00L C00D -2.8(16) . . . . ?
 C00M C00J C00L C00N -178.4(8) . . . . ?
 C00N C00B C00I C00E 1(2) . . . . ?
 C00N C00G C00O C00V 2.8(13) . . . . ?
 C00N C00G C00T C00H -0.6(14) . . . . ?
 C00O C00G C00N C00B -5.0(16) . . . . ?
 C00O C00G C00N C00L 174.2(8) . . . . ?
 C00O C00G C00T C00H -179.8(9) . . . . ?
 C00P C00D C00E C00I 178.5(10) . . . . ?
 C00P C00D C00L C00J -0.3(19) . . . . ?
 C00P C00D C00L C00N 175.0(9) . . . . ?
 C00R C005 C007 C002 0.8(15) . . . . ?
 C00R C005 C007 C00C 179.3(10) . . . . ?
 C00S C003 C005 C007 2.2(17) . . . . ?
 C00S C003 C005 C00R -177.6(11) . . . . ?
 C00T C00G C00N C00B 175.8(8) . . . . ?
 C00T C00G C00N C00L -5.0(15) . . . . ?
 C00T C00G C00O C00V -178.0(8) . . . . ?
 C00T C00H C00J C00L -4.7(19) . . . . ?
 C00T C00H C00J C00M 172.8(9) . . . . ?
 C00V C006 C00B C00I -165.6(14) . . . . ?
 C00V C006 C00B C00N 5.8(12) . . . . ?

# start Validation Reply Form
_vrf_ATOM007_scan0001
;
PROBLEM: _atom_site_aniso_label is missing
RESPONSE: Structure determined using isotropic refinement due to low completeness.
;
_vrf_PLAT029_scan0001
;
PROBLEM: _diffrn_measured_fraction_theta_full value Low .      0.255 Why?  
RESPONSE: This measurement was performed at high pressure which, due to the high pressure apparatus, limits the theta range. Indeed, the diamond anvil cell metallic body typically shadows more than 60% of the reflections.
;
_vrf_PLAT201_scan0001
;
PROBLEM: Isotropic non-H Atoms in Main Residue(s) .......         32 Report
RESPONSE: Structure determined using isotropic refinement due to low completeness.
;
_vrf_PLAT084_scan0001
;
PROBLEM: High wR2 Value (i.e. > 0.25) ...................       0.39 Report
RESPONSE: This is due to the deterioration of the crystal quality with rising pressure and the low completeness of the data.
;
_vrf_PLAT340_scan0001
;
PROBLEM: Low Bond Precision on  C-C Bonds ...............    0.03447 Ang.  
RESPONSE: Large errors due to low completeness.
;
_vrf_PLAT411_scan0001
;
PROBLEM: Short Inter H...H Contact  H008     ..H008     .       1.93 Ang.  
RESPONSE: Rising pressure makes H.. H contact shortens.
;
_vrf_PLAT911_scan0001
;
PROBLEM: Missing FCF Refl Between Thmin & STh/L=    0.600       2076 Report
RESPONSE: This measurement was performed at high pressure which, due to the high pressure apparatus, limits the theta range. Indeed, the diamond anvil cell metallic body typically shadows more than 60% of the reflections.
;
# end Validation Reply Form

_shelx_res_file
;
TITL scan0001_a.res in P-1
    scan0001.res
    created by SHELXL-2017/1 at 14:21:46 on 25-Nov-2022
REM Old TITL scan0001 in P-1
REM SHELXT solution in P-1
REM R1 0.228, Rweak 0.005, Alpha 0.148, Orientation as input
REM Formula found by SHELXT: C32
CELL 0.3738 7.4773 10.0702 10.8795 92.434 94.734 90.855
ZERR 4 0.0023 0.0024 0.0025 0.019 0.022 0.022
LATT 1
SFAC C H
DISP C -0.0014 0.0004 4.7227
DISP H 0 0 0.5914
UNIT 64 40

L.S. 10
PLAN  5
SIZE 0.012 0.012 0.008
CONF
BOND $H
list 4
MORE -1
fmap 2
acta
SHEL 999 0.73
OMIT -1 4 13
REM <olex2.extras>
REM <HklSrc "%.\\scan0001.hkl">
REM </olex2.extras>

WGHT    0.200000
FVAR       0.69900
C001  1    0.293762    0.461136    0.154197    11.00000    0.02531
AFIX  43
H001  2    0.233642    0.389566    0.184466    11.00000   -1.20000
AFIX   0
C002  1    0.473746    0.678696    0.065620    11.00000    0.02341
C003  1    0.851682    0.522817    0.249322    11.00000    0.03051
AFIX  43
H003  2    0.972898    0.538704    0.272419    11.00000   -1.20000
AFIX   0
C004  1    0.582312    0.781326    0.017615    11.00000    0.02229
C005  1    0.764037    0.611426    0.176448    11.00000    0.02168

C006  1    0.259161   -0.061838    0.225393    11.00000    0.02321
AFIX  43
H006  2    0.254831   -0.146346    0.187194    11.00000   -1.20000
AFIX   0

C007  1    0.580937    0.589926    0.145553    11.00000    0.01781
C008  1    0.208482    0.539407    0.087033    11.00000    0.02550
AFIX  43
H008  2    0.085829    0.525314    0.068562    11.00000   -1.20000
AFIX   0
C009  1    0.761861    0.801516    0.049820    11.00000    0.02232
AFIX  43
H009  2    0.823131    0.869641    0.015050    11.00000   -1.20000
AFIX   0
C00A  1    0.298629    0.655401    0.035452    11.00000    0.02194

C00B  1    0.415739   -0.021880    0.299777    11.00000    0.02707
C00C  1    0.482431    0.478999    0.185808    11.00000    0.02271
C00D  1    0.725492    0.086595    0.434137    11.00000    0.02273
C00E  1    0.729032   -0.037061    0.359770    11.00000    0.02943
AFIX  43
H00E  2    0.834862   -0.083170    0.353000    11.00000   -1.20000
AFIX   0

C00F  1    0.582658    0.392483    0.256093    11.00000    0.02661
AFIX  43
H00F  2    0.523940    0.318002    0.282207    11.00000   -1.20000
AFIX   0

C00G  1    0.260349    0.178953    0.358415    11.00000    0.02795
C00H  1    0.393523    0.340969    0.510248    11.00000    0.02866
AFIX  43
H00H  2    0.384849    0.415365    0.562913    11.00000   -1.20000
AFIX   0
C00I  1    0.565794   -0.083597    0.298778    11.00000    0.02698
AFIX  43
H00I  2    0.565769   -0.164657    0.254506    11.00000   -1.20000
AFIX   0
C00J  1    0.542429    0.276587    0.513235    11.00000    0.02705

C00K  1    0.476148    0.864376   -0.061972    11.00000    0.02229
AFIX  43
H00K  2    0.531975    0.935717   -0.095822    11.00000   -1.20000
AFIX   0

C00L  1    0.560703    0.152577    0.439337    11.00000    0.02444
C00M  1    0.705455    0.319977    0.583408    11.00000    0.02195
AFIX  43
H00M  2    0.703961    0.394175    0.637183    11.00000   -1.20000
AFIX   0
C00N  1    0.398231    0.109138    0.365151    11.00000    0.02273
C00O  1    0.104036    0.140008    0.274683    11.00000    0.03701
AFIX  43
H00O  2    0.003678    0.193410    0.266901    11.00000   -1.20000
AFIX   0
C00P  1    0.878216    0.140871    0.501132    11.00000    0.03350
AFIX  43
H00P  2    0.989476    0.101394    0.497894    11.00000   -1.20000
AFIX   0

C00Q  1    0.204787    0.739052   -0.041547    11.00000    0.03105
AFIX  43
H00Q  2    0.082066    0.726846   -0.061209    11.00000   -1.20000
AFIX   0
C00R  1    0.847682    0.726746    0.128299    11.00000    0.02660
AFIX  43
H00R  2    0.966643    0.747913    0.154424    11.00000   -1.20000
AFIX   0
C00S  1    0.770234    0.408080    0.292200    11.00000    0.02744
AFIX  43
H00S  2    0.833664    0.347443    0.340157    11.00000   -1.20000
AFIX   0

C00T  1    0.250940    0.302337    0.432383    11.00000    0.03019
AFIX  43
H00T  2    0.148356    0.353518    0.425970    11.00000   -1.20000
AFIX   0

C00U  1    0.299728    0.843764   -0.089822    11.00000    0.02708
AFIX  43
H00U  2    0.238021    0.900586   -0.142831    11.00000   -1.20000
AFIX   0

C00V  1    0.110630    0.018953    0.206267    11.00000    0.03077
AFIX  43
H00V  2    0.016533   -0.007089    0.148616    11.00000   -1.20000
AFIX   0
C00W  1    0.857646    0.256802    0.573280    11.00000    0.03382
AFIX  43
H00W  2    0.959697    0.292628    0.618019    11.00000   -1.20000
AFIX   0
HKLF 4


REM  scan0001_a.res in P-1
REM R1 =  0.1341 for     558 Fo > 4sig(Fo)  and  0.1855 for all    1036 data
REM    129 parameters refined using      0 restraints

END

WGHT      0.2000      0.0000

REM Highest difference peak  0.506,  deepest hole -0.381,  1-sigma level  0.102
Q1    1   0.5288  0.5399  0.1590  11.00000  0.05    0.51
Q2    1   0.5087  0.7299  0.0396  11.00000  0.05    0.48
Q3    1   0.0000  0.5000  0.5000  10.50000  0.05    0.47
Q4    1   0.4659  0.5540  0.1449  11.00000  0.05    0.45
Q5    1   0.2611  0.7780 -0.0598  11.00000  0.05    0.45
;
_shelx_res_checksum                21375
_shelx_hkl_file
;
   0   0   2  164.67    1.86
   0   0   3   24.43    1.00
   0   0  -3   29.22    0.77
   0   0  -4  116.40    1.70
   0   0  -5   28.96    1.38
   0   0  -6   23.34    1.74
   0   0  -7   -0.31    1.98
   0   0  -8   44.90    2.46
   0   0  -9  180.42    3.46
   0   0 -10   70.99    3.34
   0   0 -11    7.04    3.49
   0  -1  -1  777.11    7.85
   0   1   1  774.19    7.85
   0   1   2  465.71    4.81
   0  -1  -2  463.78    4.82
   0   1   3 1198.08   12.20
   0  -1  -4   19.52    1.06
   0   1   4   20.53    1.17
   0   1   5    4.40    1.80
   0  -1  -5    5.86    1.43
   0   1   6    1.35    2.31
   0  -1  -7    7.05    1.99
   0  -1  -8    9.68    2.27
   0  -1  -9  114.98    3.18
   0  -1 -10   65.81    3.60
   0  -1 -12  237.38    5.29
   0  -1 -13   26.48    4.07
   0   2   1  142.45    1.71
   0  -2  -1  140.03    1.78
   0   2   2 5802.03   58.13
   0  -2  -2 5806.23   58.12
   0  -2  -3 2549.06   25.68
   0   2   3 2539.20   25.76
   0   2   4    1.70    1.35
   0   2   5   13.19    1.67
   0   2   6    0.20    2.01
   0  -2  -6    0.64    1.89
   0   2   7   -1.54    2.63
   0  -2  -7    1.47    2.28
   0  -2  -8    7.98    2.63
   0   2   8    7.10    3.41
   0  -2  -9   -0.77    2.86
   0   2  10   37.08    5.06
   0  -2 -10   50.40    3.43
   0  -2 -11  152.74    4.13
   0  -2 -13   44.11    4.57
   0  -2 -14    2.15    5.32
   0  -2 -15    5.84    4.88
   0  -3  -1  349.27    4.39
   0   3   2   22.01    1.17
   0  -3  -2   24.65    1.23
   0  -3  -3  150.21    2.37
   0   3   3  150.29    2.28
   0   3   4   79.17    2.32
   0  -3  -5   24.13    2.19
   0   3   5    3.54    1.99
   0   3   6   46.20    2.26
   0  -3  -6   58.05    2.27
   0  -3  -7   24.92    2.61
   0   3   7   26.42    2.63
   0  -3  -8   26.80    3.08
   0   3   8   29.20    3.17
   0   3   9    1.68    4.03
   0  -3  -9   -0.53    3.26
   0  -3 -10   11.41    3.72
   0   3  11   44.75    5.13
   0  -3 -12   27.70    3.97
   0  -3 -14   15.63    4.94
   0   4   1  909.87    9.59
   0  -4  -2  117.64    2.48
   0  -4  -3   26.90    1.91
   0   4   3   43.20    1.85
   0  -4  -4   25.79    2.05
   0   4   5   27.39    2.71
   0   4   6    0.54    2.66
   0  -4  -6    0.01    2.37
   0   4   7    1.47    2.94
   0  -4  -7    0.68    2.45
   0   4   8   -0.95    3.10
   0  -4  -8    1.28    3.16
   0  -4  -9   13.66    3.29
   0   4   9   22.12    3.49
   0   4  10    1.48    4.15
   0  -4 -10    3.93    4.04
   0  -4 -11    1.84    4.16
   0   4  12   16.80    5.59
   0  -4 -12   12.58    4.50
   0   4  13    5.86    6.67
   0  -4 -13    1.89    4.54
   0   4  14    9.35    7.35
   0  -4 -14    4.94    4.73
   0   5   1 1065.73   11.40
   0   5   2  874.50    9.57
   0  -5  -3  101.37    3.33
   0   5   4   44.05    2.81
   0  -5  -4   50.63    2.59
   0  -5  -5   22.59    2.57
   0   5   5   21.69    2.57
   0   5   6    1.16    3.03
   0   5   7   79.01    3.85
   0  -5  -7   88.47    3.60
   0  -5  -8   27.99    3.72
   0   5   8   29.87    3.40
   0   5   9   -1.41    3.53
   0  -5  -9   -2.68    3.78
   0  -5 -10   -1.89    4.13
   0   5  10   -1.19    4.25
   0  -5 -11    0.25    4.44
   0   5  11   -1.23    4.74
   0  -5 -12    2.86    4.67
   0   5  12    2.54    5.78
   0   5  13    2.90    6.06
   0  -5 -13   -1.13    4.97
   0   5  14   -2.39    6.90
   0   6   0   41.89    3.16
   0   6   1   60.71    2.57
   0   6   2   74.36    3.03
   0  -6  -3   39.71    3.98
   0   6   3   35.28    2.67
   0  -6  -4   15.14    3.59
   0   6   5    4.24    3.03
   0  -6  -5    1.22    3.43
   0  -6  -6   15.57    3.45
   0   6   6   11.43    3.89
   0   6   7   -2.64    3.39
   0   6   8    6.58    3.94
   0  -6  -8   87.21    3.59
   0  -6  -9   -2.58    3.97
   0   6   9   -3.18    4.05
   0   6  10   -2.51    4.59
   0  -6 -10    1.35    4.15
   0   6  11    7.41    4.90
   0  -6 -11   -7.93    5.04
   0  -6 -12   24.58    5.38
   0  -6 -13   27.43    5.61
   0   6  13   28.46    6.16
   0   7   0   39.73    3.27
   0   7   1    0.07    2.87
   0   7   2   13.26    3.15
   0   7   3   20.73    3.15
   0  -7  -4   91.16    5.26
   0   7   4   87.30    3.74
   0  -7  -5   21.07    4.06
   0  -7  -6    8.03    4.62
   0   7   6    2.84    4.03
   0   7   7    3.01    3.89
   0  -7  -9   -1.00    4.41
   0   7   9   -5.31    4.36
   0   7  10   -6.98    4.95
   0  -7 -10   -6.82    4.55
   0  -7 -11   -9.57    4.84
   0   7  11   -2.32    5.65
   0  -7 -12    6.60    4.98
   0   7  12    5.74    5.83
   0  -7 -13    2.00    5.45
   0   8   1    2.24    3.16
   0   8   2    4.78    3.48
   0   8   3    6.39    3.45
   0   8   4   42.87    4.02
   0  -8  -5  344.19    7.45
   0   8   5  343.69    6.55
   0  -8  -6    0.41    5.14
   0  -8  -7    1.93    5.04
   0   8   7    0.63    5.10
   0   8   8    2.13    4.45
   0  -8  -8    2.38    5.44
   0  -8 -10   -6.81    4.98
   0   8  10    3.42    5.50
   0   8  11   -5.54    5.75
   0  -8 -11   -0.57    5.43
   0  -8 -12    7.88    5.66
   0   8  12    3.66    5.97
   0   9   1    0.01    2.89
   0   9   2    9.10    3.87
   0   9   3   18.37    3.67
   0   9   4    0.18    4.13
   0   9   5    0.86    4.87
   0   9   6    5.62    4.35
   0  -9  -7   19.40    6.09
   0  -9  -8   25.38    6.47
   0   9   8   30.46    5.32
   0  -9  -9   -1.36    5.96
   0   9   9   -0.39    5.91
   0   9  10   13.10    5.98
   0   9  11   -7.04    6.15
   0  -9 -11    4.37    7.53
   0  10   2   36.41    4.11
   0  10   3   37.81    3.81
   0  10   5    1.33    5.41
   0  10   6   16.89    5.12
   0  10   7   71.23    6.12
   0  10   9    1.56    5.68
   0 -10  -9    1.85    7.80
   0  10  10   -0.51    6.56
   0  11   2   -5.76    3.63
   0  11   3   -0.89    3.83
   0  11   4    2.95    4.17
   0  11   5    3.61    5.60
   0  11   6    0.72    5.30
   0  11   7   -0.31    5.93
   0  11   8    1.79    5.81
   0  12   3   -0.82    4.08
   0  12   4    3.23    4.02
   0  12   6   53.29    5.59
   0  12   7   21.52    6.23
   0  13   4    7.06    4.15
   0  13   5    7.42    5.06
   0  13   6   68.66    5.55
  -1  12   7   55.23    7.57
  -1  11   9   73.15    8.31
  -1  11   7   -0.39    6.51
  -1  11   6   -1.83    6.56
  -1  10  10    1.10    8.36
  -1  10   9   32.60    7.72
  -1  10   8   82.63    7.40
  -1  10   6    3.28    6.88
  -1  10   5    0.95    5.62
  -1   9  11    2.46    6.77
  -1   9  10   -4.15    6.48
  -1   9   9   -4.71    6.77
  -1   9   8   98.07    6.32
  -1   9   7   11.19    6.32
  -1   9   5    3.53    5.22
  -1   9   4    1.51    4.89
   1  -8 -12    6.33    6.85
  -1   8  12    0.97    6.03
   1  -8 -11   -0.29    6.48
  -1   8  11    2.18    6.85
  -1   8  10   -1.87    5.98
   1  -8 -10   -5.37    7.21
  -1   8   9    8.74    6.52
  -1   8   8   -6.23    5.87
  -1   8   7    5.12    5.16
  -1   8   6   30.18    5.19
  -1   8   4    2.11    4.72
  -1   7  13    8.61    5.63
   1  -7 -13   11.57    7.05
   1  -7 -12   -2.32    6.14
   1  -7 -11   -2.21    5.64
  -1   7  11    4.74    5.79
  -1   7  10   14.80    4.95
   1  -7 -10    2.11    5.92
  -1   7   9    8.11    6.51
   1  -7  -9    3.97    5.28
  -1   7   8   71.96    4.80
   1  -7  -8   33.10    6.04
  -1   7   7   20.33    4.79
  -1   7   6   -0.28    5.45
  -1   7   5    8.03    5.01
  -1   7   3   -1.31    4.99
   1  -6 -13    0.32    5.62
  -1   6  13   -3.00    5.56
   1  -6 -12    1.48    5.67
  -1   6  12    7.25    4.71
   1  -6 -11    3.19    5.08
   1  -6 -10   -2.40    5.22
  -1   6  10   10.41    5.07
   1  -6  -9   -2.28    5.20
  -1   6   9    2.06    4.67
   1  -6  -8  206.92    5.55
  -1   6   8  221.41    5.09
  -1   6   7   12.42    5.02
   1  -6  -7   20.02    4.75
  -1   6   6    1.05    4.90
  -1   6   5    1.54    3.86
  -1   6   4    1.11    3.79
  -1   5  14    0.56    5.82
   1  -5 -14   13.28    5.37
  -1   5  13    0.86    5.21
  -1   5  12   -1.99    5.18
   1  -5 -12   -0.89    4.60
   1  -5 -11    1.27    4.72
  -1   5  11   -3.52    4.47
   1  -5 -10    5.23    4.08
  -1   5  10    0.39    4.43
  -1   5   9    0.62    3.55
   1  -5  -9    1.72    3.95
   1  -5  -8   49.05    4.34
  -1   5   8   63.06    4.53
   1  -5  -7  146.32    4.32
  -1   5   7  155.52    4.21
   1  -5  -6   10.58    3.60
  -1   5   6    3.33    3.51
  -1   5   5   10.03    3.42
  -1   5   4  168.49    4.08
  -1   5   3  216.84    5.24
  -1   4  14   30.21    6.08
   1  -4 -14   15.99    4.53
  -1   4  13    6.26    5.71
   1  -4 -13  119.92    4.13
   1  -4 -12   -5.15    4.16
  -1   4  12   -0.70    4.58
  -1   4  11    9.35    4.51
   1  -4 -11    0.87    3.69
   1  -4 -10   -2.01    3.44
  -1   4   9    5.23    3.62
   1  -4  -9    0.22    3.33
  -1   4   8    3.36    3.40
   1  -4  -8    3.74    3.29
  -1   4   7   36.49    3.16
   1  -4  -7   37.25    3.05
   1  -4  -6  699.97    8.44
  -1   4   6  718.85    8.34
   1  -4  -5  554.12    6.88
  -1   4   5  545.73    6.68
  -1   4   3    9.17    3.79
  -1   3  15    0.88    7.29
   1  -3 -15    6.80    5.02
   1  -3 -14    1.76    4.86
  -1   3  14    7.58    6.49
   1  -3 -13    8.57    4.67
  -1   3  13   10.44    5.42
  -1   3  12    2.62    4.87
  -1   3  11   11.91    4.03
   1  -3 -11    3.45    3.98
   1  -3 -10   -4.36    3.63
  -1   3  10   -1.86    3.77
   1  -3  -9    0.71    3.13
  -1   3   8   41.89    3.08
   1  -3  -8   33.66    2.78
  -1   3   7    7.42    3.06
   1  -3  -7    4.59    2.39
  -1   3   6  508.55    6.10
   1  -3  -6  516.96    6.04
   1  -3  -5 4233.22   42.82
  -1   3   5 4218.25   42.81
  -1   3   4  631.19    7.20
  -1   3   3   60.80    3.09
   1  -2 -15    4.84    4.66
   1  -2 -14    0.89    4.24
  -1   2  13   25.51    6.28
   1  -2 -13   26.09    3.85
   1  -2 -12   66.86    3.76
  -1   2  12  124.08    5.33
  -1   2  11    9.40    4.51
  -1   2  10    2.82    3.48
   1  -2 -10    0.03    2.96
  -1   2   9    2.00    3.24
   1  -2  -9    0.79    2.67
   1  -2  -8    2.37    2.53
   1  -2  -7   10.04    2.37
  -1   2   7    6.98    2.32
  -1   2   6   26.61    2.35
   1  -2  -6   22.47    1.86
   1  -2  -5    1.03    1.69
  -1   2   5    0.86    1.95
   1  -2  -4  905.01    9.55
  -1   2   4  897.50    9.52
  -1   2   3 9999.00  100.26
   1  -1 -15   -1.65    3.96
   1  -1 -14    0.75    3.81
   1  -1 -13   24.35    4.15
   1  -1 -12   -2.55    3.94
  -1   1  12   -5.24    5.91
  -1   1  11    3.82    4.97
   1  -1 -11    2.15    3.52
  -1   1  10   15.59    4.10
   1  -1  -9   10.71    2.85
  -1   1   9    8.33    3.47
  -1   1   8   72.70    2.57
   1  -1  -8   43.91    2.54
   1  -1  -7  148.15    2.56
  -1   1   6  376.27    4.53
   1  -1  -6  382.75    4.39
   1  -1  -5   18.97    1.42
  -1   1   5   14.94    1.49
   1  -1  -4  337.29    3.83
  -1   1   4  342.13    3.85
  -1   1   3 5537.79   55.53
   1   0 -15   35.77    4.65
   1   0 -14    0.81    3.55
   1   0 -13   13.56    3.51
   1   0 -12   -3.13    3.24
   1   0 -11    1.82    3.40
   1   0 -10   98.71    3.28
  -1   0   9   31.36    4.02
   1   0  -9    0.51    2.48
   1   0  -8    2.03    2.15
  -1   0   8    2.90    2.96
  -1   0   7   17.60    2.36
   1   0  -7   17.49    2.00
  -1   0   6   13.31    1.66
   1   0  -6    3.26    1.33
   1   0  -5    2.93    1.15
  -1   0   5    4.25    1.17
  -1   0   4  352.12    3.86
   1   0  -4  346.09    3.80
   1   0  -3   24.67    0.86
  -1   0   3   29.59    0.73
   1   1 -14    8.02    3.98
   1   1 -13    3.26    3.38
   1   1 -12    0.97    3.11
   1   1 -11   18.69    2.82
   1   1 -10   -4.12    2.68
   1   1  -8   -0.38    2.21
   1   1  -7    1.53    1.78
  -1  -1   6   37.86    2.07
   1   1  -6   29.12    1.47
   1   1  -5   76.06    1.32
  -1  -1   5   74.62    1.69
  -1  -1   4  538.31    5.63
   1   1  -4  540.44    5.54
   1   2 -13   29.40    3.44
   1   2 -12   61.71    3.54
   1   2 -11   45.16    2.72
   1   2 -10   11.87    2.47
   1   2  -7   48.41    1.68
   1   2  -6    0.37    1.25
   1   2  -5   -0.05    0.90
   1   2   0    4.07    0.54
  -1  -2   0    5.02    0.56
  -1  -2  -1   89.04    1.25
  -1  -2  -2  145.28    1.93
   1   2   2  146.87    2.03
  -1  -2  -3  114.98    1.82
   1   2   3  114.57    2.09
   1   2   4   -0.06    2.00
  -1  -2  -4    0.47    1.49
   1   2   5    0.86    2.57
   1   2   6   -3.59    3.04
  -1  -2  -6    0.06    1.86
  -1  -2  -7   36.34    2.53
  -1  -2  -8    0.11    2.76
  -1  -2  -9   32.51    3.26
   1   3  -1  306.46    3.29
  -1  -3   1  310.02    3.33
  -1  -3   0    8.56    0.91
   1   3   0    6.56    0.79
  -1  -3  -1  119.38    1.69
   1   3   1  119.81    1.70
  -1  -3  -2   14.41    1.46
   1   3   3   11.12    1.51
  -1  -3  -3    8.54    1.37
  -1  -3  -4    5.50    1.59
   1   3   4    4.01    1.86
   1   3   5    9.90    2.41
   1   3   6   -0.54    2.93
  -1  -3  -6   27.00    2.24
   1   3   7    7.45    3.62
  -1  -3  -7    2.61    2.43
   1   3   8  167.70    4.99
  -1  -3  -8  175.37    3.60
  -1  -3  -9  483.59    6.27
   1   3   9  481.26    7.59
  -1  -3 -10  110.63    4.30
  -1  -3 -11    0.04    4.36
  -1  -3 -12   -7.18    4.78
   1   4  -2   18.60    1.00
   1   4  -1  795.48    8.18
  -1  -4   0  736.37    7.70
   1   4   0  733.45    7.69
   1   4   1   19.64    1.44
  -1  -4  -1   17.79    1.27
   1   4   2    5.12    1.34
  -1  -4  -2    5.13    1.48
  -1  -4  -3    0.23    2.00
   1   4   4   47.96    2.11
  -1  -4  -4   29.35    2.16
   1   4   5   19.03    2.55
  -1  -4  -5   22.53    2.36
   1   4   6    0.27    2.83
   1   4   7   12.10    3.66
  -1  -4  -7   10.57    2.72
   1   4   8    1.69    4.18
  -1  -4  -8    1.49    2.97
   1   4   9  244.95    5.79
  -1  -4  -9  236.43    4.71
   1   4  10   48.65    5.51
  -1  -4 -10   50.34    3.95
   1   4  11   29.01    6.25
  -1  -4 -11   14.57    4.13
  -1  -4 -12    0.32    4.49
  -1  -4 -13   -1.84    4.71
   1   5  -2   23.84    1.36
   1   5  -1  254.59    3.18
   1   5   0   -2.20    1.35
  -1  -5   0    0.60    2.01
   1   5   1    0.11    1.49
  -1  -5  -1   -0.05    1.67
  -1  -5  -2   37.66    2.03
   1   5   2   33.32    2.15
   1   5   3   20.46    1.98
  -1  -5  -3   21.47    2.07
  -1  -5  -4    4.64    2.76
  -1  -5  -5    5.35    2.44
   1   5   5    5.10    2.54
  -1  -5  -6    2.17    2.80
   1   5   6   -2.50    3.23
   1   5   7  123.36    3.78
  -1  -5  -8   23.54    4.08
   1   5   8   17.51    3.78
  -1  -5  -9   15.44    4.40
   1   5   9   13.40    4.73
   1   5  10   -0.70    5.30
  -1  -5 -10    5.20    4.29
   1   5  11    0.75    5.56
  -1  -5 -11    4.22    4.48
  -1  -5 -12   -1.44    4.70
   1   5  12   60.15    6.83
  -1  -5 -13    3.67    4.91
  -1  -5 -14   -4.15    5.18
   1   6  -2  279.88    3.46
   1   6  -1  164.54    2.58
   1   6   0   41.02    1.77
   1   6   1  474.35    5.44
  -1  -6  -1  452.51    6.14
  -1  -6  -2  442.78    5.57
   1   6   2  451.27    5.34
   1   6   3   64.01    3.00
  -1  -6  -3   57.47    2.85
   1   6   4   24.56    2.55
  -1  -6  -4   31.50    3.07
  -1  -6  -5    2.38    2.93
  -1  -6  -6   -1.64    2.92
   1   6   6    0.39    3.28
   1   6   7    1.91    3.49
  -1  -6  -7    3.38    3.63
   1   6   8    5.22    3.82
   1   6   9    2.75    4.32
  -1  -6  -9    9.44    4.27
   1   6  10   41.79    5.02
  -1  -6 -10   29.26    4.55
  -1  -6 -11   14.14    5.06
   1   6  11   15.54    5.93
   1   6  12   42.40    6.65
  -1  -6 -12   19.95    5.18
  -1  -6 -13   39.03    5.54
   1   7  -2  120.87    2.20
   1   7  -1  136.14    2.53
  -1  -7  -1   35.56    4.04
   1   7   1   33.75    2.30
   1   7   2   48.53    2.64
  -1  -7  -2   48.24    3.89
  -1  -7  -3    6.71    3.10
   1   7   3    7.41    3.04
  -1  -7  -4   -3.71    3.65
   1   7   5   23.99    3.56
  -1  -7  -5   23.44    3.67
  -1  -7  -6   -0.30    3.61
  -1  -7  -7    1.90    3.98
   1   7   7    3.51    3.92
  -1  -7  -8   -0.70    3.75
   1   7   8    1.23    4.57
   1   7   9    6.74    4.65
   1   7  10  158.95    5.61
  -1  -7 -10  116.06    4.88
   1   7  11   18.41    5.74
  -1  -7 -11    8.48    4.64
   1   7  12   -2.78    6.61
  -1  -7 -12    2.88    4.89
   1   8  -3   30.92    2.02
   1   8  -1    1.06    2.22
   1   8   0   13.43    2.15
   1   8   1   -0.26    2.32
   1   8   2    1.37    2.99
  -1  -8  -2    4.31    4.83
  -1  -8  -3   20.31    4.26
   1   8   3   22.12    2.97
   1   8   4   55.97    3.92
  -1  -8  -4   50.51    4.39
  -1  -8  -5    1.53    3.90
   1   8   5   -2.00    3.19
   1   8   6    3.30    4.13
  -1  -8  -6    1.99    3.93
  -1  -8  -7    1.48    4.18
   1   8   8    1.83    4.46
  -1  -8  -8   -0.31    4.24
   1   8   9   15.12    5.41
  -1  -8  -9   13.96    4.70
   1   8  10   56.10    5.64
   1   8  11   51.12    6.02
  -1  -8 -11   37.23    5.25
   1   8  12    4.68    6.70
   1   9  -2   16.08    1.88
   1   9   0    0.76    2.25
   1   9   1    1.86    2.67
   1   9   2   10.07    3.22
  -1  -9  -3    0.82    5.13
   1   9   3    1.37    2.97
   1   9   4    0.75    4.03
  -1  -9  -4    2.38    5.19
   1   9   5    1.63    3.53
  -1  -9  -5   -2.52    5.21
  -1  -9  -6   -1.20    5.03
   1   9   6    1.54    4.39
  -1  -9  -7   -2.09    4.47
   1   9   7    0.28    4.67
  -1  -9  -8   23.44    5.23
   1   9   9    2.10    5.48
  -1  -9  -9   -2.41    5.11
   1   9  10   -3.45    5.52
  -1  -9 -10    2.78    5.20
   1   9  11    2.29    6.05
   1  10  -2    1.11    1.94
   1  10  -1    6.46    2.40
   1  10   1   -0.21    2.72
   1  10   2    3.84    3.48
   1  10   3   12.57    3.38
  -1 -10  -5   -6.87    6.27
   1  10   5    0.42    4.07
  -1 -10  -6   -3.56    5.76
   1  10   6    2.76    4.12
   1  10   7    8.93    4.63
  -1 -10  -7    6.70    6.71
   1  10   8   -1.67    4.81
  -1 -10  -8   -2.33    6.21
  -1 -10  -9    3.98    6.27
   1  10  10   -8.06    6.66
   1  11  -2    1.06    2.13
   1  11  -1    7.13    2.37
   1  11   0   26.59    2.57
   1  11   2   -0.35    3.49
   1  11   3    0.65    3.36
   1  11   4   18.28    4.22
   1  11   5    3.41    4.71
   1  11   6   -0.14    4.43
  -1 -11  -6    2.20    7.02
   1  11   7   -1.91    5.07
  -1 -11  -7    2.44    7.29
   1  11   8    6.61    5.31
  -1 -11  -8    4.63    7.21
   1  11   9   -1.29    6.07
   1  12  -1    3.87    2.32
   1  12   0   12.96    2.84
   1  12   3   12.29    3.59
   1  12   4   15.98    4.29
   1  12   5    2.75    4.63
   1  12   6    8.92    4.36
   1  12   7    1.90    5.86
   1  13   0   -0.03    2.95
   1  13   1    7.27    2.94
   1  13   2    0.97    3.46
   1  13   4    4.64    4.22
   1  13   5   -0.50    4.86
   1  14   1   -0.44    3.24
   1  14   2    3.48    3.32
  -2  11   9   75.08   10.29
  -2  10  10   38.77   10.00
  -2  10   9    7.62    9.87
  -2  10   8   -5.89    9.88
  -2   9  11  113.90    9.33
  -2   9  10   -3.64    8.21
  -2   9   9   25.48    8.90
  -2   9   8   13.36    8.70
  -2   9   7   -9.76    8.60
  -2   8  11   14.95    8.04
  -2   8  10   14.66    7.70
  -2   8   9   10.63    7.45
  -2   8   8   -0.36    7.80
  -2   8   7    5.64    8.35
  -2   7  13   -5.63    6.66
  -2   7  12    5.13    5.65
  -2   7  10  100.53    6.68
  -2   7   9  -13.55    6.76
  -2   7   7   28.75    7.45
  -2   7   6    0.25    6.92
  -2   6  13    1.63    5.34
  -2   6  12   -1.64    5.61
  -2   6  11   22.32    6.09
  -2   6   9   31.38    5.99
  -2   6   8  520.09    8.97
  -2   6   7   55.61    6.65
  -2   6   6   -8.55    6.27
  -2   5  14   -4.48    5.49
   2  -5 -14    2.57    6.07
   2  -5 -13   -3.55    6.04
  -2   5  13   -0.84    4.77
   2  -5 -12   64.57    5.91
  -2   5  12    4.15    4.90
   2  -5 -11   52.63    6.17
  -2   5  11   82.53    4.60
  -2   5   9  529.46    7.85
  -2   5   8  634.24    8.87
  -2   5   7  132.67    5.50
  -2   5   6    3.22    5.12
  -2   5   5   89.31    8.15
  -2   4  14    0.98    4.79
   2  -4 -14    4.27    5.18
  -2   4  13    4.57    4.63
   2  -4 -13    5.25    5.19
  -2   4  12   82.34    4.32
   2  -4 -10   47.95    4.95
  -2   4  10   83.54    4.50
  -2   4   8   66.53    3.95
  -2   4   7  204.25    4.90
  -2   4   6  792.76    9.80
  -2   4   5  463.08    9.05
  -2   3  14    5.68    5.09
   2  -3 -14    2.54    4.97
   2  -3 -13   -1.19    4.69
  -2   3  12   -1.22    4.05
  -2   3  11    4.90    3.79
   2  -3 -10   -4.32    3.94
  -2   3  10   -0.72    3.39
  -2   3   9    0.88    3.47
   2  -3  -9   -0.20    3.79
  -2   3   7   62.62    3.51
  -2   3   6  739.00    8.87
  -2   3   5  533.79    7.96
  -2   2  15   -3.05    6.91
   2  -2 -15    4.75    4.23
   2  -2 -14    3.65    3.93
  -2   2  13   -1.97    5.04
  -2   2  12    3.21    3.82
   2  -2 -12   -3.88    3.54
   2  -2 -11    4.33    3.63
  -2   2  11    5.58    3.45
  -2   2  10    2.35    3.13
   2  -2  -9    2.52    3.04
  -2   2   9    2.04    2.79
   2  -2  -8  216.61    4.10
  -2   2   8  218.01    3.75
  -2   2   6   -0.91    2.77
  -2   2   5   99.85    3.78
   2  -1 -15    8.67    3.74
  -2   1  13    5.84    5.30
   2  -1 -13    6.09    3.28
  -2   1  12    3.93    4.64
   2  -1 -12    2.76    3.05
   2  -1 -11    5.15    2.99
  -2   1  11    4.04    3.61
   2  -1 -10   -0.34    2.51
  -2   1  10   -1.61    3.04
  -2   1   9   11.43    2.69
   2  -1  -8   68.45    2.85
   2  -1  -7  322.06    4.50
  -2   1   7  324.36    4.17
  -2   1   5   44.01    2.36
   2   0 -14    1.08    2.97
   2   0 -13    6.73    2.85
  -2   0  12   14.32    5.37
   2   0 -12    2.75    2.60
  -2   0  11   -1.70    4.33
   2   0 -11    0.95    2.42
   2   0 -10   17.57    2.18
  -2   0  10   43.02    3.50
  -2   0   9  132.19    3.30
   2   0  -9  151.77    2.53
  -2   0   8   -0.46    2.08
   2   0  -7    6.64    1.89
  -2   0   7    2.94    1.78
  -2   0   6   -1.19    1.72
  -2   0   5   12.47    1.54
   2   1 -14    0.18    3.15
   2   1 -13    5.90    2.88
   2   1 -12    2.98    2.75
   2   1 -11   11.66    2.42
  -2  -1  10   61.06    4.62
   2   1 -10   70.40    2.33
  -2  -1   9   95.75    3.61
  -2  -1   8   -0.15    2.30
  -2  -1   7   46.80    1.80
   2   1  -7   39.91    1.67
  -2  -1   6  355.01    3.93
  -2  -1   5   33.35    1.06
  -2  -1   4   50.17    1.78
   2   2 -15    4.42    2.90
   2   2 -13  147.38    2.96
   2   2 -12   89.58    2.45
   2   2 -11    7.70    2.00
   2   2  -9    0.37    1.58
   2   2  -8   14.98    1.42
  -2  -2   6   56.78    1.67
   2   3 -15   -1.13    2.45
   2   3 -14   -2.15    2.20
   2   3 -13   77.59    2.49
   2   3 -12   -0.79    2.20
   2   3 -10    4.10    1.84
   2   3  -9    5.16    1.50
   2   3  -8    5.14    1.06
   2   3  -7  107.71    1.55
  -2  -3   2    8.35    0.72
  -2  -3   1  151.12    1.88
  -2  -3   0   21.06    1.10
  -2  -3  -1   11.90    1.24
  -2  -3  -2   12.81    1.43
  -2  -3  -3    0.23    1.63
   2   4 -14    0.18    2.19
   2   4 -13    3.51    1.98
   2   4 -11   68.57    2.14
   2   4 -10  132.99    2.15
   2   4  -9   15.84    1.28
   2   4  -8   34.31    1.10
   2   4  -2  330.45    3.69
   2   4  -1  315.88    3.66
  -2  -4   1  315.69    3.55
   2   4   0   29.15    1.61
  -2  -4   0   28.62    1.36
   2   4   1    8.98    1.85
  -2  -4  -1    8.34    1.64
   2   4   2   -0.10    2.08
  -2  -4  -3    0.56    1.76
  -2  -4  -4  121.67    2.66
   2   4   5  283.66    5.04
  -2  -4  -5  297.63    4.16
   2   4   6  116.06    4.55
  -2  -4  -6  105.32    3.12
  -2  -4  -8    3.39    3.41
   2   5 -14   -2.65    1.99
   2   5 -11    1.72    1.80
   2   5 -10   39.18    1.52
   2   5  -9  198.20    2.46
   2   5  -8  635.47    6.53
   2   5  -3   16.50    1.01
   2   5  -2  192.97    2.40
  -2  -5   2  192.92    2.74
   2   5  -1  238.86    2.95
  -2  -5   0    9.35    1.59
   2   5   0   10.69    1.58
   2   5   1    7.90    1.84
   2   5   2    1.10    2.05
  -2  -5  -2    2.12    2.13
   2   5   3   10.18    2.40
  -2  -5  -3   18.87    2.83
   2   5   4   -0.74    3.05
  -2  -5  -4    1.46    2.78
  -2  -5  -5  294.83    4.66
   2   5   6  524.46    7.14
  -2  -5  -6  513.43    6.58
   2   5   7  844.80   10.43
  -2  -5  -7  844.60    9.80
   2   5   8   49.14    5.05
  -2  -5  -9    8.37    4.29
  -2  -5 -10    8.06    4.80
   2   6 -12   -0.24    1.74
   2   6 -10   10.48    1.48
   2   6  -6    0.50    0.72
   2   6  -5    0.53    0.78
   2   6  -4    6.14    1.11
   2   6  -2   16.49    1.49
   2   6  -1   10.47    1.55
  -2  -6   1    9.02    2.07
   2   6   0    3.14    1.78
   2   6   1   25.49    1.95
  -2  -6  -1    6.72    2.16
  -2  -6  -2   18.63    2.42
   2   6   2   19.30    2.32
   2   6   3   25.57    2.63
  -2  -6  -3   28.43    3.10
   2   6   4   66.39    3.25
  -2  -6  -4   86.22    3.34
  -2  -6  -5   -0.82    3.12
   2   6   5    0.79    3.32
  -2  -6  -6   68.11    3.43
   2   6   7   -6.86    4.31
  -2  -6  -7    4.51    3.50
   2   6   8   30.35    4.70
  -2  -6  -8    2.77    3.73
   2   6   9    9.81    5.52
  -2  -6 -10    7.78    4.26
   2   6  10   -4.88    6.38
  -2  -6 -11   -3.40    4.40
  -2  -6 -12    2.34    4.93
   2   7  -6   17.42    0.96
   2   7  -5   36.41    1.14
   2   7  -4    1.77    1.17
   2   7  -3   35.37    1.46
  -2  -7   1   16.98    3.15
   2   7  -1   28.23    2.08
  -2  -7   0    3.45    2.49
   2   7   1   12.34    2.36
  -2  -7  -2    7.45    3.21
   2   7   2    4.47    2.73
   2   7   3   41.87    2.69
  -2  -7  -3   41.23    3.00
   2   7   4   30.05    3.35
  -2  -7  -4   33.94    3.69
  -2  -7  -5   77.85    3.66
   2   7   5   87.91    3.49
   2   7   6    7.68    3.80
  -2  -7  -6    6.49    3.57
  -2  -7  -7   15.60    3.70
   2   7   8    6.30    5.10
  -2  -7  -8    6.81    4.12
   2   7   9   -5.54    5.58
  -2  -7  -9    2.15    4.29
   2   7  10   61.16    6.40
   2   7  11   -8.02    7.00
  -2  -7 -11    0.93    4.39
   2   7  12   -1.02    7.60
  -2  -7 -12    0.57    4.69
   2   8  -7    4.40    1.11
   2   8  -6   15.88    1.02
   2   8  -5   44.02    1.34
   2   8  -4   62.51    1.67
   2   8  -3   -0.13    1.51
   2   8  -2   -1.57    1.68
  -2  -8   0   -0.96    3.62
   2   8   0   -0.94    2.31
  -2  -8  -1   12.61    3.34
   2   8   1   20.49    2.30
   2   8   2   16.90    2.85
  -2  -8  -3    2.55    3.79
   2   8   3    0.32    2.92
   2   8   4   29.13    3.11
  -2  -8  -4   31.19    3.93
   2   8   5    9.16    3.77
  -2  -8  -5   20.95    3.74
   2   8   6   19.51    4.04
  -2  -8  -6   19.41    3.61
   2   8   7   -1.80    4.08
  -2  -8  -7   -2.44    4.00
  -2  -8  -8    1.63    4.11
   2   8   9    2.65    5.70
  -2  -8  -9    4.20    4.76
   2   8  10   45.17    6.48
  -2  -8 -10   27.69    5.06
   2   8  11    9.83    7.14
   2   9  -7    5.57    0.99
   2   9  -6    0.03    1.10
   2   9  -5    8.91    1.31
   2   9  -4   12.20    1.48
   2   9  -3    1.31    1.63
   2   9  -2   16.93    2.00
   2   9  -1   12.50    2.03
   2   9   1   13.57    2.43
  -2  -9  -1    1.13    4.33
   2   9   2   10.21    2.87
  -2  -9  -2    3.36    4.37
   2   9   3    0.98    3.23
   2   9   4    1.38    3.33
  -2  -9  -5    3.05    4.29
  -2  -9  -6    6.42    4.87
   2   9   6   10.82    4.01
   2   9   7  108.54    4.71
  -2  -9  -7  105.31    5.47
  -2  -9  -8    9.08    4.92
   2   9   8    2.54    5.11
  -2  -9  -9    1.28    5.23
  -2  -9 -10   -0.02    5.18
   2   9  10    1.72    6.39
   2  10  -6   15.18    1.38
   2  10  -5    5.48    1.40
   2  10  -3    0.54    1.70
   2  10  -2   -0.34    2.08
   2  10  -1    1.77    2.15
   2  10   0    5.79    2.70
  -2 -10  -2    2.04    5.12
   2  10   2    2.13    2.79
   2  10   3    6.56    3.39
  -2 -10  -3    5.75    5.66
   2  10   4   29.93    3.46
  -2 -10  -5    0.02    4.98
   2  10   5   -2.53    3.90
   2  10   6    4.47    4.07
  -2 -10  -6    1.93    4.29
   2  10   7   26.69    4.64
  -2 -10  -7   23.52    4.83
   2  10   8   89.34    5.43
  -2 -10  -8   83.30    4.96
   2  10   9   11.15    5.78
  -2 -10  -9    8.15    4.92
   2  11  -5    1.00    1.37
   2  11  -4    0.09    1.87
   2  11  -3    0.86    1.78
   2  11  -2    1.26    2.14
   2  11  -1    6.96    2.27
   2  11   0   20.97    2.70
   2  11   1   19.92    3.18
  -2 -11  -3   -0.98    6.25
   2  11   3    5.50    3.42
   2  11   4    9.12    3.58
  -2 -11  -4    8.17    6.00
   2  11   5    1.71    3.97
   2  11   6   -0.21    4.38
  -2 -11  -6   -3.09    6.02
  -2 -11  -7    1.15    5.25
   2  11   7    0.43    5.23
  -2 -11  -8   11.61    6.37
   2  11   8   12.13    5.45
   2  12  -4    1.00    1.73
   2  12  -3    6.86    1.90
   2  12  -2    1.56    2.22
   2  12  -1    4.47    2.29
   2  12   0    3.76    2.68
   2  12   1    1.25    3.18
   2  12   2   14.11    2.91
  -2 -12  -4   10.79    7.78
   2  12   4   13.82    3.84
   2  12   5    1.74    4.04
  -2 -12  -5    6.59    7.34
   2  12   6    1.79    4.57
   2  12   7    0.28    5.29
  -2 -12  -7  116.90    7.60
   2  13  -3   12.32    2.19
   2  13  -2    0.69    2.13
   2  13  -1    0.36    2.29
   2  13   0   -1.02    2.67
   2  13   1    2.16    3.19
   2  13   2    1.93    2.93
   2  13   3   25.33    3.36
   2  13   4   44.28    3.94
   2  14  -1   -1.36    2.27
   2  14   0   -1.65    2.92
  -3   9  11  -13.24   10.92
  -3   8  12    8.84    9.11
  -3   8  10   -7.94   11.72
  -3   7  12  150.98    7.57
  -3   7  11  316.38    9.69
  -3   7   9    0.02    8.75
  -3   6  13    2.05    5.73
  -3   6  12   40.10    6.23
  -3   6  11   63.36    7.05
  -3   6  10   20.72    7.11
  -3   6   8    4.96    8.09
  -3   5  13   -2.74    4.91
  -3   5  12    4.21    6.14
  -3   5  11   40.67    5.53
  -3   5  10   23.86    5.49
  -3   5   8   23.28    7.66
  -3   4  14    1.38    4.49
  -3   4  13    2.44    4.80
  -3   4  11    9.43    4.40
  -3   4  10   -3.86    4.79
  -3   4   9    0.38    4.83
  -3   4   7    9.24    7.84
  -3   3  14   22.93    4.43
  -3   3  13   39.89    4.01
  -3   3  12    3.99    3.75
  -3   3  11   -1.77    4.35
  -3   3  10    2.53    4.12
  -3   3   9    3.13    4.34
  -3   3   8   83.99    5.26
  -3   2  13   16.08    3.90
  -3   2  12    9.38    3.62
  -3   2  11    1.87    3.19
  -3   2  10   17.75    3.23
  -3   2   9   -0.35    3.14
  -3   2   8    1.46    3.42
  -3   2   7  117.14    4.72
  -3   1  15    3.50    5.78
  -3   1  14    6.54    5.04
  -3   1  12    0.15    3.39
  -3   1  11    2.68    3.23
  -3   1  10   32.39    3.19
  -3   1   9   70.50    2.87
  -3   1   7   12.15    2.89
  -3   1   6    0.65    5.90
   3   0 -15  159.08    4.08
  -3   0  14   12.96    6.46
  -3   0  13    2.60    4.85
  -3   0  12    4.73    3.68
  -3   0  11   33.19    3.07
  -3   0  10   93.25    3.05
  -3   0   9   11.89    2.85
  -3   0   8   13.29    2.22
  -3   0   7   82.47    2.76
  -3   0   6  197.28    4.51
   3   1 -15    5.03    3.08
  -3  -1  13    3.96    7.15
   3   1 -13    0.24    2.82
  -3  -1  12   21.33    5.05
  -3  -1  10   66.18    3.16
  -3  -1   9   31.08    2.31
  -3  -1   8   85.62    2.42
  -3  -1   7  337.81    4.10
  -3  -1   6  222.84    3.29
   3   2 -15    0.19    2.65
   3   2 -14   10.68    2.52
  -3  -2  10    0.65    3.97
  -3  -2   9   54.41    2.86
  -3  -2   8   15.49    1.86
  -3  -2   7   19.38    1.69
  -3  -2   6  147.11    2.03
   3   3 -14   -2.41    2.10
   3   3 -13    4.24    2.01
  -3  -3   7    9.22    2.03
   3   4 -14    1.11    1.76
   3   4 -13    0.01    1.63
  -3  -4   3   33.77    1.35
  -3  -4   2   58.74    1.59
   3   5 -14    0.67    1.45
  -3  -5   4    4.67    1.15
  -3  -5   3   15.90    1.34
  -3  -5   2   -1.93    1.84
  -3  -5   1   72.21    2.16
  -3  -5  -1   92.68    2.43
  -3  -5  -2    0.07    2.16
  -3  -5  -3    1.53    2.40
  -3  -5  -4    1.81    2.50
  -3  -6   3    5.60    1.55
  -3  -6   2   41.97    1.97
   3   6  -1    1.23    2.63
  -3  -6   1    0.71    2.22
   3   6   0   20.38    2.95
  -3  -6   0   38.32    2.44
   3   6   1    7.94    3.16
   3   6   2  146.57    4.04
  -3  -6  -2  167.20    3.34
   3   6   3  437.74    6.34
  -3  -6  -3  422.92    5.51
   3   6   4  159.88    5.02
  -3  -6  -4  168.67    3.62
   3   6   5    8.29    4.73
  -3  -6  -5    8.36    2.99
  -3  -6  -6    4.68    3.20
  -3  -6  -7    1.89    3.04
   3   7  -5   22.31    1.89
   3   7  -4   19.04    1.94
   3   7  -3    2.04    2.12
  -3  -7   3    0.71    2.61
   3   7  -2    4.79    2.39
  -3  -7   2    8.85    2.07
  -3  -7   1    8.67    2.40
   3   7   0    3.87    2.76
  -3  -7   0    1.48    3.06
   3   7   1   17.97    3.06
  -3  -7  -1   18.89    2.93
   3   7   2  123.15    3.79
   3   7   3  487.62    6.66
  -3  -7  -3  492.85    6.34
   3   7   4  589.06    7.82
  -3  -7  -4  600.93    7.45
   3   7   5   18.10    4.61
  -3  -7  -5   22.89    3.69
   3   7   6    7.76    5.06
  -3  -7  -6    4.32    3.62
   3   7   7   18.05    5.35
  -3  -7  -7   14.87    3.91
  -3  -7  -8    1.43    3.78
  -3  -7  -9    0.45    4.12
   3   8  -6    0.98    1.41
   3   8  -5   40.99    1.65
   3   8  -4   16.58    1.88
   3   8  -3   36.37    2.08
   3   8  -2   18.52    2.19
  -3  -8   2   15.92    3.07
   3   8  -1    4.96    2.32
  -3  -8   1    3.70    2.74
  -3  -8   0   24.50    3.35
   3   8   1  138.78    3.40
  -3  -8  -1  148.60    3.75
   3   8   2   47.38    3.33
  -3  -8  -2   50.41    3.94
   3   8   3   25.83    3.68
   3   8   4   99.65    4.30
  -3  -8  -4  100.10    4.09
   3   8   5    5.19    4.64
  -3  -8  -5   11.01    4.39
   3   8   6    6.23    4.99
  -3  -8  -6    5.96    4.51
   3   8   7   21.38    5.27
  -3  -8  -7   19.40    4.82
   3   8   8   -0.82    6.34
  -3  -8  -8    0.43    4.70
  -3  -8  -9    4.12    5.12
  -3  -8 -10   -1.18    5.27
   3   9  -6    5.32    1.37
   3   9  -5    6.64    1.54
   3   9  -4   16.05    1.77
   3   9  -3   51.19    2.03
   3   9  -2   23.60    2.09
   3   9  -1   31.61    2.41
  -3  -9   1   25.34    4.01
   3   9   0   56.08    2.83
  -3  -9   0   38.68    3.73
  -3  -9  -1   93.48    3.85
  -3  -9  -2   17.46    4.33
   3   9   2   17.86    3.10
   3   9   3   -0.33    3.44
  -3  -9  -3   -0.45    3.76
   3   9   4    1.62    4.08
   3   9   5    0.53    4.48
  -3  -9  -5    1.53    4.45
   3   9   6  116.28    5.38
  -3  -9  -6  101.65    5.09
   3   9   7  380.66    7.81
  -3  -9  -7  397.90    7.54
   3   9   8   17.12    5.92
  -3  -9  -8   14.17    4.83
   3   9   9    2.94    6.95
  -3  -9  -9    4.50    4.99
   3  10  -8   27.06    1.14
   3  10  -7   22.39    1.37
   3  10  -5    6.94    1.66
   3  10  -4   -0.25    1.87
   3  10  -3    2.37    1.92
   3  10  -2   16.25    2.15
   3  10  -1   21.18    2.37
  -3 -10   0    2.14    4.47
   3  10   0    2.06    2.46
   3  10   1    3.12    2.88
  -3 -10  -1   -1.24    4.26
  -3 -10  -2   -0.80    4.13
   3  10   3    6.00    3.41
  -3 -10  -3    4.88    4.46
   3  10   4   -1.26    3.82
  -3 -10  -4   -3.47    5.05
   3  10   5   19.68    4.34
   3  10   6  146.41    5.75
  -3 -10  -6  147.37    5.26
   3  10   7   46.86    5.25
  -3 -10  -7   30.65    4.99
   3  10   8    2.78    6.22
  -3 -10  -8    3.81    4.53
   3  10   9   23.14    6.35
   3  11  -9   -0.05    1.09
   3  11  -8    0.48    1.18
   3  11  -7    1.20    1.26
   3  11  -6    0.95    1.46
   3  11  -4   -1.11    1.94
   3  11  -3    7.31    2.11
   3  11  -2   -1.90    2.14
   3  11  -1   -0.25    2.28
   3  11   0   27.78    2.62
   3  11   1   12.82    2.79
  -3 -11  -1    5.83    5.55
   3  11   2    2.09    3.14
  -3 -11  -2    1.71    5.70
  -3 -11  -3    2.38    5.01
   3  11   4   67.34    3.92
  -3 -11  -4   36.53    5.36
   3  11   5   67.86    4.16
  -3 -11  -5   68.12    5.08
   3  11   6    0.91    4.97
   3  11   7    7.08    5.25
  -3 -11  -7    6.27    5.62
   3  11   8   29.13    6.32
   3  12  -8    3.73    1.28
   3  12  -7    0.58    1.30
   3  12  -6   24.35    1.39
   3  12  -5   -0.94    1.61
   3  12  -3   12.66    2.16
   3  12  -2    0.73    2.29
   3  12  -1    1.92    2.39
   3  12   0    2.19    2.63
   3  12   2   -1.05    3.16
  -3 -12  -2   -0.05    6.52
  -3 -12  -3    5.16    6.67
   3  12   3    2.19    3.58
   3  12   4   86.69    3.84
  -3 -12  -4   10.58    6.55
  -3 -12  -5   11.13    6.22
  -3 -12  -6    7.78    6.47
   3  12   6    3.00    4.44
   3  13  -5    0.35    1.62
   3  13  -4    0.12    1.84
   3  13  -3   59.86    2.13
   3  13  -2    0.06    2.28
   3  13  -1   -2.75    2.38
   3  13   0    1.87    2.55
   3  13   1   13.66    2.90
   3  13   2   12.73    3.14
   3  13   3   -5.39    3.49
  -3 -13  -3    0.46    8.14
  -4   7  12    6.49    8.94
  -4   6  13    2.33    6.59
  -4   6  12    6.25    7.27
  -4   6  11    9.19    8.01
  -4   5  13    2.17    5.35
  -4   5  12    6.35    6.75
  -4   5  11    1.87    6.51
  -4   5  10   18.80    8.25
  -4   4  13    5.03    4.97
  -4   4  12   43.99    5.16
  -4   4  11    3.22    6.05
  -4   4  10    2.14    6.34
  -4   3  14    1.05    4.40
  -4   3  13   16.67    4.46
  -4   3  12   86.24    4.26
  -4   3  11   23.56    4.21
  -4   3  10    2.87    4.69
  -4   3   9   11.16    5.72
  -4   2  14   -0.22    3.75
  -4   2  12   25.92    3.78
  -4   2  11    4.35    4.09
  -4   2  10    2.65    3.59
  -4   2   9   44.65    4.50
  -4   1  14   -2.39    3.84
  -4   1  13    2.59    3.49
  -4   1  11   -1.10    3.05
  -4   1  10  249.62    4.39
  -4   1   9   15.11    4.04
  -4   1   8   -2.82    5.17
  -4   0  14    0.01    4.40
  -4   0  13    3.60    3.60
  -4   0  12   -1.06    3.14
  -4   0  11    4.40    2.97
  -4   0  10    5.19    2.70
  -4   0   9   72.60    2.66
  -4   0   8    2.13    3.43
  -4  -1  14    4.29    6.48
  -4  -1  13    0.32    4.70
  -4  -1  12   11.45    3.44
  -4  -1  10   -1.56    2.80
  -4  -1   9    0.64    2.05
  -4  -1   8   19.13    2.26
  -4  -2  13   43.86    8.61
  -4  -2  12   -2.37    5.28
  -4  -2  11    2.38    3.36
  -4  -2   9    0.94    2.05
  -4  -2   8    1.03    1.58
  -4  -3  10   13.46    4.09
  -4  -3   8    8.85    1.62
  -4  -3   7    4.84    1.18
  -4  -5   5    3.93    1.36
  -4  -5   4   88.93    2.16
  -4  -5   3   90.22    2.34
  -4  -6   5   18.09    1.35
  -4  -6   4  153.34    2.61
  -4  -6   3   55.42    2.61
  -4  -6   2    0.45    2.58
  -4  -6   1    1.66    2.51
  -4  -6   0   42.71    2.74
  -4  -6  -1  384.13    5.10
  -4  -7   4    4.29    1.76
  -4  -7   3    3.47    2.44
  -4  -7   1   -1.13    2.95
  -4  -7   0   82.45    3.68
  -4  -7  -1    9.08    3.50
  -4  -7  -2   57.41    3.30
  -4  -7  -4  234.58    4.63
  -4  -8   4   -3.31    2.78
  -4  -8   2    4.60    2.76
  -4  -8   1  128.46    3.60
  -4  -8   0  656.28    8.26
  -4  -8  -1  201.09    4.54
  -4  -8  -2   40.77    3.69
  -4  -8  -3  246.84    4.91
  -4  -8  -5   43.24    4.42
  -4  -8  -6   22.49    4.46
  -4  -9   3    2.39    3.32
   4   9  -3    6.53    3.58
   4   9  -2   45.64    3.83
  -4  -9   2   36.92    3.23
   4   9  -1    6.83    3.84
  -4  -9   1    6.01    3.84
   4   9   0  194.09    4.62
  -4  -9   0  154.66    4.31
   4   9   1   81.51    4.45
  -4  -9  -1   87.47    4.88
  -4  -9  -2    8.80    4.08
   4   9   3    7.97    4.98
  -4  -9  -4   -1.78    4.98
   4   9   5   53.02    6.07
  -4  -9  -6   75.09    4.78
  -4  -9  -7    8.24    4.57
  -4  -9  -8    0.93    4.57
   4  10  -4   53.20    3.37
   4  10  -3   68.68    3.44
   4  10  -2  121.40    3.65
   4  10  -1   67.57    3.68
  -4 -10   1   46.90    4.19
   4  10   0    3.34    3.76
  -4 -10   0    3.50    4.01
   4  10   1   10.05    3.89
  -4 -10  -1   12.20    4.63
   4  10   2   34.62    4.32
  -4 -10  -3   -2.15    4.66
   4  10   4    1.31    5.04
  -4 -10  -4    0.34    5.39
   4  10   5   -1.57    5.85
  -4 -10  -5    6.61    4.75
   4  10   6   27.86    5.86
   4  10   7   15.08    6.78
  -4 -10  -7   25.24    4.74
  -4 -10  -8   -1.14    4.61
   4  11  -5    0.29    2.67
   4  11  -3   48.99    3.01
   4  11  -2   45.61    3.25
   4  11  -1    6.10    3.36
   4  11   0    4.54    3.47
  -4 -11   0    4.17    4.79
   4  11   1    2.33    3.74
  -4 -11  -2    0.96    4.88
   4  11   3   15.14    4.52
  -4 -11  -3    7.69    5.66
   4  11   4    2.15    4.74
  -4 -11  -4    1.09    5.51
  -4 -11  -5   15.42    5.01
   4  11   6    4.80    6.28
  -4 -11  -6    9.84    5.33
   4  12  -5   10.77    2.58
   4  12  -4    2.47    2.73
   4  12  -2    4.78    2.92
   4  12  -1   -2.02    3.30
   4  12   0    4.29    3.64
   4  12   1   -0.73    3.81
  -4 -12  -1    1.63    6.44
   4  12   2    2.13    3.95
  -4 -12  -2    0.59    5.66
   4  12   3   17.59    4.42
  -4 -12  -3    6.91    5.80
   4  12   4   -2.91    4.63
  -4 -12  -4    0.93    5.82
   4  12   5    5.05    5.19
  -4 -12  -5   -1.61    6.25
   4  13  -3   95.23    2.81
   4  13  -2   10.75    2.71
   4  13   0    7.92    3.26
   4  13   1   48.46    3.84
  -5   3  12   12.53    5.06
  -5   2  14    1.65    3.76
  -5   2  13   13.48    3.66
  -5   2  11    5.57    4.25
  -5   1  14   -4.10    3.45
  -5   1  13   -1.80    3.59
  -5   1  12   12.61    3.68
  -5   1  10   16.14    3.78
  -5   0  14    7.96    3.43
  -5   0  13   30.49    2.94
  -5   0  12   26.91    2.78
  -5   0  11   -0.27    2.79
  -5   0  10   -1.50    3.24
  -5  -1  14    0.71    4.23
  -5  -1  13   -1.23    3.14
  -5  -1  12   20.54    2.69
  -5  -1   9    2.61    2.77
  -5  -2  14   29.39    8.14
  -5  -2  12    2.80    3.00
  -5  -2  11    0.17    2.30
  -5  -2  10    0.55    2.04
  -5  -3  12   17.14    6.56
  -5  -3  11   38.34    3.35
  -5  -3  10   12.47    1.91
  -5  -3   9    5.16    1.70
  -5  -4   9    5.51    1.60
  -5  -4   8   10.46    1.21
  -5  -6   6   39.76    1.57
  -5  -6   5    1.73    2.57
  -5  -6   4   88.67    3.36
  -5  -7   6   13.19    1.58
  -5  -7   5   22.41    2.04
  -5  -7   4   30.71    2.82
  -5  -7   2   56.51    3.77
  -5  -7   1   20.19    3.52
  -5  -8   5    2.32    2.07
  -5  -8   4    0.69    2.41
  -5  -8   2    3.90    3.72
  -5  -8   1    8.91    4.84
  -5  -8   0   19.59    4.17
  -5  -8  -1   20.24    3.82
  -5  -9   4    2.73    2.80
  -5  -9   3   45.53    3.49
  -5  -9   1   23.20    4.32
  -5  -9   0   14.95    4.48
  -5  -9  -1   31.22    4.58
  -5  -9  -2   25.30    4.62
  -5  -9  -3   -1.86    4.85
  -5 -10   4   18.21    3.68
  -5 -10   3  118.05    4.23
  -5 -10   2  105.91    4.54
  -5 -10   0   30.38    5.43
  -5 -10  -1   11.62    4.83
  -5 -10  -2    1.59    5.21
  -5 -10  -3    5.26    5.86
  -5 -10  -4    1.71    5.31
  -5 -10  -5   -1.41    4.97
  -5 -11   3    9.10    4.71
  -5 -11   2    6.29    4.48
  -5 -11   1   -3.38    4.80
  -5 -11  -1    0.54    5.65
  -5 -11  -2    3.88    5.32
  -5 -11  -3   12.33    6.32
  -5 -11  -4    0.94    5.51
  -5 -11  -5    1.27    5.41
  -5 -12   2   -1.90    5.88
  -5 -12   1    2.35    5.99
  -5 -12   0    2.69    5.98
  -5 -12  -2   10.03    6.94
  -5 -12  -3   48.42    6.92
  -6   1  13   40.29    3.38
  -6   0  13   -2.42    2.89
  -6   0  12   27.18    2.95
  -6  -1  13   14.14    3.08
  -6  -1  12    7.94    2.52
  -6  -1  11   10.34    2.86
  -6  -2  13   14.65    3.13
  -6  -2  11    1.04    2.14
  -6  -3  13    8.36    5.17
  -6  -3  12    8.87    2.93
  -6  -3  11    1.26    1.97
  -6  -3  10    1.96    2.15
  -6  -4  11   74.16    3.30
  -6  -4  10   39.97    1.82
  -6  -4   9    9.35    1.76
  -6  -7   7   31.23    1.39
  -6  -7   6   31.25    3.64
  -6  -7   5   21.37    4.63
  -6  -8   6    1.17    2.16
  -6  -8   5    2.35    3.52
  -6  -8   4    2.63    5.58
  -6  -8   3  118.03    5.24
  -6  -9   6    1.62    2.49
  -6  -9   4    0.94    3.96
  -6  -9   3    0.02    5.18
  -6  -9   2  182.62    6.11
  -6 -10   5    0.98    3.44
  -6 -10   4   12.22    3.81
  -6 -10   3    5.46    4.48
  -6 -10   2   30.21    5.48
  -6 -10   1   31.85    6.87
  -6 -10  -1   33.68    5.78
  -6 -11   4    3.92    4.47
  -6 -11   3    8.85    4.56
  -6 -11   2    0.55    5.98
  -6 -11   1    4.50    5.77
  -6 -11   0   55.45    7.68
  -6 -11  -2    4.45    6.50
  -7  -3  12    2.34    2.04
  -7  -4  11    5.51    1.87
  -7  -5  10   -0.73    1.26
  -7  -7   8    4.41    2.39
  -7  -8   7    0.76    2.83
  -7  -8   6   -9.42    7.22
  -7  -9   7   -2.13    1.95
  -7  -9   6    2.80    3.65
  -7  -9   5   17.36    6.05
  -7 -10   5   22.22    4.67
  -7 -10   4   -0.79    6.40
  -7 -10   3    9.56    8.67
   0   0   0    0.00    0.00


TITL scan0001 in P-1
REM P-1 (#2 in standard setting)
CELL 0.37380   7.477328  10.070221  10.879512  92.4335  94.7344  90.8554
ZERR    3.00   0.002298   0.002362   0.002507   0.0189   0.0220   0.0221
LATT  1
SFAC C H
UNIT 48.00 30.00
TREF
HKLF 4
END
_computing_structure_solution     'SHELXT 2014/5 (Sheldrick, 2014)'
;
_shelx_hkl_checksum                94286
loop_
  _axis.id
  _axis.type
  _axis.equipment
  _axis.parity
  _axis.depends_on
  _axis.zero
  _axis.vector[1]
  _axis.vector[2]
  _axis.vector[3]
 source . source . . . 0.99989035 0.00000000 -0.01480840
 omega rotation goniometer -1 . -0.04403000 0.00000000 0.00000000 1.00000000
 kappa rotation goniometer -1 omega 0.00000000 -0.76604444 0.00000000 0.64278761
 phi rotation goniometer -1 kappa . 0.00000000 0.00000000 1.00000000
 theta rotation goniometer -1 . -1.06829000 0.00000000 0.00000000 1.00000000
 matrixX general general . phi . 1.00000000 0.00000000 0.00000000
 matrixY general general . phi . 0.00000000 1.00000000 0.00000000
 matrixZ general general . phi . 0.00000000 0.00000000 1.00000000
 dacX translation general . phi . 0.00000000 1.00000000 0.00000000
 dacY translation general . phi . -1.00000000 0.00000000 0.00000000
 dacZ translation general . phi . 0.00000000 0.00000000 1.00000000

_olex2_submission_special_instructions  'No special instructions were received'
_oxdiff_exptl_absorpt_empirical_details
;
Empirical correction (ABSPACK) includes:
- Absorption correction using spherical harmonics
- Frame scaling
;
_oxdiff_exptl_absorpt_empirical_full_max  3.049
_oxdiff_exptl_absorpt_empirical_full_min  0.467
