# Supplementary material for: Polymorphism of pyrene on compression to 35 GPa in a diamond anvil cell
Source: Commun Chem. 2024 Sep 17;7:209. doi: 10.1038/s42004-024-01294-0 (PMC11405754; doi:10.1038/s42004-024-01294-0)
Supplement: Supplementary file 9 — Supplementary Data 6 [file 42004_2024_1294_MOESM9_ESM.cif]

data_scan0001
_audit_creation_date               2022-11-28
_audit_creation_method
;
Olex2 1.5
(compiled 2022.04.07 svn.rca3783a0 for OlexSys, GUI svn.r6498)
;
_shelx_SHELXL_version_number       '2017/1'
_audit_contact_author_address      ?
_audit_contact_author_email        ?
_audit_contact_author_name         ''
_audit_contact_author_phone        ?
_publ_contact_author_id_orcid      ?
_publ_section_references
;
Dolomanov, O.V., Bourhis, L.J., Gildea, R.J, Howard, J.A.K. & Puschmann, H.
 (2009), J. Appl. Cryst. 42, 339-341.

Sheldrick, G.M. (2008). Acta Cryst. A64, 112-122.
;
_chemical_name_common              ?
_chemical_name_systematic          ?
_chemical_formula_moiety           'C16 H10'
_chemical_formula_sum              'C16 H10'
_chemical_formula_weight           202.24
_chemical_melting_point            ?
_chemical_oxdiff_formula           C16H10
loop_
  _atom_type_symbol
  _atom_type_description
  _atom_type_scat_dispersion_real
  _atom_type_scat_dispersion_imag
  _atom_type_scat_source
 'C' 'C' -0.0014 0.0004 'International Tables Vol C Tables 4.2.6.8 and 6.1.1.4'
 'H' 'H' 0.0000 0.0000 'International Tables Vol C Tables 4.2.6.8 and 6.1.1.4'

_shelx_space_group_comment
;
The symmetry employed for this shelxl refinement is uniquely defined
by the following loop, which should always be used as a source of
symmetry information in preference to the above space-group names.
They are only intended as comments.
;
_space_group_crystal_system        'monoclinic'
_space_group_IT_number             14
_space_group_name_H-M_alt          'P 1 21/c 1'
_space_group_name_Hall             '-P 2ybc'
loop_
  _space_group_symop_operation_xyz
 'x, y, z'
 '-x, y+1/2, -z+1/2'
 '-x, -y, -z'
 'x, -y-1/2, z-1/2'

_cell_length_a                     7.450(5)
_cell_length_b                     6.4503(12)
_cell_length_c                     16.096(2)
_cell_angle_alpha                  90
_cell_angle_beta                   100.65(3)
_cell_angle_gamma                  90
_cell_volume                       760.1(5)
_cell_formula_units_Z              4
_cell_measurement_reflns_used      147
_cell_measurement_temperature      293(2)
_cell_measurement_theta_max        13.4980
_cell_measurement_theta_min        2.0140
_shelx_estimated_absorpt_T_max     ?
_shelx_estimated_absorpt_T_min     ?
_exptl_absorpt_coefficient_mu      0.043
_exptl_absorpt_correction_T_max    1.00000
_exptl_absorpt_correction_T_min    0.20986
_exptl_absorpt_correction_type     multi-scan
_exptl_absorpt_process_details
;
CrysAlisPro 1.171.42.49 (Rigaku Oxford Diffraction, 2022)
Empirical absorption correction using spherical harmonics,
implemented in SCALE3 ABSPACK scaling algorithm.
;
_exptl_absorpt_special_details     ?
_exptl_crystal_colour              'clear colourless'
_exptl_crystal_colour_lustre       clear
_exptl_crystal_colour_primary      colourless
_exptl_crystal_density_diffrn      1.767
_exptl_crystal_density_meas        ?
_exptl_crystal_density_method      ?
_exptl_crystal_description         block
_exptl_crystal_F_000               424
_exptl_crystal_size_max            0.013
_exptl_crystal_size_mid            0.012
_exptl_crystal_size_min            0.008
_exptl_transmission_factor_max     ?
_exptl_transmission_factor_min     ?
_diffrn_reflns_av_R_equivalents    0.0625
_diffrn_reflns_av_unetI/netI       0.0948
_diffrn_reflns_Laue_measured_fraction_full  0.319
_diffrn_reflns_Laue_measured_fraction_max  0.316
_diffrn_reflns_limit_h_max         6
_diffrn_reflns_limit_h_min         -4
_diffrn_reflns_limit_k_max         8
_diffrn_reflns_limit_k_min         -6
_diffrn_reflns_limit_l_max         19
_diffrn_reflns_limit_l_min         -19
_diffrn_reflns_number              592
_diffrn_reflns_point_group_measured_fraction_full  0.319
_diffrn_reflns_point_group_measured_fraction_max  0.316
_diffrn_reflns_theta_full          12.961
_diffrn_reflns_theta_max           13.496
_diffrn_reflns_theta_min           2.213
_diffrn_ambient_temperature        293(2)
_diffrn_detector                   'Hybrid Pixel Array Detector'
_diffrn_detector_area_resol_mean   13.3333
_diffrn_measured_fraction_theta_full  0.319
_diffrn_measured_fraction_theta_max  0.316
_diffrn_measurement_details
;
List of Runs (angles in degrees, time in seconds):

  # Type    Start    End  Width  t~exp~   \w     \q     \k     \f   Frames
--------------------------------------------------------------------------
  1  \w     -1.50  31.00   0.50    1.00    --    0.00   0.00   0.00   65
;
_diffrn_measurement_device         'abstract diffractometer'
_diffrn_measurement_device_type   
 'esperanto-CrysAlisPro-abstract goniometer imported esperanto images'
_diffrn_measurement_method         '\w scans'
_diffrn_orient_matrix_axis[1]      matrixX
_diffrn_orient_matrix_axis[2]      matrixY
_diffrn_orient_matrix_axis[3]      matrixZ
_diffrn_orient_matrix_type        
 'CrysAlisPro convention (1999,Acta A55,543-557)'
_diffrn_orient_matrix_UB_11        0.0478394000
_diffrn_orient_matrix_UB_12        0.0186485000
_diffrn_orient_matrix_UB_13        0.0073438000
_diffrn_orient_matrix_UB_21        -0.0079372000
_diffrn_orient_matrix_UB_22        0.0427203000
_diffrn_orient_matrix_UB_23        -0.0159390000
_diffrn_orient_matrix_UB_31        -0.0161377000
_diffrn_orient_matrix_UB_32        0.0343553000
_diffrn_orient_matrix_UB_33        0.0158141000
_diffrn_radiation_monochromator    synchrotron
_diffrn_radiation_probe            x-ray
_diffrn_radiation_type             synchrotron
_diffrn_radiation_wavelength       0.3738
_diffrn_source                     synchrotron
_reflns_Friedel_coverage           0.000
_reflns_Friedel_fraction_full      .
_reflns_Friedel_fraction_max       .
_reflns_number_gt                  274
_reflns_number_total               488
_reflns_special_details
;
 Reflections were merged by SHELXL according to the crystal
 class for the calculation of statistics and refinement.
 
 _reflns_Friedel_fraction is defined as the number of unique
 Friedel pairs measured divided by the number that would be
 possible theoretically, ignoring centric projections and
 systematic absences.
;
_reflns_threshold_expression       'I > 2\s(I)'
_computing_cell_refinement         'CrysAlisPro 1.171.42.49 (Rigaku OD, 2022)'
_computing_data_collection         'CrysAlisPro 1.171.42.49 (Rigaku OD, 2022)'
_computing_data_reduction          'CrysAlisPro 1.171.42.49 (Rigaku OD, 2022)'
_computing_molecular_graphics      'Olex2 1.5 (Dolomanov et al., 2009)'
_computing_publication_material    'Olex2 1.5 (Dolomanov et al., 2009)'
_computing_structure_refinement    'XL  (Sheldrick, 2008)'
_computing_structure_solution      'XM  (Sheldrick, 2008)'
_refine_diff_density_max           0.204
_refine_diff_density_min           -0.201
_refine_diff_density_rms           0.056
_refine_ls_extinction_coef         0.05(7)
_refine_ls_extinction_expression  
 'Fc^*^=kFc[1+0.001xFc^2^\l^3^/sin(2\q)]^-1/4^'
_refine_ls_extinction_method       'SHELXL-2017/1 (Sheldrick 2017)'
_refine_ls_goodness_of_fit_ref     0.985
_refine_ls_hydrogen_treatment      constr
_refine_ls_matrix_type             full
_refine_ls_number_parameters       66
_refine_ls_number_reflns           488
_refine_ls_number_restraints       0
_refine_ls_R_factor_all            0.1462
_refine_ls_R_factor_gt             0.0865
_refine_ls_restrained_S_all        0.985
_refine_ls_shift/su_max            0.000
_refine_ls_shift/su_mean           0.000
_refine_ls_structure_factor_coef   Fsqd
_refine_ls_weighting_details      
 'w=1/[\s^2^(Fo^2^)+(0.1729P)^2^] where P=(Fo^2^+2Fc^2^)/3'
_refine_ls_weighting_scheme        calc
_refine_ls_wR_factor_gt            0.2218
_refine_ls_wR_factor_ref           0.2547
_refine_special_details            ?
_olex2_refinement_description
;
1. Fixed Uiso
 At 1.2 times of:
  All C(H) groups
2.a Aromatic/amide H refined with riding coordinates:
 C004(H004), C005(H005), C006(H006), C007(H007), C008(H008), C009(H009),
 C00A(H00A), C00E(H00E), C00F(H00F), C00G(H00G)
;
_atom_sites_solution_hydrogens     geom
_atom_sites_solution_primary       dual
_atom_sites_solution_secondary     ?
loop_
  _atom_site_label
  _atom_site_type_symbol
  _atom_site_fract_x
  _atom_site_fract_y
  _atom_site_fract_z
  _atom_site_U_iso_or_equiv
  _atom_site_adp_type
  _atom_site_occupancy
  _atom_site_site_symmetry_order
  _atom_site_calc_flag
  _atom_site_refinement_flags_posn
  _atom_site_refinement_flags_adp
  _atom_site_refinement_flags_occupancy
  _atom_site_disorder_assembly
  _atom_site_disorder_group
 C001 C 0.5519(16) 0.5998(10) 0.7061(4) 0.0240(17) Uiso 1 1 d . . . . .
 C002 C 0.6102(17) 0.6965(10) 0.6359(4) 0.0231(18) Uiso 1 1 d . . . . .
 C003 C 0.3004(17) 0.6542(10) 0.5527(4) 0.0238(18) Uiso 1 1 d . . . . .
 C004 C 0.1861(17) 0.6635(9) 0.4741(4) 0.0303(19) Uiso 1 1 d . . . . .
 H004 H 0.063028 0.631390 0.469745 0.036 Uiso 1 1 calc R U . . .
 C005 C 0.2465(15) 0.5731(9) 0.6264(4) 0.0263(18) Uiso 1 1 d . . . . .
 H005 H 0.124897 0.536114 0.623751 0.032 Uiso 1 1 calc R U . . .
 C006 C 0.7347(15) 0.8354(9) 0.4929(4) 0.0226(17) Uiso 1 1 d . . . . .
 H006 H 0.777220 0.877756 0.444815 0.027 Uiso 1 1 calc R U . . .
 C007 C 0.8583(15) 0.6193(11) 0.7837(5) 0.0280(19) Uiso 1 1 d . . . . .
 H007 H 0.941131 0.595241 0.833510 0.034 Uiso 1 1 calc R U . . .
 C008 C 0.8523(17) 0.8275(9) 0.5667(4) 0.0287(19) Uiso 1 1 d . . . . .
 H008 H 0.972144 0.871525 0.569460 0.034 Uiso 1 1 calc R U . . .
 C009 C 0.6777(16) 0.5567(9) 0.7772(4) 0.0230(17) Uiso 1 1 d . . . . .
 H009 H 0.642129 0.484844 0.821584 0.028 Uiso 1 1 calc R U . . .
 C00A C 0.9157(17) 0.7164(10) 0.7172(4) 0.0287(18) Uiso 1 1 d . . . . .
 H00A H 1.036596 0.759057 0.722928 0.034 Uiso 1 1 calc R U . . .
 C00B C 0.7952(17) 0.7520(9) 0.6412(4) 0.0269(18) Uiso 1 1 d . . . . .
 C00C C 0.5477(16) 0.7816(10) 0.4855(4) 0.0243(18) Uiso 1 1 d . . . . .
 C00D C 0.4862(15) 0.7163(10) 0.5582(4) 0.0231(18) Uiso 1 1 d . . . . .
 C00E C 0.4308(16) 0.7780(9) 0.4081(5) 0.0237(17) Uiso 1 1 d . . . . .
 H00E H 0.473282 0.815450 0.359382 0.028 Uiso 1 1 calc R U . . .
 C00F C 0.3615(16) 0.5483(9) 0.6980(4) 0.0225(17) Uiso 1 1 d . . . . .
 H00F H 0.318859 0.496089 0.744571 0.027 Uiso 1 1 calc R U . . .
 C00G C 0.2510(17) 0.7188(11) 0.4031(5) 0.0289(19) Uiso 1 1 d . . . . .
 H00G H 0.173033 0.716610 0.350830 0.035 Uiso 1 1 calc R U . . .

_geom_special_details
;
 All esds (except the esd in the dihedral angle between two l.s. planes)
 are estimated using the full covariance matrix.  The cell esds are taken
 into account individually in the estimation of esds in distances, angles
 and torsion angles; correlations between esds in cell parameters are only
 used when they are defined by crystal symmetry.  An approximate (isotropic)
 treatment of cell esds is used for estimating esds involving l.s. planes.
;
loop_
  _geom_bond_atom_site_label_1
  _geom_bond_atom_site_label_2
  _geom_bond_distance
  _geom_bond_site_symmetry_2
  _geom_bond_publ_flag
 C001 C002 1.427(12) . ?
 C001 C009 1.367(12) . ?
 C001 C00F 1.439(15) . ?
 C002 C00B 1.411(16) . ?
 C002 C00D 1.417(13) . ?
 C003 C004 1.389(12) . ?
 C003 C005 1.420(10) . ?
 C003 C00D 1.427(16) . ?
 C004 H004 0.9300 . ?
 C004 C00G 1.369(12) . ?
 C005 H005 0.9300 . ?
 C005 C00F 1.313(10) . ?
 C006 H006 0.9300 . ?
 C006 C008 1.340(12) . ?
 C006 C00C 1.419(15) . ?
 C007 H007 0.9300 . ?
 C007 C009 1.390(14) . ?
 C007 C00A 1.375(12) . ?
 C008 H008 0.9300 . ?
 C008 C00B 1.430(12) . ?
 C009 H009 0.9300 . ?
 C00A H00A 0.9300 . ?
 C00A C00B 1.396(12) . ?
 C00C C00D 1.399(12) . ?
 C00C C00E 1.381(13) . ?
 C00E H00E 0.9300 . ?
 C00E C00G 1.381(16) . ?
 C00F H00F 0.9300 . ?
 C00G H00G 0.9300 . ?

loop_
  _geom_angle_atom_site_label_1
  _geom_angle_atom_site_label_2
  _geom_angle_atom_site_label_3
  _geom_angle
  _geom_angle_site_symmetry_1
  _geom_angle_site_symmetry_3
  _geom_angle_publ_flag
 C002 C001 C00F 117.9(8) . . ?
 C009 C001 C002 119.4(10) . . ?
 C009 C001 C00F 122.7(8) . . ?
 C00B C002 C001 120.0(9) . . ?
 C00B C002 C00D 120.0(8) . . ?
 C00D C002 C001 119.7(10) . . ?
 C004 C003 C005 123.7(11) . . ?
 C004 C003 C00D 117.9(9) . . ?
 C005 C003 C00D 118.2(8) . . ?
 C003 C004 H004 119.3 . . ?
 C00G C004 C003 121.3(12) . . ?
 C00G C004 H004 119.3 . . ?
 C003 C005 H005 118.7 . . ?
 C00F C005 C003 122.6(10) . . ?
 C00F C005 H005 118.7 . . ?
 C008 C006 H006 118.8 . . ?
 C008 C006 C00C 122.4(9) . . ?
 C00C C006 H006 118.8 . . ?
 C009 C007 H007 119.7 . . ?
 C00A C007 H007 119.7 . . ?
 C00A C007 C009 120.6(9) . . ?
 C006 C008 H008 119.7 . . ?
 C006 C008 C00B 120.6(11) . . ?
 C00B C008 H008 119.7 . . ?
 C001 C009 C007 120.5(7) . . ?
 C001 C009 H009 119.7 . . ?
 C007 C009 H009 119.7 . . ?
 C007 C00A H00A 119.5 . . ?
 C007 C00A C00B 121.0(11) . . ?
 C00B C00A H00A 119.5 . . ?
 C002 C00B C008 118.3(9) . . ?
 C00A C00B C002 118.3(8) . . ?
 C00A C00B C008 123.2(11) . . ?
 C00D C00C C006 118.1(8) . . ?
 C00E C00C C006 121.7(9) . . ?
 C00E C00C C00D 120.0(11) . . ?
 C002 C00D C003 119.7(8) . . ?
 C00C C00D C002 120.3(10) . . ?
 C00C C00D C003 119.8(8) . . ?
 C00C C00E H00E 120.0 . . ?
 C00G C00E C00C 120.0(9) . . ?
 C00G C00E H00E 120.0 . . ?
 C001 C00F H00F 119.2 . . ?
 C005 C00F C001 121.6(8) . . ?
 C005 C00F H00F 119.2 . . ?
 C004 C00G C00E 120.8(9) . . ?
 C004 C00G H00G 119.6 . . ?
 C00E C00G H00G 119.6 . . ?

loop_
  _geom_torsion_atom_site_label_1
  _geom_torsion_atom_site_label_2
  _geom_torsion_atom_site_label_3
  _geom_torsion_atom_site_label_4
  _geom_torsion
  _geom_torsion_site_symmetry_1
  _geom_torsion_site_symmetry_2
  _geom_torsion_site_symmetry_3
  _geom_torsion_site_symmetry_4
  _geom_torsion_publ_flag
 C001 C002 C00B C008 173.2(6) . . . . ?
 C001 C002 C00B C00A -2.2(10) . . . . ?
 C001 C002 C00D C003 4.9(11) . . . . ?
 C001 C002 C00D C00C -170.3(7) . . . . ?
 C002 C001 C009 C007 4.5(11) . . . . ?
 C002 C001 C00F C005 5.5(10) . . . . ?
 C003 C004 C00G C00E -3.4(11) . . . . ?
 C003 C005 C00F C001 -0.8(11) . . . . ?
 C004 C003 C005 C00F 173.5(7) . . . . ?
 C004 C003 C00D C002 -175.9(6) . . . . ?
 C004 C003 C00D C00C -0.6(11) . . . . ?
 C005 C003 C004 C00G -171.7(7) . . . . ?
 C005 C003 C00D C002 -0.3(11) . . . . ?
 C005 C003 C00D C00C 175.0(6) . . . . ?
 C006 C008 C00B C002 -3.2(11) . . . . ?
 C006 C008 C00B C00A 172.0(6) . . . . ?
 C006 C00C C00D C002 -2.7(10) . . . . ?
 C006 C00C C00D C003 -177.9(6) . . . . ?
 C006 C00C C00E C00G 178.1(7) . . . . ?
 C007 C00A C00B C002 3.6(11) . . . . ?
 C007 C00A C00B C008 -171.6(7) . . . . ?
 C008 C006 C00C C00D -0.6(11) . . . . ?
 C008 C006 C00C C00E -175.9(6) . . . . ?
 C009 C001 C002 C00B -1.8(10) . . . . ?
 C009 C001 C002 C00D 171.5(7) . . . . ?
 C009 C001 C00F C005 -173.4(6) . . . . ?
 C009 C007 C00A C00B -0.9(12) . . . . ?
 C00A C007 C009 C001 -3.3(12) . . . . ?
 C00B C002 C00D C003 178.2(7) . . . . ?
 C00B C002 C00D C00C 3.0(11) . . . . ?
 C00C C006 C008 C00B 3.6(11) . . . . ?
 C00C C00E C00G C004 0.1(12) . . . . ?
 C00D C002 C00B C008 0.0(11) . . . . ?
 C00D C002 C00B C00A -175.5(6) . . . . ?
 C00D C003 C004 C00G 3.7(10) . . . . ?
 C00D C003 C005 C00F -1.9(10) . . . . ?
 C00D C00C C00E C00G 2.9(11) . . . . ?
 C00E C00C C00D C002 172.6(7) . . . . ?
 C00E C00C C00D C003 -2.6(11) . . . . ?
 C00F C001 C002 C00B 179.3(7) . . . . ?
 C00F C001 C002 C00D -7.4(10) . . . . ?
 C00F C001 C009 C007 -176.6(6) . . . . ?

# start Validation Reply Form
_vrf_ATOM007_scan0001
;
PROBLEM: _atom_site_aniso_label is missing
RESPONSE: Structure determined using isotropic refinement due to low completeness.
;
_vrf_PLAT029_scan0001
;
PROBLEM: _diffrn_measured_fraction_theta_full value Low .      0.319 Why?  
RESPONSE: This measurement was performed at high pressure which, due to the high pressure apparatus, limits the theta range. Indeed, the diamond anvil cell metallic body typically shadows more than 60% of the reflections.
;
_vrf_PLAT031_scan0001
;
PROBLEM: Refined Extinction Parameter Within Range of ...      0.714 Sigma 
RESPONSE: Large errors due to low completeness.
;
_vrf_PLAT201_scan0001
;
PROBLEM: Isotropic non-H Atoms in Main Residue(s) .......         16 Report
RESPONSE: Structure determined using isotropic refinement due to low completeness.
;
_vrf_PLAT088_scan0001
;
PROBLEM: Poor Data / Parameter Ratio ....................       7.39 Note  
RESPONSE: This measurement was performed at high pressure which, due to the high pressure apparatus, limits the theta range. Indeed, the diamond anvil cell metallic body typically shadows more than 60% of the reflections.
;
_vrf_PLAT340_scan0001
;
PROBLEM: Low Bond Precision on  C-C Bonds ...............    0.01311 Ang.  
RESPONSE: Large errors due to low completeness.
;
_vrf_PLAT411_scan0001
;
PROBLEM: Short Inter H...H Contact  H009     ..H00E     .       1.97 Ang.  
RESPONSE: Rising pressure makes H.. H contact shortens.
;
_vrf_PLAT911_scan0001
;
PROBLEM: Missing FCF Refl Between Thmin & STh/L=    0.600        791 Report
RESPONSE: This measurement was performed at high pressure which, due to the high pressure apparatus, limits the theta range. Indeed, the diamond anvil cell metallic body typically shadows more than 60% of the reflections.
;
# end Validation Reply Form

_shelx_res_file
;
TITL scan0001 in P21/c #14
    scan0001.res
    created by SHELXL-2017/1 at 01:15:35 on 28-Nov-2022
REM Best SHELXD solution FINAL CC 72.45
REM Fragments: 20
REM reset to P21/c #14
CELL 0.3738 7.449531 6.450303 16.095565 90 100.6463 90
ZERR 4 0.004875 0.001155 0.002271 0 0.0313 0
LATT 1
SYMM -X,0.5+Y,0.5-Z
SFAC C H
DISP C -0.0014 0.0004 4.7227
DISP H 0 0 0.5914
UNIT 64 40

L.S. 10 0 0
PLAN  5
CONF
MORE -1
BOND $H
fmap 2 53
acta
OMIT -1 3 15
OMIT -2 3 17
OMIT -2 3 14
OMIT 0 2 18
OMIT -5 1 18
OMIT 2 4 8
OMIT 4 5 1
OMIT 1 8 0
REM <olex2.extras>
REM <HklSrc "%.\\scan0001.hkl">
REM </olex2.extras>

WGHT    0.172900
EXTI    0.050586
FVAR       8.99742
C001  1    0.551947    0.599771    0.706108    11.00000    0.02398
C002  1    0.610156    0.696487    0.635900    11.00000    0.02308
C003  1    0.300426    0.654226    0.552697    11.00000    0.02384
C004  1    0.186135    0.663477    0.474149    11.00000    0.03035
AFIX  43
H004  2    0.063028    0.631390    0.469745    11.00000   -1.20000
AFIX   0
C005  1    0.246472    0.573094    0.626351    11.00000    0.02626
AFIX  43
H005  2    0.124897    0.536114    0.623751    11.00000   -1.20000
AFIX   0
C006  1    0.734708    0.835419    0.492917    11.00000    0.02263
AFIX  43
H006  2    0.777220    0.877756    0.444815    11.00000   -1.20000
AFIX   0
C007  1    0.858305    0.619287    0.783693    11.00000    0.02796
AFIX  43
H007  2    0.941131    0.595241    0.833510    11.00000   -1.20000
AFIX   0
C008  1    0.852301    0.827517    0.566688    11.00000    0.02868
AFIX  43
H008  2    0.972144    0.871525    0.569460    11.00000   -1.20000
AFIX   0
C009  1    0.677684    0.556652    0.777202    11.00000    0.02297
AFIX  43
H009  2    0.642129    0.484844    0.821584    11.00000   -1.20000
AFIX   0
C00A  1    0.915677    0.716414    0.717200    11.00000    0.02872
AFIX  43
H00A  2    1.036596    0.759057    0.722928    11.00000   -1.20000
AFIX   0
C00B  1    0.795168    0.752022    0.641191    11.00000    0.02688
C00C  1    0.547695    0.781577    0.485466    11.00000    0.02432
C00D  1    0.486187    0.716251    0.558197    11.00000    0.02314
C00E  1    0.430837    0.778008    0.408104    11.00000    0.02370
AFIX  43
H00E  2    0.473282    0.815450    0.359382    11.00000   -1.20000
AFIX   0
C00F  1    0.361482    0.548253    0.697960    11.00000    0.02247
AFIX  43
H00F  2    0.318859    0.496089    0.744571    11.00000   -1.20000
AFIX   0
C00G  1    0.250999    0.718848    0.403104    11.00000    0.02892
AFIX  43
H00G  2    0.173033    0.716610    0.350830    11.00000   -1.20000
AFIX   0
HKLF 4


REM  scan0001 in P21/c #14
REM R1 =  0.0865 for     274 Fo > 4sig(Fo)  and  0.1462 for all     488 data
REM     66 parameters refined using      0 restraints

END

WGHT      0.1732      0.0000

REM Highest difference peak  0.204,  deepest hole -0.201,  1-sigma level  0.056
Q1    1   0.1103  0.7653  0.3203  11.00000  0.05    0.20
Q2    1   0.6895  0.8617  0.6163  11.00000  0.05    0.19
Q3    1   0.7953  0.9729  0.4003  11.00000  0.05    0.18
Q4    1   0.7881  0.7650  0.5809  11.00000  0.05    0.18
Q5    1   0.3693  0.4588  0.8241  11.00000  0.05    0.17
;
_shelx_res_checksum                917
_shelx_hkl_file
;
   0   0  -3-12.8261 42.5231   1
   0   0   4 42652.3 1148.31   1
   0   0  -4 42587.1 1145.05   1
   0   0  -5 15.7879 86.9424   1
   0   0   5 90.5694 121.691   1
   0   0   6 8632.31 309.859   1
   0   0  -6 9331.32 276.232   1
   0   0   7 33.3260 228.394   1
   0   0   8 653.366 291.391   1
   0   0   9 177.973 362.877   1
   0   0  11-469.848 534.679   1
   0   0  12 51277.5 1549.36   1
   0   0  13 86.5865 723.823   1
   0   0  14 72145.9 2193.01   1
   0   0  16 1592.93 1206.24   1
   0   0  17-4.24385 1297.01   1
   0   0  19-761.994 1855.23   1
   0   1  -3 36075.5 1026.32   1
   0  -1   3 35524.7 1073.21   1
   0   1  -4 27330.9 798.331   1
   0  -1   4 25181.2 886.135   1
   0   1  -5 4306.84 309.217   1
   0   1  -6 1363.70 311.999   1
   0  -1   6 1152.34 526.721   1
   0  -1   7 2585.00 628.996   1
   0   1  -7 2845.67 328.161   1
   0   1  -8 4281.66 349.510   1
   0  -1   9 2374.82 833.711   1
   0   1  -9 1976.33 283.361   1
   0  -1  10 3336.86 944.968   1
   0   1 -11 2446.19 334.543   1
   0  -1  11 1692.85 1040.26   1
   0  -1  12 139858. 4038.02   1
   0   1 -12 141877. 3814.73   1
   0  -1  13 39538.1 1719.17   1
   0   1 -14 145968. 3949.40   1
   0  -1  14 147139. 4253.13   1
   0  -1  15 2411.71 1515.95   1
   0   1 -15 6690.73 475.587   1
   0  -1  16 1901.75 1547.72   1
   0  -1  18-39.8192 1985.27   1
   0  -1  19 1293.94 2567.76   1
   0   2  -4 13727.6 810.206   1
   0   2  -5 771.289 532.475   1
   0   2  -6 3632.55 586.135   1
   0   2  -7-220.565 599.045   1
   0  -2   9-196.244 1400.84   1
   0   2  -9 51.9233 560.328   1
   0  -2  10 2239.49 1637.79   1
   0   2 -10 3199.66 582.690   1
   0  -2  11 21052.0 2019.72   1
   0   2 -11 29276.2 1014.86   1
   0  -2  12 5106.03 2052.41   1
   0   2 -12 7296.71 618.281   1
   0  -2  13 36048.2 2620.03   1
   0   2 -13 50664.2 1445.14   1
   0  -2  14 4406.97 2313.73   1
   0  -2  15 93.9403 2454.79   1
   0   2 -16 735.865 521.530   1
   0  -2  16 1280.80 2378.94   1
   0  -2  17-1330.12 2496.02   1
   0   2 -17 847.369 596.608   1
   0   2 -18 14833.7 737.519   1
   0   2 -19 1136.14 592.283   1
   0   3  -6 8290.55 843.546   1
   0   3  -7 2205.75 884.394   1
   0   3  -8 2486.79 864.669   1
   0   3  -9 6122.45 875.889   1
   0   3 -10 6679.03 848.461   1
   0   3 -11 35455.0 1278.90   1
   0   3 -12 89460.5 2580.88   1
   0   3 -13 4994.42 748.814   1
   0   3 -14 274.727 716.733   1
   0   3 -15 5564.04 669.816   1
   0   3 -17 284.260 618.726   1
   0   3 -18 136.564 632.357   1
   0   4  -5 563.402 1096.05   1
   0   4  -8 3448.11 1057.06   1
   0   4  -9 11463.4 1027.40   1
   0   4 -10-323.430 958.869   1
   0   4 -11 6966.28 944.692   1
   0   4 -12 5012.44 903.804   1
   0   4 -13 2362.29 867.359   1
   0   4 -14 37.7225 873.447   1
   0   4 -15 1169.95 860.971   1
   0   4 -16 1725.22 807.066   1
   0   5  -6-367.291 1428.96   1
   0   5  -8 4279.83 1058.27   1
   0   5 -10 11743.8 1160.96   1
   0   5 -11 24730.2 1239.03   1
   0   5 -12 1229.53 1114.46   1
   0   5 -13 146.384 946.665   1
   0   5 -14 1936.23 958.460   1
   0   5 -15 1468.28 898.336   1
   0   6  -6 1818.17 1508.02   1
   0   6  -7-981.700 1346.18   1
   0   6  -9 633.182 1200.26   1
   0   6 -10 3490.93 1085.92   1
   0   6 -12 2081.65 1103.23   1
   0   6 -13 644.512 1017.43   1
   0   7  -5 1352.41 1365.68   1
   0   7  -6-619.861 1488.14   1
   0   7  -7 381.054 1401.40   1
   0   7  -8 455.790 1091.85   1
   0   7  -9-397.703 1194.44   1
   1   0 -15 312.275 394.458   1
  -1   0  15 2500.48 1761.32   1
   1   0 -14 14462.8 560.338   1
  -1   0  13-737.947 1449.65   1
   1   0 -12 545.160 311.928   1
  -1   0  12-20.0061 1281.28   1
   1   0 -11 395.718 285.883   1
   1   0  -8 405.404 385.658   1
   1   0  -7 30.5654 387.533   1
   1   0  -6 61643.4 1732.48   1
   1   1 -19 6931.62 656.771   1
  -1   1  19-3026.10 2428.40   1
  -1   1  18 1884.01 1974.59   1
   1   1 -18 1579.75 590.208   1
  -1   1  17 9350.41 1856.63   1
   1   1 -17 9766.97 616.288   1
  -1   1  16 8072.27 1422.69   1
   1   1 -16 6821.26 553.521   1
  -1   1  15 61819.6 2111.66   1
   1   1 -15 63994.8 1807.89   1
   1   1 -14 184169. 5026.85   1
  -1   1  14 187384. 5116.75   1
   1   1 -13-595.377 659.279   1
  -1   1  13 373.075 941.302   1
  -1   1  11 1911.59 701.941   1
   1   1 -10 230.305 797.730   1
  -1   1  10 843.875 626.119   1
   1   1  -9 155.381 839.204   1
  -1   1   9 104.132 517.228   1
   1   1  -8 57.0229 776.747   1
  -1   1   8 432.707 436.273   1
  -1   1   7 18237.3 612.415   1
   1   1  -7 20037.8 1007.72   1
   1  -1   0 37514.1 1006.02   1
   1  -1   1 557.173 59.8429   1
   1  -1   2 60041.6 1609.42   1
   1  -1   3 5714.66 182.023   1
   1  -1   4 9787.29 294.211   1
   1  -1   5 751.332 130.507   1
   1  -1   7 31300.2 874.533   1
   1  -1   8 53806.4 1492.87   1
   1  -1   9 3632.74 364.399   1
   1  -1  10 1122.43 442.573   1
   1  -1  11 7098.09 565.555   1
   1   2 -19 811.910 699.833   1
  -1   2  19-2312.39 1609.54   1
   1   2 -18 2555.51 666.336   1
  -1   2  18 3104.67 1425.47   1
   1   2 -17 13165.8 866.498   1
  -1   2  17 18785.1 1297.05   1
  -1   2  16 11649.2 1092.60   1
   1   2 -16 15796.1 909.240   1
   1   2 -15 3109.31 887.619   1
  -1   2  14 1151.38 706.547   1
  -1   2  13 1062.66 542.683   1
   1   2 -12 1587.68 1051.86   1
  -1   2  12 1464.47 436.014   1
   1   2 -11 2193.51 1021.30   1
  -1   2  11 966.660 336.567   1
   1   2 -10 3516.83 1055.37   1
   1   2  -9 4462.62 1154.22   1
  -1   2   2 999999. 26654.0   1
  -1   2   1 609530. 16257.9   1
  -1   2   0 7788.17 309.305   1
   1  -2   0 7295.69 563.099   1
   1  -2   1 156502. 4248.19   1
  -1   2  -1 156589. 4203.07   1
  -1   2  -2 17469.8 543.957   1
   1  -2   2 17155.5 665.804   1
   1  -2   3 3023.35 438.917   1
   1  -2   4 1467.68 468.698   1
  -1   2  -4 1007.30 251.606   1
  -1   2  -5 231.314 236.191   1
   1  -2   6 8014.32 638.737   1
  -1   2  -6 7346.10 329.882   1
  -1   2  -7 43044.2 1176.91   1
   1  -2   7 39709.7 1368.06   1
  -1   2  -8 40140.0 1134.61   1
   1  -2   9 6979.63 852.237   1
  -1   2  -9 7643.54 383.301   1
   1  -2  10 22035.6 1094.41   1
  -1   2 -10 20231.9 681.947   1
   1  -2  11 5771.30 967.974   1
  -1   2 -11 7141.73 456.738   1
   1  -2  12 13109.9 1098.82   1
   1  -2  13 2128.62 1129.63   1
  -1   2 -13 3699.47 433.198   1
   1  -2  14-229.568 1192.11   1
   1  -2  15 1619.73 1408.13   1
   1  -2  16-771.175 1652.58   1
   1  -2  17 718.025 1730.43   1
   1  -2  18 1550.41 1868.28   1
   1   3 -18 24494.1 1168.55   1
   1   3 -17 11290.3 1120.41   1
   1   3 -15 74485.7 2292.44   1
   1   3 -14 12346.5 1350.34   1
   1   3 -13 5023.83 1186.90   1
   1   3 -11 4966.83 1143.35   1
   1   3 -10-956.023 1366.77   1
   1   3  -9-415.298 1326.96   1
  -1   3   1 20986.0 875.578   1
  -1   3   0 3996.97 475.779   1
  -1   3  -1 11411.0 621.533   1
  -1   3  -2 8337.68 539.449   1
  -1   3  -3-76.2162 533.794   1
   1  -3   4-368.560 1313.55   1
  -1   3  -4 564.509 452.871   1
   1  -3   5-275.895 1380.31   1
   1  -3   6 832.291 1281.60   1
  -1   3  -6 1133.75 500.905   1
   1  -3   7 7422.42 1467.33   1
  -1   3  -7 6195.65 516.708   1
   1  -3   8 36899.5 1734.32   1
  -1   3  -8 41730.2 1232.11   1
  -1   3  -9 38149.2 1166.34   1
   1  -3   9 36226.4 1710.50   1
  -1   3 -10 27898.6 880.961   1
   1  -3  11 76521.3 2454.90   1
  -1   3 -11 65426.2 1867.23   1
  -1   3 -12 31601.3 1037.30   1
  -1   3 -13 1826.93 493.253   1
   1  -3  13 3807.19 1732.48   1
  -1   3 -14 264.865 520.205   1
   1  -3  15 1497.41 2275.82   1
  -1   3 -15 397.479 586.257   1
  -1   3 -16-82.8349 575.416   1
   1  -3  16-2730.54 2355.35   1
   1  -3  17 190.142 2856.48   1
   1   4 -15 1265.15 1320.20   1
   1   4 -13 3319.60 1374.64   1
   1   4 -12 2134.51 1274.36   1
   1   4 -11 1495.80 1523.62   1
   1   4 -10 2961.53 1701.99   1
  -1   4   0 13031.0 940.238   1
  -1   4  -1 18392.4 896.682   1
  -1   4  -3 297.181 687.572   1
  -1   4  -4-1033.87 711.530   1
  -1   4  -5 779.045 776.291   1
  -1   4  -6 1729.03 642.164   1
  -1   4  -9 35788.3 1208.81   1
  -1   4 -10 735.905 661.316   1
  -1   4 -11 25571.7 957.340   1
  -1   4 -12 10478.9 655.027   1
  -1   4 -13-586.702 524.014   1
  -1   4 -14-23.2493 559.136   1
  -1   4 -15 588.489 569.214   1
  -1   4 -16 349.192 565.729   1
   1   5 -15 2237.16 1273.87   1
   1   5 -14 6127.68 1341.71   1
   1   5 -12 555.757 1236.38   1
   1   5 -10 56.4128 1718.77   1
  -1   5   0-140.611 1058.48   1
  -1   5  -1-91.5847 1019.52   1
  -1   5  -2 1219.60 875.224   1
  -1   5  -3 1397.78 897.319   1
  -1   5  -4 3889.79 974.779   1
  -1   5  -5 3246.32 846.148   1
  -1   5  -6-642.272 863.198   1
  -1   5  -7 6009.88 833.555   1
  -1   5  -8 383.909 758.476   1
  -1   5  -9 46790.4 1493.63   1
  -1   5 -11 10713.4 834.164   1
  -1   5 -12 1068.56 734.339   1
  -1   5 -13 2195.26 705.078   1
  -1   5 -14 4595.42 638.722   1
   1   6 -13 517.659 1398.09   1
   1   6 -12 1311.67 1398.96   1
   1   6 -11 1125.50 1755.16   1
  -1   6  -1 1796.34 1193.54   1
  -1   6  -2 636.331 919.769   1
  -1   6  -3 8699.43 941.024   1
  -1   6  -4 1073.50 948.259   1
  -1   6  -5 1961.56 911.291   1
  -1   6  -6 475.948 873.982   1
  -1   6  -7 758.320 941.391   1
  -1   6  -8 1669.00 865.625   1
  -1   6  -9-381.439 814.228   1
  -1   6 -10 3391.85 825.995   1
  -1   6 -11 1676.30 788.440   1
   1   7  -9 2586.10 1595.30   1
  -1   7   1 1756.43 1161.64   1
  -1   7   0 220.915 1312.69   1
  -1   7  -1 572.851 1129.84   1
  -1   7  -3-358.877 946.259   1
  -1   7  -4 13.8805 996.417   1
  -1   7  -5 3090.27 953.711   1
  -1   7  -6 4431.85 927.060   1
  -1   7  -7 1450.45 943.616   1
  -1   7  -8 5721.41 1031.24   1
  -1   7  -9 1519.27 797.378   1
  -1   8   1 2249.77 1326.09   1
  -1   8   0-345.435 1357.13   1
   2   0 -19 46.2105 584.125   1
   2   0 -18 7360.21 555.819   1
   2   0 -17-2.93858 517.252   1
   2   0 -16 1000.65 496.181   1
   2   0 -15-491.734 636.706   1
   2   0 -13-1194.28 782.077   1
   2   0 -12 3289.75 899.190   1
   2   0 -11-168.187 1025.54   1
   2   0 -10 1223.79 1205.76   1
   2   1 -19 11603.3 808.455   1
   2   1 -18 1853.90 934.076   1
   2   1 -17 494.351 1021.73   1
   2   1 -16 2926.01 1072.40   1
   2  -1 -15 1496.02 297.970   1
   2   1 -15 452.635 1036.44   1
   2  -1 -14 9359.58 397.649   1
   2   1 -14 9862.66 1267.32   1
   2  -1 -13 4171.55 293.063   1
   2   1 -13 3645.33 1352.51   1
   2  -1 -12 487.344 274.955   1
   2   1 -12-4.04835 1261.53   1
   2  -1 -11 3836.30 394.535   1
   2  -1 -10 522.054 417.258   1
   2  -1  -9 18166.6 744.982   1
   2   2 -19 755.141 1211.80   1
   2   2 -18 259.789 1256.20   1
   2   2 -17 6366.77 1379.82   1
   2   2 -16 880.490 1467.58   1
   2   2 -15 2300.88 1493.17   1
   2   2 -14-84.7541 1506.90   1
   2  -2  -3 4797.64 155.753   1
   2  -2  -2 1768.32 99.4129   1
   2  -2  -1 16212.8 450.960   1
   2  -2   0 13781.3 392.201   1
   2   3 -18 4337.17 1461.77   1
   2   3 -17 74798.4 2551.23   1
   2   3 -16 30424.0 1821.02   1
   2   3 -14 30277.0 1747.33   1
   2   3 -13-706.860 2001.82   1
  -2   3   5 1618.40 130.058   1
  -2   3   4 7281.15 249.980   1
  -2   3   3 1215.66 153.764   1
  -2   3   2 93.8184 163.456   1
   2  -3  -1 5584.07 653.036   1
  -2   3   1 4025.27 220.416   1
   2  -3   0 3706.31 578.548   1
  -2   3   0 3768.09 226.519   1
   2  -3   1 118.707 548.345   1
  -2   3  -1 83.0744 199.339   1
   2  -3   2 7273.24 640.774   1
  -2   3  -2 8455.61 328.803   1
   2  -3   3 5689.69 605.739   1
  -2   3  -3 8329.26 330.627   1
   2  -3   4 20805.4 829.691   1
  -2   3  -4 19178.2 604.014   1
   2  -3   5 35086.0 1175.19   1
  -2   3  -5 35039.3 1007.76   1
   2  -3   6 1296.08 649.708   1
   2  -3   7 312.290 702.725   1
  -2   3  -8-295.784 373.541   1
   2  -3   8 616.952 754.689   1
   2  -3   9 1468.38 784.989   1
  -2   3  -9 758.767 355.941   1
   2  -3  10 1511.56 848.790   1
  -2   3 -10 2046.84 404.471   1
   2  -3  13 3573.41 1160.99   1
   2   4 -17-1179.25 1593.03   1
   2   4 -15 41.6510 1631.62   1
   2   4 -13 1568.50 1799.48   1
  -2   4   7 2280.68 296.114   1
  -2   4   6 9374.94 412.101   1
  -2   4   5 7506.93 408.249   1
  -2   4   3 55919.5 1563.50   1
  -2   4   2 31146.0 939.423   1
  -2   4   1 5265.70 420.522   1
  -2   4   0 13438.5 553.318   1
   2  -4   1 68286.7 2349.06   1
  -2   4  -1 62565.0 1765.86   1
   2  -4   2 36640.3 2097.67   1
  -2   4  -2 45184.9 1284.37   1
   2  -4   3 2251.57 1456.76   1
  -2   4  -3 1992.73 419.043   1
   2  -4   4 5692.89 1283.23   1
  -2   4  -4 4767.72 408.876   1
   2  -4   5 190.210 1290.64   1
  -2   4  -5 72.1099 352.971   1
   2  -4   6 7279.05 1246.79   1
  -2   4  -6 5889.39 410.911   1
  -2   4  -7 7991.11 457.230   1
   2  -4   7 8011.15 1329.35   1
   2  -4   8 6396.31 1416.10   1
  -2   4  -8 20472.6 657.831   1
   2  -4   9-1309.65 1409.39   1
  -2   4 -10 1702.71 440.713   1
   2  -4  11 984.678 1469.77   1
  -2   4 -11 792.324 480.673   1
   2  -4  12-5.86139 1569.48   1
  -2   4 -12 897.277 514.804   1
  -2   4 -13 283.908 542.995   1
  -2   4 -14-196.774 533.728   1
   2  -4  14 1260.31 1713.59   1
  -2   4 -15 1223.06 552.362   1
   2  -4  15 5623.56 1937.41   1
   2   5 -15 1715.60 1567.54   1
   2   5 -14 3373.83 2031.41   1
   2   5 -13 2918.12 1803.91   1
  -2   5  10 29.3998 454.929   1
  -2   5   9 168.584 509.671   1
  -2   5   8 4062.00 588.737   1
  -2   5   7 2526.67 592.207   1
  -2   5   6 30289.7 1010.12   1
  -2   5   5 4823.85 570.916   1
  -2   5   4 372.982 569.588   1
  -2   5   3 2228.63 611.235   1
  -2   5   0 373.728 513.823   1
  -2   5  -1-120.805 509.257   1
  -2   5  -2-647.793 550.624   1
  -2   5  -3 2122.03 558.543   1
  -2   5  -4 7894.05 606.922   1
  -2   5  -5 49.7335 513.734   1
  -2   5  -6-111.274 540.399   1
  -2   5  -7 645.045 549.631   1
  -2   5  -8 11764.1 602.442   1
   2  -5   9 14462.1 2342.08   1
  -2   5  -9 9949.63 550.294   1
   2  -5  10 13310.7 2346.22   1
  -2   5 -10 11100.4 598.232   1
   2  -5  11 2410.28 2462.93   1
  -2   5 -12 4166.25 537.298   1
   2  -5  12 2373.23 2572.27   1
  -2   5 -13 1302.84 519.737   1
   2  -5  13 2039.15 2640.06   1
  -2   5 -14 2.06303 570.500   1
   2  -5  14-1279.08 2709.74   1
   2   6 -13 233.743 1833.24   1
  -2   6  12 2457.86 764.092   1
  -2   6  10 1116.35 773.123   1
  -2   6   9 3878.40 686.307   1
  -2   6   8 3938.05 663.500   1
  -2   6   7 9370.21 757.502   1
  -2   6   6 6568.08 777.849   1
  -2   6   5 73084.4 2132.43   1
  -2   6   3 6470.64 700.824   1
  -2   6   2 13399.7 807.206   1
  -2   6   1 522.146 734.393   1
  -2   6  -2 8610.03 658.952   1
  -2   6  -3 25828.1 965.742   1
  -2   6  -4 2050.19 631.869   1
  -2   6  -5 11937.4 729.772   1
  -2   6  -8 1664.93 603.796   1
  -2   6  -9 7278.16 675.786   1
  -2   6 -10 4046.08 582.366   1
  -2   6 -11-140.419 515.242   1
  -2   7   9-375.398 783.102   1
  -2   7   6 3115.25 828.871   1
  -2   7   5 1281.09 814.843   1
  -2   7   4 720.580 777.852   1
  -2   7   3-165.116 786.537   1
  -2   7   2 499.558 762.258   1
  -2   7   1 1191.39 766.308   1
  -2   7   0 811.082 816.874   1
  -2   7  -1 1716.25 742.964   1
  -2   7  -2 2.23483 660.173   1
  -2   7  -5 1756.23 693.449   1
  -2   7  -6 828.795 685.531   1
  -2   7  -7 7714.46 741.172   1
  -2   7  -8 11206.9 750.795   1
   3   0 -18-107.330 1071.21   1
   3   0 -17 438.322 1190.02   1
   3   0 -16 987.159 1479.79   1
   3   0 -15-2283.07 1461.14   1
   3   0 -13 1283.40 1741.47   1
   3  -1 -19-200.175 488.276   1
   3   1 -19-1403.09 1493.93   1
   3  -1 -18-271.552 444.045   1
   3   1 -17-5.06653 1624.36   1
   3  -1 -16 386.038 594.306   1
   3   1 -16 1998.70 1879.35   1
   3   1 -15 5523.11 2143.99   1
   3  -1 -15 11873.1 834.666   1
   3  -1 -14 11730.1 894.232   1
   3  -1 -13 6781.29 1091.00   1
   3  -1 -12-557.137 1399.81   1
   3   2 -19 358.190 1864.11   1
   3   2 -18 3004.98 1930.66   1
   3   2 -17-560.026 1923.42   1
   3   2 -16-3174.04 2202.62   1
   3   2 -15-1421.42 2213.07   1
   3  -2 -13 62.7406 179.289   1
   3  -2 -12 1326.44 226.397   1
   3  -2 -11 6090.76 411.237   1
   3   3 -18 4606.76 1994.22   1
   3   3 -16 1365.99 2535.92   1
   3  -3  -6-74.2495 288.840   1
   3  -3  -5 2008.66 241.754   1
   3  -3  -4 7788.10 307.216   1
   3  -3  -3 7373.12 278.211   1
   3  -3  -2 593.759 166.338   1
   3   4 -17 9.08724 2465.70   1
   3  -4  -4 22140.0 1523.88   1
   3  -4  -3 11196.4 995.674   1
   3  -4  -2 5812.28 937.454   1
   3  -4  -1 4057.53 759.481   1
   3  -4   0-34.1235 766.769   1
   3  -4   2 51311.7 1577.32   1
   3  -4   3 12775.0 835.570   1
   3  -4   4 1205.74 747.402   1
   3  -4   5-16.2404 745.533   1
   3  -4   6 267.380 787.958   1
   3  -4   7 1387.21 811.643   1
   3  -4   8 5625.09 859.194   1
  -3   5   5 36.6470 293.685   1
  -3   5   4 454.712 296.744   1
  -3   5   3 1301.86 313.211   1
   3  -5   0 2014.07 2124.50   1
   3  -5   1 12.9364 2049.26   1
  -3   5  -1 717.358 339.722   1
  -3   5  -2 8826.97 448.283   1
   3  -5   2 9328.18 1844.26   1
   3  -5   3 10502.2 1493.86   1
  -3   5  -3 9017.63 468.908   1
  -3   5  -4 3230.06 424.143   1
   3  -5   5 1212.65 1420.70   1
  -3   5  -5 1753.13 416.751   1
   3  -5   6 7177.39 1412.33   1
  -3   5  -6 8131.64 513.989   1
  -3   5  -7 3264.96 482.964   1
   3  -5   8 19266.3 1623.62   1
  -3   5  -8 13804.8 636.651   1
  -3   5  -9 10666.4 568.418   1
   3  -5   9 13864.9 1602.72   1
  -3   5 -10 20521.5 764.846   1
   3  -5  10 20202.8 1716.85   1
   3  -5  11-236.406 1641.80   1
  -3   5 -11-943.556 494.075   1
   3  -5  12 3248.41 1627.06   1
  -3   6   9 976.560 295.678   1
  -3   6   8 2066.70 300.961   1
  -3   6   7 1984.99 324.054   1
  -3   6   6 770.419 342.542   1
  -3   6   5 14378.3 529.276   1
  -3   6   3 35260.7 1029.45   1
  -3   6   2 377.900 360.057   1
  -3   6   1 10653.1 483.176   1
  -3   6   0 979.307 384.241   1
  -3   6  -1 3363.11 414.865   1
  -3   6  -3 428.862 399.965   1
  -3   6  -5 3042.18 436.581   1
   3  -6   7 2338.86 2472.28   1
  -3   6  -7 660.320 442.252   1
  -3   6  -8 5284.23 536.098   1
   3  -6   8-2432.33 2512.25   1
   3  -6   9 11969.5 2948.16   1
  -3   6  -9 10576.7 684.868   1
  -3   6 -10 1391.00 586.538   1
   3  -6  10-1435.90 2981.14   1
  -3   7   8 3792.31 410.314   1
  -3   7   6 1595.83 477.432   1
  -3   7   5 2278.08 489.618   1
  -3   7   4 10497.3 585.661   1
  -3   7   3 1661.16 491.611   1
  -3   7   2 3942.69 519.245   1
  -3   7   1 245.687 515.762   1
  -3   7   0 105.053 451.883   1
  -3   7  -1 295.282 463.734   1
  -3   7  -2 53.0257 460.934   1
  -3   7  -3 465.042 418.810   1
  -3   7  -6-334.038 457.666   1
   4   0 -19-217.814 2169.29   1
   4   0 -17-1070.81 2273.63   1
   4   0 -16 18922.1 2608.63   1
   4  -1 -19 2798.42 1074.32   1
   4   1 -19 4727.22 2611.55   1
   4   1 -18 893.687 2898.12   1
   4  -1 -17 7246.84 1687.41   1
   4   1 -17 6733.22 2690.49   1
   4  -1 -15 4302.68 2392.37   1
   4  -2 -18-206.440 338.963   1
   4   2 -18-1634.78 2969.99   1
   4  -2 -17 3172.80 362.040   1
   4  -2 -16 40.1966 508.800   1
   4  -2 -15 11760.1 810.874   1
   4  -4  -8 4643.55 960.815   1
   4  -4  -7 3833.29 688.698   1
   4  -4  -6 59663.5 1695.96   1
   4  -4  -5 117114. 3178.54   1
   4  -4  -4 3330.60 412.029   1
   4  -5  -4 7552.38 1702.67   1
   4  -5  -3 18138.1 1369.89   1
   4  -5  -2 1282.52 1212.53   1
   4  -5  -1 7382.06 1093.16   1
   4  -5   0-179.404 988.590   1
   4  -5   1-1774.11 1034.46   1
   4  -5   2 4654.00 993.682   1
   4  -5   3 2823.71 986.811   1
   4  -5   4 3942.02 963.927   1
   4  -6   0 5598.43 2578.98   1
   4  -6   1 7127.87 2383.77   1
   4  -6   2-553.799 2063.88   1
   4  -6   3 1291.83 1651.39   1
   4  -6   4-829.023 1646.14   1
   4  -6   5-600.903 1481.55   1
   4  -6   6 1080.03 1555.88   1
  -4   7   2 10723.5 520.195   1
  -4   7   1-132.517 419.848   1
  -4   7   0 3672.83 443.067   1
  -4   7  -1 9995.92 528.569   1
  -4   7  -2 1636.27 445.456   1
  -4   7  -3 1631.32 445.029   1
   5  -1 -18 7081.08 3518.82   1
   5  -2 -17 409.774 1911.74   1
   5  -2 -16-1465.56 2861.30   1
   5  -3 -16 1536.80 184.865   1
   5  -3 -15 1401.81 502.549   1
   5  -4 -11 3925.98 480.334   1
   5  -4 -10 313.221 264.707   1
   5  -5  -8 1234.06 1230.08   1
   5  -5  -7 22745.3 1218.93   1
   5  -5  -5 818.165 733.724   1
   5  -5  -4 662.725 598.451   1
   5  -6  -5 804.938 2492.73   1
   5  -6  -2 246.245 1472.23   1
   5  -6  -1 3564.88 1417.41   1
   5  -6   0 743.266 1188.21   1
   5  -6   1 1104.92 1209.55   1
   6  -5 -11 433.613 1069.40   1
   6  -5 -10 2405.12 731.337   1
   6  -6  -5 334.537 1032.28   1
   0   0   0    0.00    0.00   0

TITL scan0001 in P2(1)/c
REM P2(1)/c (#14 in standard setting)
CELL 0.37380   7.449531   6.450303  16.095565  90.0000 100.6463  90.0000
ZERR    3.00   0.004875   0.001155   0.002271   0.0000   0.0313   0.0000
LATT  1
SYMM -x, y+1/2,-z+1/2
SFAC C H
UNIT 48.00 30.00
TREF
HKLF 4
END
;
_shelx_hkl_checksum                75354
loop_
  _axis.id
  _axis.type
  _axis.equipment
  _axis.parity
  _axis.depends_on
  _axis.zero
  _axis.vector[1]
  _axis.vector[2]
  _axis.vector[3]
 source . source . . . 0.99989035 0.00000000 -0.01480840
 omega rotation goniometer -1 . -0.04403000 0.00000000 0.00000000 1.00000000
 kappa rotation goniometer -1 omega 0.00000000 -0.76604444 0.00000000 0.64278761
 phi rotation goniometer -1 kappa . 0.00000000 0.00000000 1.00000000
 theta rotation goniometer -1 . -1.06829000 0.00000000 0.00000000 1.00000000
 matrixX general general . phi . 1.00000000 0.00000000 0.00000000
 matrixY general general . phi . 0.00000000 1.00000000 0.00000000
 matrixZ general general . phi . 0.00000000 0.00000000 1.00000000
 dacX translation general . phi . 0.00000000 1.00000000 0.00000000
 dacY translation general . phi . -1.00000000 0.00000000 0.00000000
 dacZ translation general . phi . 0.00000000 0.00000000 1.00000000

_olex2_submission_special_instructions  'No special instructions were received'
_oxdiff_exptl_absorpt_empirical_details
;
Empirical correction (ABSPACK) includes:
- Absorption correction using spherical harmonics
- Frame scaling
;
_oxdiff_exptl_absorpt_empirical_full_max  4.604
_oxdiff_exptl_absorpt_empirical_full_min  0.297
