# Supplementary material for: Polymorphism of pyrene on compression to 35 GPa in a diamond anvil cell
Source: Commun Chem. 2024 Sep 17;7:209. doi: 10.1038/s42004-024-01294-0 (PMC11405754; doi:10.1038/s42004-024-01294-0)
Supplement: Supplementary file 10 — Supplementary Data 7 [file 42004_2024_1294_MOESM10_ESM.cif]

data_scan0001
_audit_creation_date               2022-11-28
_audit_creation_method
;
Olex2 1.5
(compiled 2022.04.07 svn.rca3783a0 for OlexSys, GUI svn.r6498)
;
_shelx_SHELXL_version_number       '2017/1'
_audit_contact_author_address      ?
_audit_contact_author_email        ?
_audit_contact_author_name         ''
_audit_contact_author_phone        ?
_publ_contact_author_id_orcid      ?
_publ_section_references
;
Dolomanov, O.V., Bourhis, L.J., Gildea, R.J, Howard, J.A.K. & Puschmann, H.
 (2009), J. Appl. Cryst. 42, 339-341.

Sheldrick, G.M. (2008). Acta Cryst. A64, 112-122.

Sheldrick, G.M. (2015). Acta Cryst. A71, 3-8.
;
_chemical_name_common              ?
_chemical_name_systematic          ?
_chemical_formula_moiety           'C16 H10'
_chemical_formula_sum              'C16 H10'
_chemical_formula_weight           202.24
_chemical_melting_point            ?
_chemical_oxdiff_formula           C16H10
loop_
  _atom_type_symbol
  _atom_type_description
  _atom_type_scat_dispersion_real
  _atom_type_scat_dispersion_imag
  _atom_type_scat_source
 'C' 'C' -0.0014 0.0004 'International Tables Vol C Tables 4.2.6.8 and 6.1.1.4'
 'H' 'H' 0.0000 0.0000 'International Tables Vol C Tables 4.2.6.8 and 6.1.1.4'

_shelx_space_group_comment
;
The symmetry employed for this shelxl refinement is uniquely defined
by the following loop, which should always be used as a source of
symmetry information in preference to the above space-group names.
They are only intended as comments.
;
_space_group_crystal_system        'monoclinic'
_space_group_IT_number             14
_space_group_name_H-M_alt          'P 1 21/c 1'
_space_group_name_Hall             '-P 2ybc'
loop_
  _space_group_symop_operation_xyz
 'x, y, z'
 '-x, y+1/2, -z+1/2'
 '-x, -y, -z'
 'x, -y-1/2, z-1/2'

_cell_length_a                     7.345(4)
_cell_length_b                     6.2802(8)
_cell_length_c                     15.9325(19)
_cell_angle_alpha                  90
_cell_angle_beta                   100.57(3)
_cell_angle_gamma                  90
_cell_volume                       722.5(4)
_cell_formula_units_Z              4
_cell_measurement_reflns_used      192
_cell_measurement_temperature      293(2)
_cell_measurement_theta_max        14.0150
_cell_measurement_theta_min        2.0580
_shelx_estimated_absorpt_T_max     ?
_shelx_estimated_absorpt_T_min     ?
_exptl_absorpt_coefficient_mu      0.045
_exptl_absorpt_correction_T_max    1.00000
_exptl_absorpt_correction_T_min    0.14749
_exptl_absorpt_correction_type     multi-scan
_exptl_absorpt_process_details
;
CrysAlisPro 1.171.42.49 (Rigaku Oxford Diffraction, 2022)
Empirical absorption correction using spherical harmonics,
implemented in SCALE3 ABSPACK scaling algorithm.
;
_exptl_absorpt_special_details     ?
_exptl_crystal_colour              'clear colourless'
_exptl_crystal_colour_lustre       clear
_exptl_crystal_colour_primary      colourless
_exptl_crystal_density_diffrn      1.859
_exptl_crystal_density_meas        ?
_exptl_crystal_density_method      ?
_exptl_crystal_description         block
_exptl_crystal_F_000               424
_exptl_crystal_size_max            0.002
_exptl_crystal_size_mid            0.002
_exptl_crystal_size_min            0.001
_exptl_transmission_factor_max     ?
_exptl_transmission_factor_min     ?
_diffrn_reflns_av_R_equivalents    0.0749
_diffrn_reflns_av_unetI/netI       0.1043
_diffrn_reflns_Laue_measured_fraction_full  0.361
_diffrn_reflns_Laue_measured_fraction_max  0.357
_diffrn_reflns_limit_h_max         6
_diffrn_reflns_limit_h_min         -4
_diffrn_reflns_limit_k_max         8
_diffrn_reflns_limit_k_min         -7
_diffrn_reflns_limit_l_max         20
_diffrn_reflns_limit_l_min         -20
_diffrn_reflns_number              738
_diffrn_reflns_point_group_measured_fraction_full  0.361
_diffrn_reflns_point_group_measured_fraction_max  0.357
_diffrn_reflns_theta_full          12.961
_diffrn_reflns_theta_max           14.055
_diffrn_reflns_theta_min           2.260
_diffrn_ambient_temperature        293(2)
_diffrn_detector                   'Hybrid Pixel Array Detector'
_diffrn_detector_area_resol_mean   13.3333
_diffrn_measured_fraction_theta_full  0.361
_diffrn_measured_fraction_theta_max  0.357
_diffrn_measurement_details
;
List of Runs (angles in degrees, time in seconds):

  # Type    Start    End  Width  t~exp~   \w     \q     \k     \f   Frames
--------------------------------------------------------------------------
  1  \w     -5.50  31.00   0.50    1.00    --    0.00   0.00   0.00   73
;
_diffrn_measurement_device         'abstract diffractometer'
_diffrn_measurement_device_type   
 'esperanto-CrysAlisPro-abstract goniometer imported esperanto images'
_diffrn_measurement_method         '\w scans'
_diffrn_orient_matrix_axis[1]      matrixX
_diffrn_orient_matrix_axis[2]      matrixY
_diffrn_orient_matrix_axis[3]      matrixZ
_diffrn_orient_matrix_type        
 'CrysAlisPro convention (1999,Acta A55,543-557)'
_diffrn_orient_matrix_UB_11        0.0485604000
_diffrn_orient_matrix_UB_12        0.0196291000
_diffrn_orient_matrix_UB_13        0.0072517000
_diffrn_orient_matrix_UB_21        -0.0082741000
_diffrn_orient_matrix_UB_22        0.0431668000
_diffrn_orient_matrix_UB_23        -0.0163437000
_diffrn_orient_matrix_UB_31        -0.0163687000
_diffrn_orient_matrix_UB_32        0.0358689000
_diffrn_orient_matrix_UB_33        0.0157610000
_diffrn_radiation_monochromator    synchrotron
_diffrn_radiation_probe            x-ray
_diffrn_radiation_type             synchrotron
_diffrn_radiation_wavelength       0.3738
_diffrn_source                     synchrotron
_reflns_Friedel_coverage           0.000
_reflns_Friedel_fraction_full      .
_reflns_Friedel_fraction_max       .
_reflns_number_gt                  295
_reflns_number_total               595
_reflns_special_details
;
 Reflections were merged by SHELXL according to the crystal
 class for the calculation of statistics and refinement.
 
 _reflns_Friedel_fraction is defined as the number of unique
 Friedel pairs measured divided by the number that would be
 possible theoretically, ignoring centric projections and
 systematic absences.
;
_reflns_threshold_expression       'I > 2\s(I)'
_computing_cell_refinement         'CrysAlisPro 1.171.42.49 (Rigaku OD, 2022)'
_computing_data_collection         'CrysAlisPro 1.171.42.49 (Rigaku OD, 2022)'
_computing_data_reduction          'CrysAlisPro 1.171.42.49 (Rigaku OD, 2022)'
_computing_molecular_graphics      'Olex2 1.5 (Dolomanov et al., 2009)'
_computing_publication_material    'Olex2 1.5 (Dolomanov et al., 2009)'
_computing_structure_refinement    'XL  (Sheldrick, 2008)'
_computing_structure_solution      'SHELXT 2014/5 (Sheldrick, 2014)'
_refine_diff_density_max           0.254
_refine_diff_density_min           -0.264
_refine_diff_density_rms           0.069
_refine_ls_extinction_coef         0.01(10)
_refine_ls_extinction_expression  
 'Fc^*^=kFc[1+0.001xFc^2^\l^3^/sin(2\q)]^-1/4^'
_refine_ls_extinction_method       'SHELXL-2017/1 (Sheldrick 2017)'
_refine_ls_goodness_of_fit_ref     1.159
_refine_ls_hydrogen_treatment      constr
_refine_ls_matrix_type             full
_refine_ls_number_parameters       66
_refine_ls_number_reflns           595
_refine_ls_number_restraints       0
_refine_ls_R_factor_all            0.1870
_refine_ls_R_factor_gt             0.1166
_refine_ls_restrained_S_all        1.159
_refine_ls_shift/su_max            0.000
_refine_ls_shift/su_mean           0.000
_refine_ls_structure_factor_coef   Fsqd
_refine_ls_weighting_details      
 'w=1/[\s^2^(Fo^2^)+(0.2000P)^2^] where P=(Fo^2^+2Fc^2^)/3'
_refine_ls_weighting_scheme        calc
_refine_ls_wR_factor_gt            0.3148
_refine_ls_wR_factor_ref           0.3602
_refine_special_details            ?
_olex2_refinement_description
;
1. Fixed Uiso
 At 1.2 times of:
  All C(H) groups
2.a Aromatic/amide H refined with riding coordinates:
 C004(H004), C005(H005), C006(H006), C007(H007), C008(H008), C009(H009),
 C00A(H00A), C00E(H00E), C00F(H00F), C00G(H00G)
;
_atom_sites_solution_hydrogens     geom
_atom_sites_solution_primary       dual
_atom_sites_solution_secondary     ?
loop_
  _atom_site_label
  _atom_site_type_symbol
  _atom_site_fract_x
  _atom_site_fract_y
  _atom_site_fract_z
  _atom_site_U_iso_or_equiv
  _atom_site_adp_type
  _atom_site_occupancy
  _atom_site_site_symmetry_order
  _atom_site_calc_flag
  _atom_site_refinement_flags_posn
  _atom_site_refinement_flags_adp
  _atom_site_refinement_flags_occupancy
  _atom_site_disorder_assembly
  _atom_site_disorder_group
 C001 C 0.550(2) 0.6076(12) 0.7068(5) 0.0293(19) Uiso 1 1 d . . . . .
 C002 C 0.618(2) 0.6991(12) 0.6348(5) 0.0285(19) Uiso 1 1 d . . . . .
 C003 C 0.302(2) 0.6567(12) 0.5516(5) 0.0274(19) Uiso 1 1 d . . . . .
 C004 C 0.179(2) 0.6622(12) 0.4747(5) 0.039(2) Uiso 1 1 d . . . . .
 H004 H 0.054333 0.632943 0.471831 0.047 Uiso 1 1 calc R U . . .
 C005 C 0.239(2) 0.5731(12) 0.6269(5) 0.038(2) Uiso 1 1 d . . . . .
 H005 H 0.115906 0.534506 0.624331 0.046 Uiso 1 1 calc R U . . .
 C006 C 0.740(2) 0.8396(12) 0.4916(6) 0.034(2) Uiso 1 1 d . . . . .
 H006 H 0.781700 0.887413 0.443270 0.041 Uiso 1 1 calc R U . . .
 C007 C 0.856(2) 0.6284(14) 0.7860(6) 0.037(2) Uiso 1 1 d . . . . .
 H007 H 0.936504 0.613623 0.837989 0.045 Uiso 1 1 calc R U . . .
 C008 C 0.861(2) 0.8343(12) 0.5655(5) 0.035(2) Uiso 1 1 d . . . . .
 H008 H 0.983121 0.877728 0.568406 0.042 Uiso 1 1 calc R U . . .
 C009 C 0.681(2) 0.5583(12) 0.7796(5) 0.032(2) Uiso 1 1 d . . . . .
 H009 H 0.646564 0.477781 0.823193 0.039 Uiso 1 1 calc R U . . .
 C00A C 0.923(2) 0.7239(13) 0.7167(5) 0.038(2) Uiso 1 1 d . . . . .
 H00A H 1.046599 0.762230 0.720977 0.046 Uiso 1 1 calc R U . . .
 C00B C 0.795(2) 0.7572(12) 0.6422(5) 0.0316(19) Uiso 1 1 d . . . . .
 C00C C 0.556(2) 0.7781(12) 0.4826(5) 0.031(2) Uiso 1 1 d . . . . .
 C00D C 0.485(2) 0.7178(12) 0.5587(5) 0.032(2) Uiso 1 1 d . . . . .
 C00E C 0.426(2) 0.7777(12) 0.4075(5) 0.032(2) Uiso 1 1 d . . . . .
 H00E H 0.463308 0.824959 0.357928 0.039 Uiso 1 1 calc R U . . .
 C00F C 0.361(2) 0.5530(12) 0.6998(5) 0.032(2) Uiso 1 1 d . . . . .
 H00F H 0.320643 0.500911 0.747781 0.038 Uiso 1 1 calc R U . . .
 C00G C 0.249(2) 0.7128(13) 0.4020(6) 0.034(2) Uiso 1 1 d . . . . .
 H00G H 0.172671 0.701953 0.348737 0.041 Uiso 1 1 calc R U . . .

_geom_special_details
;
 All esds (except the esd in the dihedral angle between two l.s. planes)
 are estimated using the full covariance matrix.  The cell esds are taken
 into account individually in the estimation of esds in distances, angles
 and torsion angles; correlations between esds in cell parameters are only
 used when they are defined by crystal symmetry.  An approximate (isotropic)
 treatment of cell esds is used for estimating esds involving l.s. planes.
;
loop_
  _geom_bond_atom_site_label_1
  _geom_bond_atom_site_label_2
  _geom_bond_distance
  _geom_bond_site_symmetry_2
  _geom_bond_publ_flag
 C001 C002 1.449(12) . ?
 C001 C009 1.395(17) . ?
 C001 C00F 1.41(2) . ?
 C002 C00B 1.33(2) . ?
 C002 C00D 1.416(17) . ?
 C003 C004 1.379(16) . ?
 C003 C005 1.460(13) . ?
 C003 C00D 1.39(2) . ?
 C004 H004 0.9300 . ?
 C004 C00G 1.386(14) . ?
 C005 H005 0.9300 . ?
 C005 C00F 1.338(16) . ?
 C006 H006 0.9300 . ?
 C006 C008 1.340(18) . ?
 C006 C00C 1.39(2) . ?
 C007 H007 0.9300 . ?
 C007 C009 1.35(2) . ?
 C007 C00A 1.422(15) . ?
 C008 H008 0.9300 . ?
 C008 C00B 1.478(14) . ?
 C009 H009 0.9300 . ?
 C00A H00A 0.9300 . ?
 C00A C00B 1.390(17) . ?
 C00C C00D 1.452(13) . ?
 C00C C00E 1.386(19) . ?
 C00E H00E 0.9300 . ?
 C00E C00G 1.35(2) . ?
 C00F H00F 0.9300 . ?
 C00G H00G 0.9300 . ?

loop_
  _geom_angle_atom_site_label_1
  _geom_angle_atom_site_label_2
  _geom_angle_atom_site_label_3
  _geom_angle
  _geom_angle_site_symmetry_1
  _geom_angle_site_symmetry_3
  _geom_angle_publ_flag
 C009 C001 C002 117.6(12) . . ?
 C009 C001 C00F 121.7(9) . . ?
 C00F C001 C002 120.5(11) . . ?
 C00B C002 C001 120.6(11) . . ?
 C00B C002 C00D 124.0(9) . . ?
 C00D C002 C001 115.4(12) . . ?
 C004 C003 C005 119.1(14) . . ?
 C004 C003 C00D 122.0(10) . . ?
 C00D C003 C005 118.7(11) . . ?
 C003 C004 H004 121.0 . . ?
 C003 C004 C00G 117.9(14) . . ?
 C00G C004 H004 121.0 . . ?
 C003 C005 H005 120.5 . . ?
 C00F C005 C003 119.0(14) . . ?
 C00F C005 H005 120.5 . . ?
 C008 C006 H006 117.9 . . ?
 C008 C006 C00C 124.2(10) . . ?
 C00C C006 H006 117.9 . . ?
 C009 C007 H007 118.6 . . ?
 C009 C007 C00A 122.7(12) . . ?
 C00A C007 H007 118.6 . . ?
 C006 C008 H008 121.1 . . ?
 C006 C008 C00B 117.9(15) . . ?
 C00B C008 H008 121.1 . . ?
 C001 C009 H009 120.3 . . ?
 C007 C009 C001 119.4(8) . . ?
 C007 C009 H009 120.3 . . ?
 C007 C00A H00A 121.6 . . ?
 C00B C00A C007 116.7(15) . . ?
 C00B C00A H00A 121.6 . . ?
 C002 C00B C008 118.8(11) . . ?
 C002 C00B C00A 122.0(10) . . ?
 C00A C00B C008 118.7(14) . . ?
 C006 C00C C00D 118.5(11) . . ?
 C00E C00C C006 126.2(9) . . ?
 C00E C00C C00D 115.3(13) . . ?
 C002 C00D C00C 116.2(13) . . ?
 C003 C00D C002 123.7(9) . . ?
 C003 C00D C00C 119.6(11) . . ?
 C00C C00E H00E 118.1 . . ?
 C00G C00E C00C 123.8(9) . . ?
 C00G C00E H00E 118.1 . . ?
 C001 C00F H00F 118.7 . . ?
 C005 C00F C001 122.6(9) . . ?
 C005 C00F H00F 118.7 . . ?
 C004 C00G H00G 119.6 . . ?
 C00E C00G C004 120.9(12) . . ?
 C00E C00G H00G 119.6 . . ?

loop_
  _geom_torsion_atom_site_label_1
  _geom_torsion_atom_site_label_2
  _geom_torsion_atom_site_label_3
  _geom_torsion_atom_site_label_4
  _geom_torsion
  _geom_torsion_site_symmetry_1
  _geom_torsion_site_symmetry_2
  _geom_torsion_site_symmetry_3
  _geom_torsion_site_symmetry_4
  _geom_torsion_publ_flag
 C001 C002 C00B C008 175.3(7) . . . . ?
 C001 C002 C00B C00A 3.2(14) . . . . ?
 C001 C002 C00D C003 0.7(12) . . . . ?
 C001 C002 C00D C00C -170.9(7) . . . . ?
 C002 C001 C009 C007 11.0(13) . . . . ?
 C002 C001 C00F C005 3.0(13) . . . . ?
 C003 C004 C00G C00E -7.3(13) . . . . ?
 C003 C005 C00F C001 -0.6(13) . . . . ?
 C004 C003 C005 C00F 175.0(8) . . . . ?
 C004 C003 C00D C002 -175.0(7) . . . . ?
 C004 C003 C00D C00C -3.7(14) . . . . ?
 C005 C003 C004 C00G -170.8(8) . . . . ?
 C005 C003 C00D C002 1.6(13) . . . . ?
 C005 C003 C00D C00C 172.9(7) . . . . ?
 C006 C008 C00B C002 -0.8(13) . . . . ?
 C006 C008 C00B C00A 171.6(8) . . . . ?
 C006 C00C C00D C002 -8.3(11) . . . . ?
 C006 C00C C00D C003 179.7(9) . . . . ?
 C006 C00C C00E C00G 178.8(10) . . . . ?
 C007 C00A C00B C002 -1.3(13) . . . . ?
 C007 C00A C00B C008 -173.5(8) . . . . ?
 C008 C006 C00C C00D 4.4(15) . . . . ?
 C008 C006 C00C C00E -179.0(8) . . . . ?
 C009 C001 C002 C00B -8.0(12) . . . . ?
 C009 C001 C002 C00D 171.3(7) . . . . ?
 C009 C001 C00F C005 -171.0(7) . . . . ?
 C009 C007 C00A C00B 4.6(15) . . . . ?
 C00A C007 C009 C001 -9.7(16) . . . . ?
 C00B C002 C00D C003 179.9(9) . . . . ?
 C00B C002 C00D C00C 8.3(12) . . . . ?
 C00C C006 C008 C00B 0.3(14) . . . . ?
 C00C C00E C00G C004 6.9(16) . . . . ?
 C00D C002 C00B C008 -3.8(14) . . . . ?
 C00D C002 C00B C00A -176.0(7) . . . . ?
 C00D C003 C004 C00G 5.8(13) . . . . ?
 C00D C003 C005 C00F -1.7(12) . . . . ?
 C00D C00C C00E C00G -4.4(13) . . . . ?
 C00E C00C C00D C002 174.7(7) . . . . ?
 C00E C00C C00D C003 2.8(12) . . . . ?
 C00F C001 C002 C00B 177.8(9) . . . . ?
 C00F C001 C002 C00D -3.0(11) . . . . ?
 C00F C001 C009 C007 -174.8(8) . . . . ?

# start Validation Reply Form
_vrf_ATOM007_scan0001
;
PROBLEM: _atom_site_aniso_label is missing
RESPONSE: Structure determined using isotropic refinement due to low completeness.
;
_vrf_PLAT029_scan0001
;
PROBLEM: _diffrn_measured_fraction_theta_full value Low .      0.361 Why?  
RESPONSE: This measurement was performed at high pressure which, due to the high pressure apparatus, limits the theta range. Indeed, the diamond anvil cell metallic body typically shadows more than 60% of the reflections.
;
_vrf_PLAT031_scan0001
;
PROBLEM: Refined Extinction Parameter Within Range of ...      0.000 Sigma 
RESPONSE: This is due to the deterioration of the crystal quality with rising pressure and the low completeness of the data.
;
_vrf_PLAT201_scan0001
;
PROBLEM: Isotropic non-H Atoms in Main Residue(s) .......         16 Report
RESPONSE: Structure determined using isotropic refinement due to low completeness.
;
_vrf_PLAT084_scan0001
;
PROBLEM: High wR2 Value (i.e. > 0.25) ...................       0.36 Report
RESPONSE: This is due to the deterioration of the crystal quality with rising pressure and the low completeness of the data.
;
_vrf_PLAT340_scan0001
;
PROBLEM: Low Bond Precision on  C-C Bonds ...............    0.01621 Ang.  
RESPONSE: Large errors due to low completeness.
;
_vrf_PLAT411_scan0001
;
PROBLEM: Short Inter H...H Contact  H009     ..H00E     .       1.98 Ang.  
RESPONSE: Rising pressure makes H.. H contact shortens.
;
_vrf_PLAT911_scan0001
;
PROBLEM: Missing FCF Refl Between Thmin & STh/L=    0.600        710 Report
RESPONSE: This measurement was performed at high pressure which, due to the high pressure apparatus, limits the theta range. Indeed, the diamond anvil cell metallic body typically shadows more than 60% of the reflections.
;
# end Validation Reply Form

_shelx_res_file
;
TITL scan0001_a.res in P2(1)/c
    scan0001.res
    created by SHELXL-2017/1 at 01:22:51 on 28-Nov-2022
REM Old TITL scan0001_a.res in Pm
REM SHELXT solution in P2(1)/c
REM R1 0.480, Rweak 0.053, Alpha 0.739, Orientation a'=c, b'=-b, c'=a
REM Formula found by SHELXT: C17 Cl
CELL 0.3738 7.3454 6.2802 15.9325 90 100.566 90
ZERR 4 0.0041 0.0008 0.0019 0 0.026 0
LATT 1
SYMM -X,0.5+Y,0.5-Z
SFAC C H
DISP C -0.0014 0.0004 4.7227
DISP H 0 0 0.5914
UNIT 64 40

L.S. 10
PLAN  5
CONF
BOND $H
LIST 6
MORE -1
fmap 2
ACTA
OMIT 0 1 12
OMIT 0 4 4
OMIT -1 3 1
OMIT -1 4 2
OMIT 0 1 2
OMIT -1 0 6
OMIT -2 1 8
OMIT 3 5 5
OMIT -4 5 5
OMIT -1 2 1
REM <olex2.extras>
REM <HklSrc "%.\\scan0001.hkl">
REM </olex2.extras>

WGHT    0.200000
EXTI    0.014679
FVAR       0.92844
C001  1    0.550399    0.607633    0.706827    11.00000    0.02925
C002  1    0.618004    0.699109    0.634842    11.00000    0.02847
C003  1    0.301664    0.656691    0.551576    11.00000    0.02739
C004  1    0.179446    0.662232    0.474748    11.00000    0.03932
AFIX  43
H004  2    0.054333    0.632943    0.471831    11.00000   -1.20000
AFIX   0
C005  1    0.239044    0.573134    0.626942    11.00000    0.03827
AFIX  43
H005  2    0.115906    0.534506    0.624331    11.00000   -1.20000
AFIX   0
C006  1    0.739858    0.839553    0.491614    11.00000    0.03445
AFIX  43
H006  2    0.781700    0.887413    0.443270    11.00000   -1.20000
AFIX   0
C007  1    0.855907    0.628353    0.786018    11.00000    0.03737
AFIX  43
H007  2    0.936504    0.613623    0.837989    11.00000   -1.20000
AFIX   0
C008  1    0.861080    0.834282    0.565480    11.00000    0.03517
AFIX  43
H008  2    0.983121    0.877728    0.568406    11.00000   -1.20000
AFIX   0
C009  1    0.680558    0.558298    0.779564    11.00000    0.03247
AFIX  43
H009  2    0.646564    0.477781    0.823193    11.00000   -1.20000
AFIX   0
C00A  1    0.922933    0.723908    0.716666    11.00000    0.03843
AFIX  43
H00A  2    1.046599    0.762230    0.720977    11.00000   -1.20000
AFIX   0
C00B  1    0.794640    0.757214    0.642158    11.00000    0.03157
C00C  1    0.555624    0.778073    0.482639    11.00000    0.03110
C00D  1    0.485066    0.717805    0.558660    11.00000    0.03165
C00E  1    0.426106    0.777747    0.407476    11.00000    0.03245
AFIX  43
H00E  2    0.463308    0.824959    0.357928    11.00000   -1.20000
AFIX   0
C00F  1    0.361448    0.552970    0.699810    11.00000    0.03206
AFIX  43
H00F  2    0.320643    0.500911    0.747781    11.00000   -1.20000
AFIX   0
C00G  1    0.248989    0.712839    0.402012    11.00000    0.03446
AFIX  43
H00G  2    0.172671    0.701953    0.348737    11.00000   -1.20000
AFIX   0
HKLF 4


REM  scan0001_a.res in P2(1)/c
REM R1 =  0.1166 for     295 Fo > 4sig(Fo)  and  0.1870 for all     595 data
REM     66 parameters refined using      0 restraints

END

WGHT      0.2000      0.0000

REM Highest difference peak  0.254,  deepest hole -0.264,  1-sigma level  0.069
Q1    1   0.4509  0.7643  0.6435  11.00000  0.05    0.25
Q2    1   0.6089  0.3699  0.7155  11.00000  0.05    0.24
Q3    1   0.0578  0.6843  0.5956  11.00000  0.05    0.23
Q4    1   0.5105  0.7539  0.5273  11.00000  0.05    0.23
Q5    1   0.1014  0.5508  0.5511  11.00000  0.05    0.22
;
_shelx_res_checksum                8067
_shelx_hkl_file
;
   0   0  -3   -0.13    0.58
   0   0   4  340.92    2.59
   0   0   5    0.65    1.38
   0   0  -5    0.40    1.26
   0   0   6   60.83    2.13
   0   0   7    0.88    2.32
   0   0  -7   -0.67    2.09
   0   0   8    5.43    2.93
   0   0   9    0.27    3.73
   0   0  11   -0.10    5.06
   0   0  12  686.31    8.69
   0   0  13    1.21    6.92
   0   0  14  667.34   11.30
   0   0  16   40.69    9.89
   0   0  17    7.64   11.16
   0   0  18   11.37   12.54
   0   0  19    4.67   13.66
   0   0  20    5.87   14.03
   0   1  -2  839.19    6.23
   0   1  -3  353.54    4.03
   0  -1   3  343.45    5.71
   0  -1   4  235.62    5.28
   0   1  -4  247.36    3.69
   0   1  -5   41.86    2.92
   0  -1   6   11.29    4.34
   0   1  -6   13.07    2.82
   0   1  -7   24.75    3.03
   0  -1   7   35.78    5.43
   0   1  -8   25.85    3.20
   0   1  -9    7.42    3.21
   0  -1   9    4.51    6.67
   0  -1  10   34.90    7.74
   0   1 -11   29.74    3.41
   0  -1  11   21.25    8.19
   0   1 -12 1920.09   10.89
   0  -1  12 1907.46   16.90
   0  -1  13  286.44   11.06
   0   1 -14  986.03    8.84
   0  -1  14 1004.53   15.15
   0  -1  15   37.60   12.16
   0   1 -15   30.66    5.50
   0  -1  16    6.11   13.68
   0  -1  19   -8.53   19.63
   0  -1  20    7.64   22.45
   0   2  -3  256.67    5.24
   0   2  -4   68.94    4.86
   0   2  -5    4.57    4.56
   0   2  -6   24.46    5.05
   0  -2   6   27.45    9.93
   0   2  -7    1.46    5.22
   0  -2   8   31.88   12.27
   0   2  -8   49.64    5.35
   0   2  -9    8.02    5.14
   0  -2   9    6.02   13.44
   0  -2  10   23.55   14.13
   0   2 -10   34.42    5.20
   0  -2  11  264.55   15.68
   0   2 -11  223.99    6.36
   0  -2  12   43.50   16.48
   0   2 -12   35.36    5.39
   0  -2  13  388.22   18.65
   0   2 -13  336.61    6.45
   0  -2  14   43.88   18.23
   0   2 -14   21.78    4.99
   0  -2  15   28.00   19.55
   0   2 -16   15.59    5.36
   0  -2  17   -5.55   23.63
   0   2 -17    6.80    5.76
   0   2 -18    1.71    6.43
   0  -2  18   -3.77   24.82
   0   2 -19    5.80    6.63
   0   3  -6   42.94    6.55
   0   3  -7   15.62    6.49
   0   3  -8   38.60    6.63
   0   3  -9   27.85    6.91
   0   3 -10   27.71    6.99
   0   3 -11  214.66    7.51
   0   3 -12  681.54    9.50
   0   3 -13   41.82    6.83
   0   3 -14    5.84    6.34
   0  -3  15   35.21   22.79
   0   3 -15   37.20    6.31
   0  -3  16   14.78   23.64
   0   3 -16    2.14    5.98
   0   3 -18    4.50    5.93
   0   4  -4   88.79    6.39
   0   4  -5    1.81    6.94
   0   4  -6    8.53    7.05
   0   4  -8   58.36    6.61
   0   4  -9   74.42    7.63
   0   4 -10   -3.89    7.12
   0   4 -11   48.71    8.00
   0   4 -12   25.31    7.27
   0   4 -14    2.98    7.19
   0   4 -15    1.44    7.36
   0   4 -16    3.78    7.14
   0   4 -17    5.25    6.69
   0   5  -5    8.21    7.24
   0   5  -6   -6.50    7.25
   0   5  -7   11.96    7.18
   0   5  -8   35.40    7.07
   0   5 -10  126.91    7.68
   0   5 -11   47.01    7.50
   0   5 -12   -5.78    8.08
   0   5 -13    2.65    7.74
   0   5 -14    6.10    7.63
   0   5 -15   13.09    7.58
   0   5 -16   48.74    7.71
   0   6  -4   24.45    6.88
   0   6  -5    1.95    6.96
   0   6  -7   -3.78    7.38
   0   6  -8    7.70    6.61
   0   6  -9   14.85    7.04
   0   6 -10   19.54    7.09
   0   6 -11   -0.02    6.58
   0   6 -13    0.97    8.09
   0   7  -3   15.46    6.55
   0   7  -5    3.48    7.11
   0   7  -6    0.36    7.41
   0   7  -7   -3.48    7.22
   0   7  -8    0.29    6.75
   0   7  -9    4.61    6.86
   0   7 -10   16.42    7.19
   0   8  -2   -1.39    6.46
   0   8  -3    5.39    6.75
   0   8  -4   -0.02    6.92
  -1   0  20    4.76   16.28
  -1   0  19   -2.48   15.37
  -1   0  18   47.20   14.76
  -1   0  17   -2.88   14.66
   1   0 -16   63.19    5.07
  -1   0  16   36.73   13.95
   1   0 -15   -1.91    4.50
  -1   0  15   -5.27   12.62
  -1   0  13    0.32   11.29
  -1   0  12   -1.03    9.88
   1   0 -12   -2.60    3.19
   1   0 -11   -1.04    3.12
  -1   0  10   -1.76    7.93
  -1   0   9    2.40    7.39
   1   0  -8    7.74    3.28
   1   0  -7    1.52    3.18
   1   0  -6  791.21    6.72
  -1   1  20   13.45   13.09
   1   1 -20   17.76    5.96
   1   1 -19   67.87    5.87
  -1   1  19   15.99   12.17
   1   1 -18    4.34    4.72
  -1   1  18   -0.79   11.21
  -1   1  17   62.62   10.08
   1   1 -17   77.28    4.93
  -1   1  16    7.18    9.18
   1   1 -16   27.63    4.78
   1   1 -15  429.08    6.44
  -1   1  15  425.14    9.22
   1   1 -14 1234.20    9.71
  -1   1  14 1235.86   11.08
   1   1 -13   11.70    5.18
   1   1 -11   59.48    5.39
  -1   1  11   23.63    4.84
   1   1 -10    1.52    5.40
  -1   1  10    4.98    4.37
   1   1  -9    0.03    5.32
  -1   1   9    4.34    3.83
  -1   1   8   -0.12    3.00
   1   1  -7  169.53    6.04
  -1   1   7  168.98    3.26
   1  -1   0  559.31    3.23
   1  -1   1    9.80    0.96
  -1   1  -2  790.50    4.70
   1  -1   2  784.14    4.55
  -1   1  -3   52.94    1.73
   1  -1   3   53.15    1.62
   1  -1   4  123.76    2.30
  -1   1  -4  117.68    2.44
  -1   1  -5    2.40    2.17
   1  -1   5    3.01    2.01
   1  -1   7  397.20    5.15
   1  -1   8  559.39    6.41
   1  -1   9   20.59    4.83
   1  -1  10   21.10    5.53
   1  -1  11   84.21    6.78
   1  -1  12   58.70    7.37
   1   2 -20    4.48    5.38
  -1   2  19    1.44    7.80
  -1   2  18   30.12    7.72
   1   2 -18   36.01    5.88
  -1   2  17   38.57    7.05
   1   2 -16   60.69    6.40
  -1   2  16   64.32    6.09
   1   2 -15   22.35    6.32
  -1   2  14   23.04    5.06
   1   2 -13    5.22    6.64
  -1   2  13   21.65    4.10
  -1   2  12    6.61    3.41
   1   2 -12    5.71    7.04
  -1   2  11    7.98    2.83
   1   2 -11   -6.32    6.70
   1   2 -10   16.41    6.24
  -1   2   9   40.99    1.68
   1   2  -9   11.53    6.35
  -1   2   2 9999.00   39.19
  -1   2   1 5153.03   21.45
   1  -2  -1 5152.71   24.37
  -1   2   0   80.46    2.53
   1  -2   0  106.46    4.83
   1  -2   1 1338.45    9.74
  -1   2  -1 1335.80    7.78
  -1   2  -2  119.66    2.81
   1  -2   2  110.06    4.43
   1  -2   3   42.87    3.94
  -1   2  -4   11.21    2.45
   1  -2   4   11.67    4.21
  -1   2  -5   -0.08    2.76
  -1   2  -6  151.09    3.29
   1  -2   6  116.96    6.08
  -1   2  -7  442.57    4.91
   1  -2   7  461.03    8.47
  -1   2  -8  321.95    4.45
  -1   2  -9   66.77    3.85
   1  -2   9   60.56    8.20
   1  -2  10  200.66    9.92
  -1   2 -10  223.73    4.99
  -1   2 -11   97.13    5.00
   1  -2  11   78.57    9.82
   1  -2  12  132.20   11.32
  -1   2 -12  130.61    5.88
   1  -2  13   22.34   12.30
  -1   2 -13   17.00    5.75
   1  -2  14    9.86   13.91
  -1   2 -14   10.65    6.03
   1  -2  16   12.12   16.80
   1  -2  17    5.60   18.45
   1  -2  18   26.22   20.25
   1   3 -19    1.92    6.22
   1   3 -18  109.18    7.07
   1   3 -17   48.89    7.18
   1   3 -14   77.96    8.23
   1   3 -13   65.60    7.32
   1   3 -12    1.43    7.30
   1   3 -11   36.54    6.81
   1   3 -10    4.99    6.77
   1   3  -9   -5.29    6.27
   1   3  -8    3.64    6.01
  -1   3   2  126.94    4.41
  -1   3   1  153.68    5.02
  -1   3   0   50.12    4.04
  -1   3  -1   55.03    4.39
   1  -3   2   87.01   10.76
  -1   3  -2   87.14    4.46
   1  -3   3    5.06   11.29
  -1   3  -3    2.77    4.72
  -1   3  -4    5.94    4.46
   1  -3   4    5.82   11.78
   1  -3   5   -2.78   11.96
   1  -3   6   10.69   12.40
  -1   3  -7   87.10    5.00
   1  -3   7   79.43   13.12
  -1   3  -8  419.54    6.74
   1  -3   8  409.49   15.08
  -1   3  -9  239.43    6.03
   1  -3   9  257.17   14.39
  -1   3 -10  293.91    6.16
  -1   3 -11  697.06    7.81
   1  -3  11  711.47   19.60
  -1   3 -12  339.95    6.33
   1  -3  12  239.75   18.94
  -1   3 -13   38.82    5.74
  -1   3 -14    4.25    5.54
   1  -3  14   -8.27   20.73
  -1   3 -15    0.71    5.90
   1  -3  15    9.80   23.72
  -1   3 -16    4.72    7.04
   1  -3  16  -21.80   25.10
   1  -3  17   20.69   28.41
  -1   3 -17    4.73    7.42
   1  -3  18  -23.99   32.32
   1   4 -17   39.77    7.41
   1   4 -16   -1.96    7.69
   1   4 -15   23.78    7.61
   1   4 -14   -0.24    7.05
   1   4 -13    2.99    7.63
   1   4 -12   -2.01    6.85
   1   4 -11   -3.87    7.33
   1   4 -10   -0.53    7.25
   1   4  -9   -4.87    6.59
   1   4  -8    4.53    5.94
  -1   4   2  474.52    6.53
  -1   4   1  118.90    6.10
  -1   4   0  114.61    5.95
  -1   4  -1  139.94    6.20
  -1   4  -3   -5.93    6.01
  -1   4  -4    1.69    5.81
  -1   4  -5   10.77    6.37
  -1   4  -6   15.56    6.57
   1  -4   7   -9.44   19.15
  -1   4  -7    6.70    6.27
   1  -4   8    7.36   21.11
  -1   4  -9  282.68    7.66
   1  -4   9  310.41   23.19
  -1   4 -10   46.64    6.50
   1  -4  10   14.39   22.09
  -1   4 -11  186.13    7.19
   1  -4  11  365.02   24.78
  -1   4 -12   53.03    6.59
  -1   4 -13    2.83    6.26
  -1   4 -14   -1.05    5.84
   1  -4  14    5.44   26.97
   1  -4  15   -0.78   29.59
  -1   4 -15   -3.06    6.08
   1  -4  16    7.69   33.03
  -1   4 -16    0.41    6.11
  -1   4 -17    8.26    6.59
   1  -4  17   28.11   34.17
   1   5 -16    8.47    7.94
   1   5 -15    5.62    6.88
   1   5 -14   26.79    7.27
   1   5 -13   17.60    7.29
   1   5 -12    0.02    6.58
   1   5 -11   -1.42    7.08
   1   5 -10   10.84    7.32
   1   5  -9   12.59    6.86
  -1   5   0    2.33    6.36
  -1   5  -1    6.02    6.65
  -1   5  -2   10.69    6.07
  -1   5  -3   13.17    6.00
  -1   5  -4   30.83    6.93
  -1   5  -5   18.47    6.60
  -1   5  -6    1.74    7.20
  -1   5  -7   54.50    7.87
  -1   5  -8    3.32    7.23
  -1   5  -9  282.64    7.80
  -1   5 -11  209.09    7.34
  -1   5 -12   25.15    7.28
  -1   5 -13   15.20    6.83
  -1   5 -14   54.45    7.34
  -1   5 -15    8.38    6.67
   1   6 -14   -0.19    7.17
   1   6 -13   -1.42    6.68
   1   6 -12   -9.93    6.62
   1   6  -9    5.34    6.48
   1   6  -8    1.91    6.68
  -1   6   2    3.70    6.18
  -1   6   1   21.01    6.61
  -1   6  -1    2.81    6.84
  -1   6  -2    9.55    6.87
  -1   6  -3   63.87    6.42
  -1   6  -4    8.20    6.91
  -1   6  -5    2.73    6.57
  -1   6  -6    3.17    6.77
  -1   6  -7    5.45    7.50
  -1   6  -8   22.03    7.46
  -1   6  -9   -1.35    7.41
  -1   6 -10   26.44    7.27
  -1   6 -11    1.59    7.32
  -1   6 -12    2.53    7.40
   1   7 -10   -2.71    7.25
   1   7  -9   19.55    7.87
   1   7  -8    3.45   11.50
   1   7  -7    3.15    6.24
  -1   7   3   -0.90    6.24
  -1   7   2   -2.02    6.48
  -1   7   1   -0.18    6.47
  -1   7   0   -0.25    6.86
  -1   7  -1    5.28    6.94
  -1   7  -2   -5.52    6.30
  -1   7  -4    9.93    6.90
  -1   7  -5   37.73    7.07
  -1   7  -6   23.26    6.69
  -1   7  -7    4.94    7.57
  -1   7  -8   14.18    7.67
  -1   7  -9    4.85    7.27
  -1   8   3  -11.18    6.73
  -1   8   2    8.94    6.74
  -1   8   1    4.16    6.73
  -1   8   0    1.39    6.69
  -1   8  -2    2.65    6.47
  -1   8  -3   16.56    6.90
   2   0 -19    1.46    4.26
   2   0 -18   24.53    4.10
   2   0 -17   -0.01    3.78
   2   0 -16    8.09    4.14
   2   0 -15    0.31    4.44
   2   0 -13   -7.39    4.87
   2   0 -12   13.06    4.77
   2   0 -11    0.96    5.25
   2   0 -10    1.42    5.39
   2   1 -20  116.06    4.94
   2   1 -19   69.35    4.97
   2   1 -18   16.46    5.24
   2   1 -17   -2.30    5.68
   2   1 -16    6.27    5.70
   2   1 -15    1.94    6.01
   2  -1 -15    9.80    3.57
   2   1 -13   12.57    6.21
   2  -1 -13   10.42    2.68
   2  -1 -12    0.49    2.78
   2   1 -12  -10.95    6.54
   2  -1 -11   15.58    2.96
   2  -1 -10    9.51    3.06
   2   1 -10    2.36    5.05
   2  -1  -9  116.49    3.69
   2  -1  -8 1300.38    8.29
   2   2 -20   66.20    6.09
   2   2 -18   -1.65    6.44
   2   2 -17    3.62    7.43
   2   2 -16    0.53    7.14
   2   2 -15   -9.18    6.62
   2   2 -14   -1.12    6.13
   2   2 -12    1.23    6.53
   2   2 -11    7.57    5.86
   2  -2  -3   38.64    1.37
   2  -2  -2   18.85    1.53
   2  -2  -1  274.46    2.84
   2  -2   0  290.81    3.21
   2  -2   1  525.12    4.45
   2   3 -19    0.52    6.70
   2   3 -18    8.03    7.19
   2   3 -17   86.63    6.72
   2   3 -16  139.88    7.57
   2   3 -14   20.71    6.92
   2   3 -13   -3.58    6.94
   2   3 -12    5.03    6.05
  -2   3   5    1.27    1.53
  -2   3   3    6.65    1.65
   2  -3  -3    6.20    6.74
  -2   3   2   -0.02    1.71
  -2   3   1   37.08    2.12
   2  -3  -1   70.87    5.71
  -2   3   0   25.71    2.19
   2  -3   0   34.09    5.26
  -2   3  -1    3.95    2.29
   2  -3   1    4.28    4.93
  -2   3  -2   81.70    2.86
   2  -3   2   76.98    6.12
  -2   3  -3   74.89    3.07
   2  -3   3   65.30    6.55
   2  -3   4  173.44    7.72
  -2   3  -4  200.07    3.86
  -2   3  -5  295.00    4.61
   2  -3   5  309.69    8.11
   2  -3   6   15.81    7.71
   2  -3   7   16.58    8.43
  -2   3  -8    6.57    4.83
   2  -3   8    7.70   10.16
  -2   3  -9   12.63    5.12
   2  -3   9    7.41   10.38
   2  -3  10   15.30   12.55
  -2   3 -10    1.51    5.78
  -2   3 -11   17.78    6.05
   2  -3  12   11.83   14.80
   2  -3  13   40.04   15.27
   2  -3  14   79.32   17.05
   2   4 -18   20.78    7.10
   2   4 -16    7.04    6.95
   2   4 -15   -1.18    6.41
   2   4 -14   -6.32    6.83
   2   4 -13   -3.29    6.82
   2   4 -12    6.58    6.54
  -2   4   7   11.65    2.14
  -2   4   6   75.92    2.62
  -2   4   5   13.20    2.71
  -2   4   3  408.15    4.47
  -2   4   2  257.24    4.23
  -2   4   1   40.02    3.58
  -2   4   0  160.43    4.31
   2  -4   0  181.79   12.98
  -2   4  -2  435.36    5.58
   2  -4   2  390.69   15.58
  -2   4  -3    4.12    4.02
   2  -4   3   -3.57   13.51
  -2   4  -4   53.82    4.40
   2  -4   4   55.04   13.68
  -2   4  -5    0.21    4.38
   2  -4   5   -0.63   14.11
   2  -4   6   67.72   13.47
  -2   4  -6   57.67    4.51
  -2   4  -7   83.05    4.62
   2  -4   7   99.97   14.53
  -2   4  -8   20.83    4.78
   2  -4   8   82.12   14.62
   2  -4   9   17.89   15.10
  -2   4 -10   59.24    5.39
   2  -4  10  175.93   16.41
  -2   4 -11   -1.88    5.12
   2  -4  11  -25.90   17.73
  -2   4 -12    9.45    6.12
   2  -4  12    7.92   20.67
  -2   4 -13    0.25    7.03
  -2   4 -14    2.95    7.38
   2  -4  15   37.60   29.23
  -2   4 -15   44.94    7.83
   2  -4  16   64.48   32.91
   2   5 -16   59.26    6.48
   2   5 -15    9.68    6.34
   2   5 -14    7.15    6.77
   2   5 -13   -2.22    6.94
   2   5 -12   16.13    6.39
  -2   5  10    2.14    2.55
  -2   5   9    1.29    3.05
  -2   5   8   20.87    3.43
  -2   5   7   22.44    3.77
  -2   5   6  184.74    4.37
  -2   5   5   45.95    3.98
  -2   5   4   -4.36    4.42
  -2   5   3   14.23    4.71
  -2   5   2   57.46    4.77
  -2   5   0    1.92    4.95
  -2   5  -1    1.56    4.92
  -2   5  -2    4.80    5.09
  -2   5  -3    5.19    5.30
   2  -5   4   35.28   19.84
  -2   5  -4   37.47    5.45
   2  -5   5   -1.17   21.58
  -2   5  -5    5.47    5.51
   2  -5   6   -2.18   23.63
  -2   5  -6   -2.93    5.37
  -2   5  -7    8.72    5.69
   2  -5   7   16.29   23.52
   2  -5   8  124.95   25.45
  -2   5  -8   90.52    6.06
   2  -5   9  153.53   28.36
  -2   5 -10  145.02    6.35
   2  -5  10  145.01   29.30
   2  -5  11   62.43   32.08
   2  -5  12   92.84   34.95
  -2   5 -13   13.45    6.05
   2  -5  13   16.54   37.27
  -2   5 -14    4.64    6.31
   2  -5  14   32.13   40.04
   2   6 -13    0.91    6.97
  -2   6  13    3.19    2.49
  -2   6  12    3.16    3.04
   2   6 -12    5.48    6.07
  -2   6  11    2.72    3.40
   2   6 -11    1.17    6.07
  -2   6   9   31.36    3.77
  -2   6   8   10.22    3.86
  -2   6   7   88.59    4.39
  -2   6   6   17.06    4.66
  -2   6   5  349.18    6.03
  -2   6   3   68.16    5.22
  -2   6   2  128.75    5.93
  -2   6   1   12.56    5.94
  -2   6   0   48.18    6.40
  -2   6  -2  144.04    5.70
  -2   6  -3  202.43    6.93
  -2   6  -4    9.42    5.94
  -2   6  -5  100.90    6.38
  -2   6  -6   12.01    6.21
  -2   6  -7   54.89    6.43
  -2   6  -8   35.49    6.61
  -2   6  -9   38.38    6.64
  -2   6 -10   36.15    6.58
  -2   6 -11   -4.01    6.21
  -2   6 -12   -0.74    6.23
  -2   7  10    5.71    3.80
  -2   7   9   -6.19    3.93
  -2   7   6   25.77    5.01
  -2   7   5   -0.21    5.25
  -2   7   4    5.96    5.29
  -2   7   3    1.84    5.32
  -2   7   2    1.95    5.42
  -2   7   1    2.52    6.02
  -2   7   0    4.79    6.17
  -2   7  -1   15.28    6.27
  -2   7  -2   -3.08    6.41
  -2   7  -3    5.27    6.32
  -2   7  -5   14.52    6.43
  -2   7  -6   16.60    6.37
  -2   7  -7   56.29    6.91
  -2   7  -8   71.26    7.14
   3   0 -18    1.77    4.50
   3   0 -17   -2.08    4.89
   3   0 -16    3.77    5.31
   3   0 -15   -1.78    5.33
   3   0 -13   -1.11    5.55
   3   1 -20   35.88    5.28
   3  -1 -20   22.90    4.02
   3  -1 -19    1.79    3.36
   3   1 -19    1.58    5.45
   3  -1 -18    2.03    3.05
   3   1 -18    1.59    5.94
   3   1 -17   -3.88    5.65
   3  -1 -16   -0.73    3.42
   3   1 -16   -0.62    5.25
   3  -1 -15   55.94    3.86
   3   1 -15   10.28    6.07
   3   1 -14   19.89    6.02
   3  -1 -13   30.74    4.44
   3  -1 -12    0.10    4.73
   3   2 -19   -0.67    5.72
   3   2 -18    0.53    5.90
   3   2 -17   -0.25    5.49
   3   2 -16    0.95    6.07
   3   2 -15    0.19    6.17
   3   2 -14    0.74    5.55
   3  -2 -14   10.80    2.66
   3  -2 -13    1.09    2.02
   3  -2 -12   12.41    2.05
   3  -2 -11   24.81    2.40
   3  -2 -10   23.74    3.03
   3   3 -19   11.49    6.13
   3   3 -18    8.29    5.54
   3   3 -17    0.69    6.15
   3   3 -16    4.14    6.32
   3   3 -15    1.56    5.93
   3  -3  -6   -0.49    2.48
   3  -3  -5   15.42    2.52
   3  -3  -4  123.51    3.08
   3  -3  -3   62.88    3.07
   3  -3  -2    4.61    3.05
   3   4 -17    2.47    5.95
   3   4 -15    2.27    5.94
   3  -4  -4  140.91    8.68
   3  -4  -3   96.45    7.40
   3  -4  -1   33.62    7.33
   3  -4   0    4.63    7.37
   3  -4   1  134.97    8.45
  -3   4  -2  427.62    5.85
  -3   4  -3  225.59    5.40
   3  -4   3  217.38   10.16
   3  -4   4    5.89   10.11
  -3   4  -4    1.83    4.81
   3  -4   5   -0.30   10.89
   3  -4   6   11.50   12.01
   3  -4   7    2.37   13.00
   3  -4   8   82.01   14.40
   3  -4   9    8.37   15.36
   3   5 -15    1.02    5.94
  -3   5   5    1.56    2.93
  -3   5   4    2.93    2.85
  -3   5   3    7.12    3.00
  -3   5   1   54.55    3.47
   3  -5  -1   43.68   14.96
   3  -5   0   16.37   16.13
  -3   5  -1    1.93    3.67
   3  -5   1    3.02   15.72
  -3   5  -2   74.11    4.21
   3  -5   2  125.70   16.54
  -3   5  -3  101.24    4.53
   3  -5   3  109.06   16.88
  -3   5  -4   30.42    4.64
  -3   5  -5    5.29    4.80
   3  -5   5  156.80   16.36
  -3   5  -6  101.59    5.76
   3  -5   6  125.81   18.05
   3  -5   7   70.61   18.04
  -3   5  -7   79.22    5.95
   3  -5   8  234.19   20.94
  -3   5  -9  195.18    7.36
   3  -5   9  194.56   22.17
  -3   5 -10  189.49    7.84
   3  -5  10  191.93   24.54
   3  -5  11   22.51   24.76
  -3   5 -11    7.14    7.39
   3  -5  12   17.40   28.18
   3  -5  13   -0.64   33.03
  -3   6   7    8.74    2.54
  -3   6   6   -1.31    2.75
  -3   6   5  155.35    3.53
  -3   6   3  357.85    4.60
  -3   6   2   -1.22    3.49
  -3   6   1  127.25    4.09
  -3   6   0    2.82    3.81
  -3   6  -1   41.46    4.21
   3  -6   3   -1.87   22.28
  -3   6  -4   -2.36    4.70
   3  -6   4    9.61   24.79
  -3   6  -5   21.07    4.93
   3  -6   5   34.96   26.41
  -3   6  -6    6.35    5.02
   3  -6   6    7.02   28.66
  -3   6  -7    6.78    5.31
  -3   6  -8   76.94    5.97
   3  -6   8  127.26   33.70
  -3   6  -9   73.42    7.49
   3  -6   9  118.80   44.92
  -3   6 -10   13.26    6.81
   3  -6  10   54.10   41.67
  -3   6 -11   78.46    7.28
   3  -6  11  121.32   42.76
  -3   7   9   27.26    2.40
  -3   7   8   20.19    2.62
  -3   7   7   98.70    3.13
  -3   7   5   19.20    3.64
  -3   7   4   59.42    4.08
  -3   7   3   -1.97    4.14
  -3   7   2   48.65    4.37
  -3   7   1    0.68    4.47
  -3   7   0    2.67    4.62
  -3   7  -1   -4.94    4.58
  -3   7  -2   -0.73    4.82
  -3   7  -3    6.11    4.78
  -3   7  -4   30.75    5.03
  -3   7  -7  129.18    6.01
   4   0 -20    0.20    4.42
   4   0 -19    2.73    4.77
   4   0 -17    0.01    4.71
   4   0 -16   24.34    4.97
   4   1 -19    4.66    4.70
   4  -1 -19    2.83    3.60
   4  -1 -18    0.68    3.77
   4   1 -18    0.01    5.04
   4   1 -17    6.65    5.23
   4  -1 -15    0.01    4.39
   4  -1 -14   48.93    4.02
   4  -2 -19   -2.25    3.09
   4  -2 -18    0.39    2.51
   4   2 -18    0.17    5.47
   4  -2 -17   37.19    2.44
   4   2 -17    9.14    5.15
   4  -2 -16   -0.32    2.71
   4  -2 -15   40.07    3.10
   4  -2 -13    1.24    3.52
   4   3 -18   -0.22    5.54
   4  -4  -8   35.39    4.47
   4  -4  -7   46.39    4.31
   4  -4  -6  494.90    5.93
   4  -4  -5  948.31    7.75
   4  -4  -4   21.00    4.66
   4  -4  -2   11.78    5.41
   4  -5  -5  238.60    9.48
   4  -5  -4   72.72    9.69
   4  -5  -3  136.63    9.40
   4  -5  -2   11.40    9.96
   4  -5  -1   55.97   10.47
   4  -5   0   34.94   10.60
   4  -5   1   56.74   11.55
   4  -5   2   55.31   13.09
   4  -5   3   22.21   13.19
   4  -5   4   73.09   14.56
   4  -6  -2   -2.51   14.53
   4  -6  -1    5.18   16.45
   4  -6   0   39.63   17.93
   4  -6   1   37.13   19.07
   4  -6   2    1.48   20.39
   4  -6   4    1.24   23.32
   4  -6   5  -14.39   25.13
   4  -6   6    2.69   25.26
   4  -6   7    5.47   26.97
   4  -6   9   19.57   32.75
  -4   7   2  107.53    4.95
  -4   7   1    8.16    4.64
  -4   7   0   16.14    5.11
  -4   7  -2   17.13    5.47
   4  -7   3   31.71   26.89
  -4   7  -3   22.99    5.87
   4  -7   4    2.93   29.90
  -4   7  -4    7.87    5.99
   5   0 -18    3.95    4.09
   5  -1 -19   -3.26    3.61
   5  -1 -18   -0.54    3.66
   5  -1 -17   86.44    3.78
   5  -2 -18    2.65    3.01
   5  -2 -17    2.14    3.12
   5  -2 -16    0.80    3.32
   5  -3 -16    4.65    1.45
   5  -3 -15    2.54    1.81
   5  -3 -14    2.47    2.31
   5  -4 -10    1.45    2.49
   5  -5  -9    6.49    4.64
   5  -5  -8    4.96    5.43
   5  -5  -7   97.18    6.07
   5  -5  -5   16.13    7.18
   5  -5  -4    9.61    7.26
   5  -5  -3    8.60    7.67
   5  -6  -6   42.80    8.46
   5  -6  -5   10.81   10.57
   5  -6  -4   31.53   11.41
   5  -6  -2  -10.96   12.00
   5  -6  -1   45.30   13.97
   5  -6   0    7.26   15.40
   5  -6   1   39.14   16.74
   6  -5 -11    2.34    3.31
   6  -5 -10   16.64    4.18
   6  -6  -7   25.28    6.92
   6  -6  -6   47.99    8.25
   6  -6  -5   14.81    8.94
   0   0   0    0.00    0.00


TITL scan0001 in P2(1)/c
REM P2(1)/c (#14 in standard setting)
CELL 0.37380   7.345382   6.280226  15.932545  90.0000 100.5665  90.0000
ZERR    3.00   0.004068   0.000790   0.001880   0.0000   0.0264   0.0000
LATT  1
SYMM -x, y+1/2,-z+1/2
SFAC C H
UNIT 48.00 30.00
TREF
HKLF 4
END
_computing_structure_solution     'SHELXT 2014/5 (Sheldrick, 2014)'
_computing_structure_solution     'SHELXT 2014/5 (Sheldrick, 2014)'
_computing_structure_solution     'SHELXT 2014/5 (Sheldrick, 2014)'
;
_shelx_hkl_checksum                33319
loop_
  _axis.id
  _axis.type
  _axis.equipment
  _axis.parity
  _axis.depends_on
  _axis.zero
  _axis.vector[1]
  _axis.vector[2]
  _axis.vector[3]
 source . source . . . 0.99989035 0.00000000 -0.01480840
 omega rotation goniometer -1 . -0.04403000 0.00000000 0.00000000 1.00000000
 kappa rotation goniometer -1 omega 0.00000000 -0.76604444 0.00000000 0.64278761
 phi rotation goniometer -1 kappa . 0.00000000 0.00000000 1.00000000
 theta rotation goniometer -1 . -1.06829000 0.00000000 0.00000000 1.00000000
 matrixX general general . phi . 1.00000000 0.00000000 0.00000000
 matrixY general general . phi . 0.00000000 1.00000000 0.00000000
 matrixZ general general . phi . 0.00000000 0.00000000 1.00000000
 dacX translation general . phi . 0.00000000 1.00000000 0.00000000
 dacY translation general . phi . -1.00000000 0.00000000 0.00000000
 dacZ translation general . phi . 0.00000000 0.00000000 1.00000000

_olex2_submission_special_instructions  'No special instructions were received'
_oxdiff_exptl_absorpt_empirical_details
;
Empirical correction (ABSPACK) includes:
- Absorption correction using spherical harmonics
- Frame scaling
;
_oxdiff_exptl_absorpt_empirical_full_max  3.418
_oxdiff_exptl_absorpt_empirical_full_min  0.434
