# Supplementary material for: Polymorphism of pyrene on compression to 35 GPa in a diamond anvil cell
Source: Commun Chem. 2024 Sep 17;7:209. doi: 10.1038/s42004-024-01294-0 (PMC11405754; doi:10.1038/s42004-024-01294-0)
Supplement: Supplementary file 13 — Supplementary Data 10 [file 42004_2024_1294_MOESM13_ESM.cif]

data_scan0001
_audit_creation_date               2022-11-24
_audit_creation_method
;
Olex2 1.5
(compiled 2022.04.07 svn.rca3783a0 for OlexSys, GUI svn.r6498)
;
_shelx_SHELXL_version_number       '2017/1'
_audit_contact_author_address      ?
_audit_contact_author_email        ?
_audit_contact_author_name         ''
_audit_contact_author_phone        ?
_publ_contact_author_id_orcid      ?
_publ_section_references
;
Dolomanov, O.V., Bourhis, L.J., Gildea, R.J, Howard, J.A.K. & Puschmann, H.
 (2009), J. Appl. Cryst. 42, 339-341.

Sheldrick, G.M. (2008). Acta Cryst. A64, 112-122.

Sheldrick, G.M. (2015). Acta Cryst. A71, 3-8.
;
_chemical_name_common              ?
_chemical_name_systematic          ?
_chemical_formula_moiety           'C16 H10'
_chemical_formula_sum              'C16 H10'
_chemical_formula_weight           202.24
_chemical_melting_point            ?
_chemical_oxdiff_formula           C16H10
loop_
  _atom_type_symbol
  _atom_type_description
  _atom_type_scat_dispersion_real
  _atom_type_scat_dispersion_imag
  _atom_type_scat_source
 'C' 'C' -0.0014 0.0004 'International Tables Vol C Tables 4.2.6.8 and 6.1.1.4'
 'H' 'H' 0.0000 0.0000 'International Tables Vol C Tables 4.2.6.8 and 6.1.1.4'

_shelx_space_group_comment
;
The symmetry employed for this shelxl refinement is uniquely defined
by the following loop, which should always be used as a source of
symmetry information in preference to the above space-group names.
They are only intended as comments.
;
_space_group_crystal_system        'monoclinic'
_space_group_IT_number             14
_space_group_name_H-M_alt          'P 1 21/c 1'
_space_group_name_Hall             '-P 2ybc'
loop_
  _space_group_symop_operation_xyz
 'x, y, z'
 '-x, y+1/2, -z+1/2'
 '-x, -y, -z'
 'x, -y-1/2, z-1/2'

_cell_length_a                     7.0634(3)
_cell_length_b                     5.7352(14)
_cell_length_c                     15.4503(6)
_cell_angle_alpha                  90
_cell_angle_beta                   100.395(5)
_cell_angle_gamma                  90
_cell_volume                       615.62(15)
_cell_formula_units_Z              4
_cell_measurement_reflns_used      243
_cell_measurement_temperature      293(2)
_cell_measurement_theta_max        18.4070
_cell_measurement_theta_min        2.8190
_shelx_estimated_absorpt_T_max     ?
_shelx_estimated_absorpt_T_min     ?
_exptl_absorpt_coefficient_mu      0.053
_exptl_absorpt_correction_T_max    1.00000
_exptl_absorpt_correction_T_min    0.01239
_exptl_absorpt_correction_type     multi-scan
_exptl_absorpt_process_details
;
CrysAlisPro 1.171.42.49 (Rigaku Oxford Diffraction, 2022)
Empirical absorption correction using spherical harmonics,
implemented in SCALE3 ABSPACK scaling algorithm.
;
_exptl_absorpt_special_details     ?
_exptl_crystal_colour              'clear yellowish'
_exptl_crystal_colour_lustre       clear
_exptl_crystal_colour_modifier     yellowish
_exptl_crystal_density_diffrn      2.182
_exptl_crystal_density_meas        ?
_exptl_crystal_density_method      ?
_exptl_crystal_description         block
_exptl_crystal_F_000               424
_exptl_crystal_size_max            0.014
_exptl_crystal_size_mid            0.012
_exptl_crystal_size_min            0.008
_exptl_transmission_factor_max     ?
_exptl_transmission_factor_min     ?
_diffrn_reflns_av_R_equivalents    0.0107
_diffrn_reflns_av_unetI/netI       0.0260
_diffrn_reflns_Laue_measured_fraction_full  0.346
_diffrn_reflns_Laue_measured_fraction_max  0.197
_diffrn_reflns_limit_h_max         12
_diffrn_reflns_limit_h_min         -11
_diffrn_reflns_limit_k_max         4
_diffrn_reflns_limit_k_min         -1
_diffrn_reflns_limit_l_max         26
_diffrn_reflns_limit_l_min         -27
_diffrn_reflns_number              990
_diffrn_reflns_point_group_measured_fraction_full  0.346
_diffrn_reflns_point_group_measured_fraction_max  0.197
_diffrn_reflns_theta_full          12.961
_diffrn_reflns_theta_max           20.252
_diffrn_reflns_theta_min           1.892
_diffrn_ambient_temperature        293(2)
_diffrn_detector                   'Hybrid Pixel Array Detector'
_diffrn_detector_area_resol_mean   13.3333
_diffrn_measured_fraction_theta_full  0.346
_diffrn_measured_fraction_theta_max  0.197
_diffrn_measurement_details
;
List of Runs (angles in degrees, time in seconds):

  # Type    Start    End  Width  t~exp~   \w     \q     \k     \f   Frames
--------------------------------------------------------------------------
  1  \w    -11.50  29.00   0.50    1.00    --    0.00   0.00   0.00   81
;
_diffrn_measurement_device         'abstract diffractometer'
_diffrn_measurement_device_type   
 'esperanto-CrysAlisPro-abstract goniometer imported esperanto images'
_diffrn_measurement_method         '\w scans'
_diffrn_orient_matrix_axis[1]      matrixX
_diffrn_orient_matrix_axis[2]      matrixY
_diffrn_orient_matrix_axis[3]      matrixZ
_diffrn_orient_matrix_type        
 'CrysAlisPro convention (1999,Acta A55,543-557)'
_diffrn_orient_matrix_UB_11        -0.0057188000
_diffrn_orient_matrix_UB_12        0.0634575000
_diffrn_orient_matrix_UB_13        0.0046102000
_diffrn_orient_matrix_UB_21        0.0296258000
_diffrn_orient_matrix_UB_22        0.0151894000
_diffrn_orient_matrix_UB_23        -0.0169241000
_diffrn_orient_matrix_UB_31        -0.0444923000
_diffrn_orient_matrix_UB_32        0.0019849000
_diffrn_orient_matrix_UB_33        -0.0172165000
_diffrn_radiation_monochromator    synchrotron
_diffrn_radiation_probe            x-ray
_diffrn_radiation_type             synchrotron
_diffrn_radiation_wavelength       0.3738
_diffrn_source                     synchrotron
_reflns_Friedel_coverage           0.000
_reflns_Friedel_fraction_full      .
_reflns_Friedel_fraction_max       .
_reflns_number_gt                  630
_reflns_number_total               808
_reflns_special_details
;
 Reflections were merged by SHELXL according to the crystal
 class for the calculation of statistics and refinement.
 
 _reflns_Friedel_fraction is defined as the number of unique
 Friedel pairs measured divided by the number that would be
 possible theoretically, ignoring centric projections and
 systematic absences.
;
_reflns_threshold_expression       'I > 2\s(I)'
_computing_cell_refinement         'CrysAlisPro 1.171.42.49 (Rigaku OD, 2022)'
_computing_data_collection         'CrysAlisPro 1.171.42.49 (Rigaku OD, 2022)'
_computing_data_reduction          'CrysAlisPro 1.171.42.49 (Rigaku OD, 2022)'
_computing_molecular_graphics      'Olex2 1.5 (Dolomanov et al., 2009)'
_computing_publication_material    'Olex2 1.5 (Dolomanov et al., 2009)'
_computing_structure_refinement    'XL  (Sheldrick, 2008)'
_computing_structure_solution      'SHELXT 2014/5 (Sheldrick, 2014)'
_refine_diff_density_max           0.544
_refine_diff_density_min           -0.586
_refine_diff_density_rms           0.158
_refine_ls_extinction_coef         .
_refine_ls_extinction_method       none
_refine_ls_goodness_of_fit_ref     1.672
_refine_ls_hydrogen_treatment      constr
_refine_ls_matrix_type             full
_refine_ls_number_parameters       145
_refine_ls_number_reflns           808
_refine_ls_number_restraints       96
_refine_ls_R_factor_all            0.1471
_refine_ls_R_factor_gt             0.1356
_refine_ls_restrained_S_all        1.600
_refine_ls_shift/su_max            0.000
_refine_ls_shift/su_mean           0.000
_refine_ls_structure_factor_coef   Fsqd
_refine_ls_weighting_details      
 'w=1/[\s^2^(Fo^2^)+(0.2000P)^2^] where P=(Fo^2^+2Fc^2^)/3'
_refine_ls_weighting_scheme        calc
_refine_ls_wR_factor_gt            0.3382
_refine_ls_wR_factor_ref           0.3524
_refine_special_details            ?
_olex2_refinement_description
;
1. Fixed Uiso
 At 1.2 times of:
  All C(H) groups
2. Uiso/Uaniso restraints and constraints
Uanis(C001) \\sim Ueq, Uanis(C002) \\sim Ueq, Uanis(C003) \\sim Ueq,
Uanis(C004) \\sim Ueq, Uanis(C005) \\sim Ueq, Uanis(C006) \\sim Ueq,
Uanis(C007) \\sim Ueq, Uanis(C008) \\sim Ueq, Uanis(C009) \\sim Ueq,
Uanis(C00A) \\sim Ueq, Uanis(C00B) \\sim Ueq, Uanis(C00C) \\sim Ueq,
Uanis(C00D) \\sim Ueq, Uanis(C00E) \\sim Ueq, Uanis(C00F) \\sim Ueq,
Uanis(C00G) \\sim Ueq: with sigma of 0.03 and sigma for terminal atoms of 0.02
3.a Aromatic/amide H refined with riding coordinates:
 C004(H004), C005(H005), C006(H006), C007(H007), C008(H008), C009(H009),
 C00A(H00A), C00E(H00E), C00F(H00F), C00G(H00G)
;
_atom_sites_solution_hydrogens     geom
_atom_sites_solution_primary       dual
_atom_sites_solution_secondary     ?
loop_
  _atom_site_label
  _atom_site_type_symbol
  _atom_site_fract_x
  _atom_site_fract_y
  _atom_site_fract_z
  _atom_site_U_iso_or_equiv
  _atom_site_adp_type
  _atom_site_occupancy
  _atom_site_site_symmetry_order
  _atom_site_calc_flag
  _atom_site_refinement_flags_posn
  _atom_site_refinement_flags_adp
  _atom_site_refinement_flags_occupancy
  _atom_site_disorder_assembly
  _atom_site_disorder_group
 C001 C 0.5459(5) 0.6177(13) 0.7110(2) 0.024(3) Uani 1 1 d . U . . .
 C002 C 0.6104(5) 0.7217(14) 0.6385(2) 0.020(3) Uani 1 1 d . U . . .
 C003 C 0.2901(5) 0.6638(14) 0.5527(2) 0.024(3) Uani 1 1 d . U . . .
 C004 C 0.1686(5) 0.6576(14) 0.4705(2) 0.028(3) Uani 1 1 d . U . . .
 H004 H 0.038236 0.625094 0.466340 0.033 Uiso 1 1 calc R U . . .
 C005 C 0.2274(5) 0.5863(15) 0.6291(2) 0.036(3) Uani 1 1 d . U . . .
 H005 H 0.098435 0.548110 0.626300 0.043 Uiso 1 1 calc R U . . .
 C006 C 0.7490(5) 0.8368(14) 0.4870(2) 0.023(3) Uani 1 1 d . U . . .
 H006 H 0.797337 0.865067 0.435825 0.027 Uiso 1 1 calc R U . . .
 C007 C 0.8666(5) 0.6370(14) 0.79096(19) 0.031(3) Uani 1 1 d . U . . .
 H007 H 0.952860 0.613394 0.843255 0.037 Uiso 1 1 calc R U . . .
 C008 C 0.8676(5) 0.8489(15) 0.5650(2) 0.030(3) Uani 1 1 d . U . . .
 H008 H 0.991756 0.906881 0.568396 0.036 Uiso 1 1 calc R U . . .
 C009 C 0.6818(5) 0.5697(14) 0.7852(2) 0.030(3) Uani 1 1 d . U . . .
 H009 H 0.645097 0.489616 0.831814 0.037 Uiso 1 1 calc R U . . .
 C00A C 0.9297(5) 0.7399(14) 0.72105(19) 0.031(3) Uani 1 1 d . U . . .
 H00A H 1.057292 0.787110 0.726509 0.037 Uiso 1 1 calc R U . . .
 C00B C 0.8037(5) 0.7730(14) 0.6427(2) 0.024(3) Uani 1 1 d . U . . .
 C00C C 0.5531(5) 0.7824(14) 0.4808(2) 0.032(3) Uani 1 1 d . U . . .
 C00D C 0.4807(5) 0.7298(14) 0.5577(2) 0.032(3) Uani 1 1 d . U . . .
 C00E C 0.4303(5) 0.7619(15) 0.40125(19) 0.029(3) Uani 1 1 d . U . . .
 H00E H 0.476292 0.791264 0.349584 0.034 Uiso 1 1 calc R U . . .
 C00F C 0.3500(5) 0.5661(13) 0.7060(2) 0.017(2) Uani 1 1 d . U . . .
 H00F H 0.304944 0.517895 0.756028 0.021 Uiso 1 1 calc R U . . .
 C00G C 0.2431(5) 0.6995(15) 0.3966(2) 0.028(3) Uani 1 1 d . U . . .
 H00G H 0.164240 0.685222 0.341712 0.034 Uiso 1 1 calc R U . . .

loop_
  _atom_site_aniso_label
  _atom_site_aniso_U_11
  _atom_site_aniso_U_22
  _atom_site_aniso_U_33
  _atom_site_aniso_U_23
  _atom_site_aniso_U_13
  _atom_site_aniso_U_12
 C001 0.0070(13) 0.054(9) 0.0116(14) 0.0027(16) 0.0008(11) -0.0002(19)
 C002 0.0073(13) 0.041(9) 0.0121(14) -0.0018(14) -0.0001(11) 0.0015(18)
 C003 0.0069(13) 0.052(9) 0.0118(13) 0.0022(14) -0.0007(11) -0.0004(18)
 C004 0.0057(13) 0.066(9) 0.0117(14) 0.0009(15) 0.0005(11) 0.0030(19)
 C005 0.0066(14) 0.091(10) 0.0106(14) 0.0037(18) 0.0015(12) -0.001(2)
 C006 0.0074(14) 0.048(9) 0.0128(14) 0.0024(14) 0.0008(11) -0.0022(18)
 C007 0.0075(14) 0.075(9) 0.0094(13) -0.0029(15) 0.0007(11) -0.004(2)
 C008 0.0065(14) 0.071(10) 0.0133(14) 0.0014(16) 0.0028(12) 0.000(2)
 C009 0.0068(14) 0.074(9) 0.0106(14) -0.0014(16) 0.0016(12) -0.001(2)
 C00A 0.0035(13) 0.077(9) 0.0109(14) -0.0020(17) 0.0001(11) 0.0012(17)
 C00B 0.0038(13) 0.057(9) 0.0109(13) -0.0001(15) -0.0015(11) 0.0007(17)
 C00C 0.0099(15) 0.076(9) 0.0104(13) 0.0037(17) 0.0027(12) -0.007(2)
 C00D 0.0038(13) 0.081(9) 0.0100(13) 0.0058(17) -0.0016(12) -0.0018(19)
 C00E 0.0089(14) 0.066(9) 0.0107(14) 0.0010(16) 0.0007(11) 0.000(2)
 C00F 0.0083(13) 0.030(8) 0.0135(14) -0.0001(14) 0.0017(11) -0.0016(18)
 C00G 0.0097(14) 0.063(10) 0.0116(14) -0.0019(15) -0.0001(12) 0.000(2)

_geom_special_details
;
 All esds (except the esd in the dihedral angle between two l.s. planes)
 are estimated using the full covariance matrix.  The cell esds are taken
 into account individually in the estimation of esds in distances, angles
 and torsion angles; correlations between esds in cell parameters are only
 used when they are defined by crystal symmetry.  An approximate (isotropic)
 treatment of cell esds is used for estimating esds involving l.s. planes.
;
loop_
  _geom_bond_atom_site_label_1
  _geom_bond_atom_site_label_2
  _geom_bond_distance
  _geom_bond_site_symmetry_2
  _geom_bond_publ_flag
 C001 C002 1.415(6) . ?
 C001 C009 1.383(5) . ?
 C001 C00F 1.404(5) . ?
 C002 C00B 1.387(5) . ?
 C002 C00D 1.409(5) . ?
 C003 C004 1.399(5) . ?
 C003 C005 1.406(5) . ?
 C003 C00D 1.387(6) . ?
 C004 H004 0.9300 . ?
 C004 C00G 1.363(5) . ?
 C005 H005 0.9300 . ?
 C005 C00F 1.343(5) . ?
 C006 H006 0.9300 . ?
 C006 C008 1.340(5) . ?
 C006 C00C 1.405(5) . ?
 C007 H007 0.9300 . ?
 C007 C009 1.349(6) . ?
 C007 C00A 1.374(6) . ?
 C008 H008 0.9300 . ?
 C008 C00B 1.425(5) . ?
 C009 H009 0.9300 . ?
 C00A H00A 0.9300 . ?
 C00A C00B 1.381(5) . ?
 C00C C00D 1.409(5) . ?
 C00C C00E 1.375(5) . ?
 C00E H00E 0.9300 . ?
 C00E C00G 1.358(6) . ?
 C00F H00F 0.9300 . ?
 C00G H00G 0.9300 . ?

loop_
  _geom_angle_atom_site_label_1
  _geom_angle_atom_site_label_2
  _geom_angle_atom_site_label_3
  _geom_angle
  _geom_angle_site_symmetry_1
  _geom_angle_site_symmetry_3
  _geom_angle_publ_flag
 C009 C001 C002 117.7(3) . . ?
 C009 C001 C00F 122.3(4) . . ?
 C00F C001 C002 120.0(3) . . ?
 C00B C002 C001 120.5(3) . . ?
 C00B C002 C00D 120.8(3) . . ?
 C00D C002 C001 117.7(4) . . ?
 C004 C003 C005 121.3(4) . . ?
 C00D C003 C004 119.2(3) . . ?
 C00D C003 C005 119.3(3) . . ?
 C003 C004 H004 120.3 . . ?
 C00G C004 C003 119.3(3) . . ?
 C00G C004 H004 120.3 . . ?
 C003 C005 H005 119.4 . . ?
 C00F C005 C003 121.3(4) . . ?
 C00F C005 H005 119.4 . . ?
 C008 C006 H006 119.3 . . ?
 C008 C006 C00C 121.4(3) . . ?
 C00C C006 H006 119.3 . . ?
 C009 C007 H007 119.4 . . ?
 C009 C007 C00A 121.2(3) . . ?
 C00A C007 H007 119.4 . . ?
 C006 C008 H008 120.0 . . ?
 C006 C008 C00B 120.0(4) . . ?
 C00B C008 H008 120.0 . . ?
 C001 C009 H009 119.4 . . ?
 C007 C009 C001 121.1(4) . . ?
 C007 C009 H009 119.4 . . ?
 C007 C00A H00A 120.0 . . ?
 C007 C00A C00B 119.9(4) . . ?
 C00B C00A H00A 120.0 . . ?
 C002 C00B C008 119.0(3) . . ?
 C00A C00B C002 119.0(4) . . ?
 C00A C00B C008 121.9(3) . . ?
 C006 C00C C00D 119.5(3) . . ?
 C00E C00C C006 122.3(3) . . ?
 C00E C00C C00D 118.0(4) . . ?
 C003 C00D C002 120.7(3) . . ?
 C003 C00D C00C 120.5(3) . . ?
 C00C C00D C002 118.5(3) . . ?
 C00C C00E H00E 119.3 . . ?
 C00G C00E C00C 121.4(3) . . ?
 C00G C00E H00E 119.3 . . ?
 C001 C00F H00F 119.9 . . ?
 C005 C00F C001 120.2(3) . . ?
 C005 C00F H00F 119.9 . . ?
 C004 C00G H00G 119.3 . . ?
 C00E C00G C004 121.4(3) . . ?
 C00E C00G H00G 119.3 . . ?

loop_
  _geom_torsion_atom_site_label_1
  _geom_torsion_atom_site_label_2
  _geom_torsion_atom_site_label_3
  _geom_torsion_atom_site_label_4
  _geom_torsion
  _geom_torsion_site_symmetry_1
  _geom_torsion_site_symmetry_2
  _geom_torsion_site_symmetry_3
  _geom_torsion_site_symmetry_4
  _geom_torsion_publ_flag
 C001 C002 C00B C008 171.8(7) . . . . ?
 C001 C002 C00B C00A -5.5(12) . . . . ?
 C001 C002 C00D C003 7.7(11) . . . . ?
 C001 C002 C00D C00C -165.7(7) . . . . ?
 C002 C001 C009 C007 5.3(11) . . . . ?
 C002 C001 C00F C005 8.8(11) . . . . ?
 C003 C004 C00G C00E -4.2(12) . . . . ?
 C003 C005 C00F C001 -1.5(12) . . . . ?
 C004 C003 C005 C00F 172.0(7) . . . . ?
 C004 C003 C00D C002 -175.4(7) . . . . ?
 C004 C003 C00D C00C -2.1(12) . . . . ?
 C005 C003 C004 C00G -169.8(8) . . . . ?
 C005 C003 C00D C002 -0.6(12) . . . . ?
 C005 C003 C00D C00C 172.6(7) . . . . ?
 C006 C008 C00B C002 -9.9(11) . . . . ?
 C006 C008 C00B C00A 167.3(7) . . . . ?
 C006 C00C C00D C002 -3.2(12) . . . . ?
 C006 C00C C00D C003 -176.6(7) . . . . ?
 C006 C00C C00E C00G 177.2(7) . . . . ?
 C007 C00A C00B C002 6.0(12) . . . . ?
 C007 C00A C00B C008 -171.2(7) . . . . ?
 C008 C006 C00C C00D -2.7(12) . . . . ?
 C008 C006 C00C C00E -177.9(8) . . . . ?
 C009 C001 C002 C00B -0.1(11) . . . . ?
 C009 C001 C002 C00D 168.1(7) . . . . ?
 C009 C001 C00F C005 -171.0(7) . . . . ?
 C009 C007 C00A C00B -0.9(11) . . . . ?
 C00A C007 C009 C001 -5.0(12) . . . . ?
 C00B C002 C00D C003 175.8(7) . . . . ?
 C00B C002 C00D C00C 2.4(12) . . . . ?
 C00C C006 C008 C00B 9.3(11) . . . . ?
 C00C C00E C00G C004 0.8(13) . . . . ?
 C00D C002 C00B C008 4.0(12) . . . . ?
 C00D C002 C00B C00A -173.3(7) . . . . ?
 C00D C003 C004 C00G 4.8(11) . . . . ?
 C00D C003 C005 C00F -2.6(12) . . . . ?
 C00D C00C C00E C00G 1.9(12) . . . . ?
 C00E C00C C00D C002 172.2(7) . . . . ?
 C00E C00C C00D C003 -1.2(12) . . . . ?
 C00F C001 C002 C00B -179.9(6) . . . . ?
 C00F C001 C002 C00D -11.7(11) . . . . ?
 C00F C001 C009 C007 -174.8(6) . . . . ?

# start Validation Reply Form
_vrf_PLAT029_scan0001
;
PROBLEM: _diffrn_measured_fraction_theta_full value Low .      0.346 Why?  
RESPONSE: This measurement was performed at high pressure which, due to the high pressure apparatus, limits the theta range. Indeed, the diamond anvil cell metallic body typically shadows more than 60% of the reflections.
;
_vrf_PLAT088_scan0001
;
PROBLEM: Poor Data / Parameter Ratio ....................       5.57 Note  
RESPONSE: This measurement was performed at high pressure which, due to the high pressure apparatus, limits the theta range. Indeed, the diamond anvil cell metallic body typically shadows more than 60% of the reflections.
;
_vrf_PLAT213_scan0001
;
PROBLEM: Atom C00D            has ADP max/min Ratio .....        5.1 prolat
RESPONSE: This is due to the deterioration of the crystal quality with rising pressure and the low completeness of the data.
;
_vrf_PLAT250_scan0001
;
PROBLEM: Large U3/U1 Ratio for <U(i,j)> Tensor(Resd    1)        9.4 Note  
RESPONSE: This is due to the deterioration of the crystal quality with rising pressure and the low completeness of the data.
;
_vrf_PLAT411_scan0001
;
PROBLEM: Short Inter H...H Contact  H009     ..H00E     .       1.79 Ang.  
RESPONSE: Rising pressure makes H.. H contact shortens.
;
_vrf_PLAT911_scan0001
;
PROBLEM: Missing FCF Refl Between Thmin & STh/L=    0.600        555 Report
RESPONSE: This measurement was performed at high pressure which, due to the high pressure apparatus, limits the theta range. Indeed, the diamond anvil cell metallic body typically shadows more than 60% of the reflections.
;
# end Validation Reply Form

_shelx_res_file
;
TITL scan0001_a.res in P2(1)/c
    scan0001.res
    created by SHELXL-2017/1 at 22:26:32 on 24-Nov-2022
REM Old TITL scan0001 in P2(1)/c
REM SHELXT solution in P2(1)/c
REM R1 0.590, Rweak 0.164, Alpha 0.165, Orientation as input
REM Formula found by SHELXT: C
CELL 0.3738 7.0634 5.7352 15.4503 90 100.395 90
ZERR 4 0.0003 0.0014 0.0006 0 0.005 0
LATT 1
SYMM -X,0.5+Y,0.5-Z
SFAC C H
DISP C -0.0014 0.0004 4.7227
DISP H 0 0 0.5914
UNIT 64 40
ISOR 0.03 0.02 C001 C002 C003 C004 C005 C006 C007 C008 C009 C00A C00B C00C =
 C00D C00E C00F C00G

L.S. 10
PLAN  10
CONF
BOND $H
list 4
MORE -1
fmap 2
acta
OMIT 5 1 4
OMIT -4 0 2
OMIT -2 0 8
OMIT -11 1 4
OMIT -4 2 6
OMIT 0 2 11
OMIT -3 2 7
OMIT 1 1 7
OMIT -5 3 8
OMIT 3 1 12
OMIT -5 2 7
OMIT -10 1 2
OMIT -3 3 13
REM <olex2.extras>
REM <HklSrc "%.\\scan0001.hkl">
REM </olex2.extras>

WGHT    0.200000
FVAR       0.99381
C001  1    0.545919    0.617685    0.711000    11.00000    0.00696    0.05369 =
         0.01164    0.00274    0.00076   -0.00019
C002  1    0.610379    0.721723    0.638491    11.00000    0.00729    0.04135 =
         0.01211   -0.00181   -0.00010    0.00153
C003  1    0.290096    0.663838    0.552691    11.00000    0.00687    0.05208 =
         0.01179    0.00224   -0.00073   -0.00036
C004  1    0.168560    0.657570    0.470485    11.00000    0.00565    0.06569 =
         0.01165    0.00092    0.00054    0.00305
AFIX  43
H004  2    0.038236    0.625094    0.466340    11.00000   -1.20000
AFIX   0
C005  1    0.227359    0.586253    0.629066    11.00000    0.00656    0.09077 =
         0.01055    0.00375    0.00149   -0.00076
AFIX  43
H005  2    0.098435    0.548110    0.626300    11.00000   -1.20000
AFIX   0
C006  1    0.748973    0.836835    0.486976    11.00000    0.00744    0.04769 =
         0.01277    0.00241    0.00075   -0.00222
AFIX  43
H006  2    0.797337    0.865067    0.435825    11.00000   -1.20000
AFIX   0
C007  1    0.866574    0.637015    0.790961    11.00000    0.00751    0.07540 =
         0.00944   -0.00288    0.00068   -0.00447
AFIX  43
H007  2    0.952860    0.613394    0.843255    11.00000   -1.20000
AFIX   0
C008  1    0.867649    0.848948    0.564968    11.00000    0.00651    0.07068 =
         0.01332    0.00142    0.00284    0.00048
AFIX  43
H008  2    0.991756    0.906881    0.568396    11.00000   -1.20000
AFIX   0
C009  1    0.681787    0.569676    0.785163    11.00000    0.00683    0.07405 =
         0.01057   -0.00143    0.00162   -0.00053
AFIX  43
H009  2    0.645097    0.489616    0.831814    11.00000   -1.20000
AFIX   0
C00A  1    0.929731    0.739871    0.721045    11.00000    0.00347    0.07713 =
         0.01086   -0.00198    0.00015    0.00119
AFIX  43
H00A  2    1.057292    0.787110    0.726509    11.00000   -1.20000
AFIX   0
C00B  1    0.803671    0.773045    0.642668    11.00000    0.00384    0.05686 =
         0.01091   -0.00006   -0.00151    0.00065
C00C  1    0.553092    0.782422    0.480781    11.00000    0.00992    0.07620 =
         0.01043    0.00368    0.00273   -0.00703
C00D  1    0.480712    0.729801    0.557719    11.00000    0.00381    0.08064 =
         0.00995    0.00582   -0.00156   -0.00176
C00E  1    0.430259    0.761869    0.401245    11.00000    0.00890    0.06611 =
         0.01073    0.00096    0.00069    0.00017
AFIX  43
H00E  2    0.476292    0.791264    0.349584    11.00000   -1.20000
AFIX   0
C00F  1    0.349991    0.566133    0.705965    11.00000    0.00829    0.03017 =
         0.01349   -0.00005    0.00175   -0.00157
AFIX  43
H00F  2    0.304944    0.517895    0.756028    11.00000   -1.20000
AFIX   0
C00G  1    0.243146    0.699550    0.396553    11.00000    0.00973    0.06311 =
         0.01163   -0.00189   -0.00008   -0.00008
AFIX  43
H00G  2    0.164240    0.685222    0.341712    11.00000   -1.20000
AFIX   0
HKLF 4


REM  scan0001_a.res in P2(1)/c
REM R1 =  0.1356 for     630 Fo > 4sig(Fo)  and  0.1471 for all     808 data
REM    145 parameters refined using     96 restraints

END

WGHT      0.2000      0.0000

REM Highest difference peak  0.544,  deepest hole -0.586,  1-sigma level  0.158
Q1    1   0.8154  0.8410  0.5269  11.00000  0.05    0.54
Q2    1   0.2878  0.5626  0.6711  11.00000  0.05    0.54
Q3    1   0.2272  0.6562  0.5093  11.00000  0.05    0.54
Q4    1   0.8471  0.9980  0.6378  11.00000  0.05    0.50
Q5    1   0.6086  0.9429  0.4825  11.00000  0.05    0.50
Q6    1   0.3131  0.4012  0.7079  11.00000  0.05    0.49
Q7    1   0.7499  0.7152  0.7911  11.00000  0.05    0.49
Q8    1   0.2319  0.8143  0.5349  11.00000  0.05    0.49
Q9    1   0.3029  0.7165  0.6971  11.00000  0.05    0.49
Q10   1   0.7927  0.8346  0.6399  11.00000  0.05    0.49
;
_shelx_res_checksum                67835
_shelx_hkl_file
;
   0   0  -3    0.05    0.10
   0   0   3    0.07    0.10
   0   0   4  625.39   11.53
   0   0  -4  627.48   11.54
   0   0  -5   -0.10    0.31
   0   0   5   -0.03    0.19
   0   0  -6   76.03    1.57
   0   0   6   73.83    1.48
   0   0   7   -0.01    0.34
   0   0  -7    0.58    0.64
   0   0   8    3.52    0.41
   0   0  -8    3.13    0.87
   0   0  -9   -0.37    1.12
   0   0   9    0.54    0.48
   0   0  11   -0.18    0.72
   0   0 -11   -0.66    2.05
   0   0  12 2738.12   50.38
   0   0  13    0.55    0.84
   0   0  14 1280.10   23.75
   0   0  15   -0.31    1.23
   0   0  16  273.12    5.54
   0   0  17    0.58    1.44
   0   0  18   37.13    1.94
   0   0  19   -0.06    1.89
   0   0  21    0.58    3.01
   0   0  22   41.80    4.04
   0   0  23    2.18    5.04
   0   0  24   60.65    7.23
   0   0  25    4.24    8.37
   0   0  26  755.10   22.03
   0   1  -6    4.66    0.41
   0   1  -7   23.11    0.70
   0   1  -8   14.78    0.58
   0   1  -9    1.59    0.50
   0   1 -10   72.35    1.56
   0   1 -11  111.86    2.27
   0   1 -12 4439.31   81.45
   0   1 -14 1434.63   26.47
   0   1 -15   -0.21    0.74
   0   1 -16    3.39    0.91
   0   1 -17    5.04    1.22
   0   1 -19    2.77    2.18
   0   1 -20   25.65    2.80
   0   1 -21    7.64    3.81
   0   2 -11  143.35    2.87
   0   2 -12    0.70    0.54
   0   2 -14    2.35    0.62
   0   2 -15  136.57    2.79
   0   2 -16   28.78    0.94
   0   2 -17    0.40    0.66
   0   2 -18    3.64    0.67
   0   2 -19   18.27    0.92
   0   2 -20   34.35    1.11
   0   2 -21   37.78    1.23
   0   2 -23    1.48    1.49
   0   2 -24  347.63    7.38
   0   2 -25  391.49    8.38
   0   2 -26   62.75    4.19
   0   3 -14    0.90    0.58
   0   3 -15   31.69    0.91
   0   3 -16    0.85    0.54
   0   3 -17    0.67    0.55
   0   3 -18    0.06    0.57
   0   3 -20    6.14    0.69
   0   3 -21   17.06    0.82
   0   3 -22    0.71    0.64
   0   3 -23   23.42    1.00
   0   3 -24   22.63    0.94
   0   3 -25    1.03    0.83
   0   3 -26   53.22    1.69
   0   3 -27    1.42    1.47
  -1   0  26 1095.40   24.10
  -1   0  25   -2.49    5.89
  -1   0  24   61.19    4.66
  -1   0  23   -2.37    3.40
  -1   0  21    0.20    2.28
  -1   0  20   18.20    2.05
  -1   0  19    0.82    1.73
  -1   0  18   26.40    1.76
  -1   0  17    0.04    1.46
  -1   0  16   90.25    2.38
  -1   0  15    0.23    1.11
   1   0 -14  221.87    6.05
  -1   0  14  240.93    4.74
   1   0 -13   -0.07    2.17
  -1   0  13    0.49    0.93
   1   0 -12   28.90    2.01
   1   0 -11    0.54    1.46
  -1   0  11   -0.18    0.68
   1   0 -10    5.32    1.09
  -1   0  10    0.19    0.57
   1   0  -9    0.15    0.82
  -1   0   9    0.48    0.53
   1   0  -8   45.86    1.26
  -1   0   8   46.66    1.09
  -1   0   7    0.25    0.37
   1   0  -7    0.42    0.47
  -1   0   6 3242.85   59.49
   1   0  -6 3241.97   59.50
  -1   0   5    0.06    0.24
   1   0  -4  767.06   14.15
  -1   0   4  769.08   14.15
  -1   0   3    0.12    0.14
   1   0  -3   -0.01    0.14
  -1   0   2 1443.86   26.51
   1   0  -2 1445.30   26.50
   1   0   5    0.08    0.17
   1   0   6 2863.42   52.50
   1   0   8   78.68    1.60
   1   0   9    0.28    0.54
   1   0  10  528.93    9.87
   1   0  11    0.40    0.69
   1   0  13    0.36    1.00
   1   0  14  157.60    3.34
   1   0  15   -0.32    1.23
   1   0  16   61.98    2.01
   1   0  17    0.89    1.68
   1   0  18   25.89    2.31
   1   0  19   -2.27    2.63
   1   0  20  613.24   12.64
   1   0  21   -2.45    4.67
   1   0  23    3.13    7.06
   1   1 -23    1.83    4.52
   1   1 -22    6.39    3.64
   1   1 -21   -1.77    2.71
   1   1 -20   38.69    2.54
   1   1 -19  123.47    3.14
   1   1 -18   -0.27    1.27
  -1  -1  17  116.96   15.93
   1   1 -17  110.97    2.50
  -1  -1  16   -0.67   10.77
   1   1 -15  724.56   13.46
  -1  -1  15  656.51   18.19
  -1  -1  14 3216.66   61.14
   1   1 -14 3172.75   58.36
  -1  -1  13  164.93    8.80
   1   1 -13  176.91    3.50
   1   1 -12  120.52    2.48
   1   1 -11   97.83    2.04
  -1  -1  11  106.90    8.08
  -1  -1  10   -4.94    8.77
   1   1  -9    7.03    0.53
   1   1  -8    5.33    0.52
   1   1  -7  224.34    4.28
   1   1  -6   87.74    1.84
  -1   1  -7  220.78    4.21
  -1   1  -8  307.66    5.76
  -1   1  -9    2.85    0.45
  -1   1 -10   51.89    1.18
  -1   1 -12   84.59    1.79
  -1   1 -13  129.83    2.62
  -1   1 -14  113.96    2.36
  -1   1 -15    9.80    0.87
  -1   1 -16    9.73    1.26
  -1   1 -17   14.69    1.74
  -1   1 -18  127.70    3.51
  -1   1 -19   26.51    2.88
   1   2 -27   94.47    4.49
   1   2 -26  188.81    5.08
   1   2 -25    9.98    2.31
   1   2 -24   39.80    1.75
   1   2 -23    1.85    1.18
   1   2 -22    0.11    0.97
   1   2 -21    3.11    0.83
   1   2 -20    1.11    0.76
   1   2 -18  127.49    2.63
   1   2 -17    4.50    0.68
   1   2 -16  116.89    2.43
   1   2 -14   69.24    1.56
   1   2 -13  110.53    2.27
   1   2 -12    0.19    0.55
   1   2 -11   14.42    0.69
   1   2 -10   12.52    0.72
  -1   2 -12   62.25    1.39
  -1   2 -13    2.96    0.56
  -1   2 -14   23.59    0.82
  -1   2 -15    6.17    0.68
  -1   2 -16    2.06    0.64
  -1   2 -17   12.96    0.76
  -1   2 -18   41.60    1.21
  -1   2 -19   16.74    0.88
  -1   2 -21  111.57    2.55
  -1   2 -22   11.49    1.52
  -1   2 -23    0.22    2.11
  -1   2 -24   71.89    3.11
  -1   2 -25   21.01    3.48
   1   3 -25    1.28    0.78
   1   3 -24    1.92    0.77
   1   3 -22    2.45    0.67
   1   3 -21    2.94    0.65
   1   3 -20    0.19    0.63
   1   3 -19   37.08    1.12
   1   3 -18  249.32    4.79
   1   3 -17   12.02    0.70
   1   3 -16   66.15    1.47
   1   3 -14   82.15    1.83
  -1   3 -14    2.40    0.54
  -1   3 -15    0.53    0.56
  -1   3 -16    0.56    0.54
  -1   3 -17    0.08    0.57
  -1   3 -18    4.65    0.63
  -1   3 -19   51.54    1.31
  -1   3 -20   59.15    1.47
  -1   3 -22   50.84    1.36
  -1   3 -23   28.22    1.04
  -1   3 -24    0.13    0.86
  -1   3 -25    4.57    1.13
   1   4 -24    2.83    0.62
   1   4 -22    1.02    0.61
  -2   0  25    3.41    4.05
  -2   0  23    0.15    2.94
  -2   0  22    9.17    2.48
  -2   0  21    0.91    2.09
  -2   0  20  192.90    4.50
  -2   0  19    1.17    1.61
  -2   0  18    0.22    1.51
   2   0 -16   37.18    4.22
  -2   0  16   35.38    1.59
   2   0 -15    1.66    3.21
  -2   0  15    1.41    1.05
   2   0 -14    1.16    2.33
  -2   0  13   -0.02    1.07
   2   0 -13    0.86    1.93
   2   0 -12  229.79    4.80
  -2   0  12  211.66    4.34
  -2   0  11    0.60    0.77
   2   0 -10    4.57    1.02
  -2   0  10    4.06    0.72
   2   0  -9   -0.08    0.91
  -2   0   9   -0.59    0.55
  -2   0   8 1897.84   34.87
   2   0  -8 1889.50   34.92
   2   0  -6 7279.71  133.48
  -2   0   6 7283.57  133.47
   2   0  -5   -0.01    0.32
  -2   0   5   -0.04    0.35
   2   0  -4    9.71    0.37
  -2   0   4    9.74    0.40
   2   0  -3   -0.02    0.22
   2   0  -2 1112.64   20.43
  -2   0   2 1110.55   20.45
  -2   0   1    0.02    0.20
   2   0  -1    0.08    0.15
  -2   0   0 1746.70   32.04
   2   0   0 1745.76   32.02
   2   0   7   -0.10    0.38
   2   0   8   16.81    0.61
   2   0   9    0.03    0.56
   2   0  10   24.67    0.90
   2   0  11    0.63    0.79
   2   0  12   -0.11    0.94
   2   0  13    0.04    1.15
   2   0  16   11.99    2.20
   2   0  17    0.12    2.98
   2   0  18   70.67    4.30
   2   0  19    1.53    4.22
   2   0  20   27.25    5.35
   2   1 -24   -5.28    4.61
   2   1 -23   22.38    3.82
   2   1 -22    3.52    2.82
   2   1 -21   50.32    2.89
   2   1 -20  536.54   10.56
  -2  -1  20  537.50   18.16
  -2  -1  19  176.15   10.27
   2   1 -19  157.64    3.68
  -2  -1  18  145.60    8.48
   2   1 -17    1.42    0.93
  -2  -1  17   -3.10    6.30
   2   1 -16    3.60    0.80
  -2  -1  16    3.93    5.89
   2   1 -15   10.86    0.75
  -2  -1  15   15.94    5.09
   2   1 -14  126.69    2.65
   2   1 -13   30.89    1.03
  -2  -1  13   29.62    5.11
   2   1 -12    1.27    0.64
  -2  -1  12    3.70    4.59
   2   1 -11   41.87    1.15
  -2  -1  11   41.23    4.39
  -2  -1  10   88.33    5.12
   2   1 -10   88.50    1.92
  -2  -1   9  209.69    6.74
   2   1  -9  222.75    4.33
  -2  -1   8 2518.84   48.17
   2   1  -6    3.38    0.49
   2   1  -5  144.84    2.90
  -2   1  -7    1.36    0.38
  -2   1  -9   29.43    0.73
  -2   1 -10    2.94    0.45
  -2   1 -11  105.34    2.10
  -2   1 -12    2.85    0.48
  -2   1 -13  129.93    2.57
  -2   1 -14   23.35    1.10
  -2   1 -15   -1.42    1.53
   2   1  16   16.99    0.80
  -2   1 -16   15.77    1.79
   2   1  17   54.93    1.39
  -2   1 -17   35.52    2.53
   2   1  18  242.44    4.77
   2   1  19    1.20    1.15
   2   1  20    5.48    1.17
   2   1  21    0.81    1.41
   2   2 -25   29.78    1.86
   2   2 -24    3.54    1.27
   2   2 -23    0.70    0.95
   2   2 -22    0.64    0.81
   2   2 -21   18.94    0.93
   2   2 -20   64.33    1.58
   2   2 -19    0.37    0.71
   2   2 -18   20.61    0.76
   2   2 -17    2.14    0.70
   2   2 -16    3.61    0.69
   2   2 -15    0.33    0.68
   2   2 -14    0.27    0.62
   2   2 -13   26.39    0.92
   2   2 -12    0.46    0.61
   2   2 -11   23.85    0.84
   2   2 -10    0.02    0.66
   2   2  -9   -0.07    0.71
  -2   2 -11    2.56    0.51
  -2   2 -12   48.70    1.16
  -2   2 -13   30.84    0.89
  -2   2 -14   77.30    1.65
  -2   2 -15   46.94    1.20
  -2   2 -16   12.54    0.75
  -2   2 -17  133.69    2.71
  -2   2 -18  207.41    4.02
  -2   2 -19   86.82    1.95
  -2   2 -20    8.06    1.05
  -2   2 -21    7.10    1.44
  -2   2 -22    0.48    1.79
  -2   2 -23    9.56    2.61
   2   3 -24    1.21    0.73
   2   3 -23   21.84    0.88
   2   3 -22   21.27    0.87
   2   3 -21    0.13    0.64
   2   3 -20    3.71    0.62
   2   3 -19    1.13    0.65
   2   3 -18   99.90    2.09
   2   3 -16  143.80    2.88
   2   3 -15   66.65    1.51
   2   3 -14   41.38    1.13
   2   3 -13    3.88    0.75
   2   3 -12    3.87    0.62
  -2   3 -15   21.06    0.79
  -2   3 -16    0.43    0.54
  -2   3 -18    0.69    0.67
  -2   3 -19    9.56    0.77
  -2   3 -20    1.31    0.74
  -2   3 -21   14.41    0.86
  -2   3 -22   34.07    1.14
   2   4 -22   16.87    0.81
   2   4 -21    0.75    0.58
   2   4 -20   31.01    0.97
  -3   0  23   -0.60    2.41
  -3   0  22  157.46    4.19
  -3   0  21   -0.35    2.04
  -3   0  20    7.96    1.91
  -3   0  19    0.68    1.61
  -3   0  18    1.72    1.73
   3   0 -17   -0.94    4.28
   3   0 -16   24.78    3.53
  -3   0  16   24.02    1.55
   3   0 -15    2.65    2.54
  -3   0  15    1.22    1.04
  -3   0  14   18.47    1.34
   3   0 -14   20.63    2.38
   3   0 -13    0.72    2.05
  -3   0  13    0.02    1.05
  -3   0  12  325.20    6.29
   3   0 -12  315.06    6.63
   3   0 -11   -0.47    1.28
  -3   0  11    0.81    0.85
  -3   0  10    5.38    0.82
   3   0  -9    0.42    0.85
  -3   0   9    0.43    0.72
  -3   0   8   67.03    1.62
   3   0  -8   72.88    1.71
  -3   0   7   -0.14    0.60
   3   0  -6  159.52    3.15
   3   0  -5    0.06    0.42
  -3   0   4   16.64    0.62
   3   0  -4   16.68    0.55
  -3   0   3   -0.12    0.41
   3   0  -3    1.07    0.31
  -3   0   2 6619.12  121.33
   3   0  -2 6620.14  121.30
  -3   0   1    0.10    0.39
   3   0  -1    0.29    0.27
  -3   0   0 2296.41   42.21
   3   0   0 2299.00   42.15
   3   0   1    0.21    0.22
  -3   0  -1    0.39    0.41
   3   1 -24    5.50    4.17
   3   1 -23    4.48    2.95
   3   1 -22   19.38    2.63
  -3  -1  22   16.90   12.27
   3   1 -21   90.21    3.12
  -3  -1  21   87.21    9.26
  -3  -1  20   88.30    8.09
  -3  -1  19   37.39    6.61
   3   1 -19   38.32    1.67
   3   1 -18    0.64    1.10
  -3  -1  18   -0.63    5.68
   3   1 -17   -0.69    0.89
   3   1 -16    1.27    0.78
  -3  -1  16    0.87    4.81
   3   1 -15   72.03    1.70
   3   1 -14  264.03    5.04
  -3  -1  14  201.14    6.85
  -3  -1  13   92.13    4.66
   3   1 -13   92.90    2.07
   3   1 -12    0.59    0.72
  -3  -1  12   -2.32    3.73
   3   1 -11    2.54    0.77
  -3  -1  11   -1.71    4.12
   3   1  -9  288.25    5.53
  -3  -1   9  289.96    7.86
   3   1  -8    8.35    0.76
  -3  -1   8    8.08    3.96
   3   1  -7   59.04    1.41
  -3  -1   7   73.82    4.99
   3   1  -6   24.53    0.87
   3   1  -5   35.43    1.00
   3   1  -4    0.33    0.62
   3   1  -3   27.74    1.04
  -3   1  -8   10.03    0.45
  -3   1  -9    0.30    0.35
  -3   1 -10  188.39    3.54
  -3   1 -11   16.02    0.56
  -3   1 -12  826.76   15.28
  -3   1 -13   65.33    1.69
   3   1  14    0.11    0.53
  -3   1 -14    0.98    1.39
   3   1  16    6.31    0.75
   3   1  17    2.32    0.87
   3   1  18   85.67    2.03
   3   1  19    1.97    1.17
   3   1  20   10.01    1.29
   3   2 -23   31.83    1.23
   3   2 -22   39.35    1.21
   3   2 -21   12.97    0.82
   3   2 -19    1.43    0.72
   3   2 -18    8.24    0.76
   3   2 -17    0.23    0.70
   3   2 -16   23.36    0.90
   3   2 -15    0.03    0.69
   3   2 -14   53.79    1.37
   3   2 -13    5.02    0.65
   3   2 -12   62.91    1.54
   3   2 -11   42.66    1.17
   3   2  -9  172.35    3.47
   3   2  -8  102.55    2.38
   3   2  -7   59.36    1.61
  -3   2 -11    0.91    0.52
  -3   2 -12    0.79    0.53
  -3   2 -13   -0.50    0.64
  -3   2 -14   10.65    0.66
  -3   2 -17    2.29    0.63
  -3   2 -18    9.28    0.77
  -3   2 -19    5.90    1.02
  -3   2 -20   11.30    1.40
   3   3 -22   27.98    0.93
   3   3 -21   26.34    0.95
   3   3 -20    9.42    0.69
   3   3 -19   51.81    1.29
   3   3 -18   10.23    0.72
   3   3 -17   14.79    0.76
   3   3 -16   12.63    0.76
   3   3 -15   11.78    0.72
   3   3 -14   26.83    0.87
   3   3 -13  109.32    2.34
   3   3 -12    2.33    0.91
   3   3 -11    5.16    0.71
  -3   3 -16   17.28    0.76
  -3   3 -17    0.55    0.69
  -3   3 -18    3.49    0.71
  -3   3 -19    2.60    0.72
  -3   3 -20   28.71    1.03
  -3   3 -21    2.89    0.70
   3   4 -21    3.99    0.59
   3   4 -20   -0.63    0.61
  -4   0  22   54.68    2.78
  -4   0  21    0.55    2.11
  -4   0  20    2.27    1.95
   4   0 -18  195.59    6.55
  -4   0  18  171.79    4.17
   4   0 -17    3.86    4.37
  -4   0  17   -0.59    1.79
  -4   0  16  164.37    3.79
   4   0 -16  176.35    4.90
  -4   0  15   -0.75    1.27
  -4   0  14  246.23    5.07
   4   0 -14  256.80    5.77
   4   0 -13   -2.13    2.09
  -4   0  13    0.01    1.22
  -4   0  12   40.13    1.56
   4   0 -11   -0.02    1.53
  -4   0  11   -0.22    1.15
   4   0 -10   -0.39    1.21
  -4   0  10    3.25    1.03
   4   0  -9    1.59    1.16
  -4   0   9   -0.41    0.95
   4   0  -8  108.62    2.49
   4   0  -7   -0.21    0.81
  -4   0   7   -0.81    0.70
  -4   0   6   63.92    1.57
   4   0  -6   63.03    1.53
  -4   0   5    0.77    0.73
  -4   0   4  217.85    4.41
   4   0  -4  228.55    4.32
   4   0  -3    0.28    0.50
  -4   0   2 7539.31  138.21
   4   0  -2 7537.46  138.16
  -4   0   1    0.27    0.67
  -4   0   0   68.78    1.60
   4   0   0   69.96    1.49
  -4   0  -1    0.24    0.83
   4   0   1    0.27    0.49
   4   0   2    1.56    0.62
   4   1 -23   -0.93    2.66
  -4  -1  22   16.43    8.67
  -4  -1  21   -0.73    7.27
   4   1 -21    5.02    2.10
  -4  -1  20   23.47    6.59
   4   1 -20   30.70    1.88
   4   1 -19   -0.87    1.30
   4   1 -18    2.38    1.16
  -4  -1  18    0.80    5.35
   4   1 -17   16.06    1.12
  -4  -1  17    6.33    5.19
   4   1 -16  173.71    3.56
  -4  -1  16  163.47    6.17
  -4  -1  15   16.08    4.47
   4   1 -15   19.17    0.95
   4   1 -14  486.30    9.29
  -4  -1  14  528.63   11.08
   4   1 -13   -0.05    0.83
  -4  -1  13    2.79    3.89
  -4  -1  12   21.56    4.01
   4   1 -11    6.12    0.75
  -4  -1  11    4.24    3.92
   4   1 -10   83.42    1.89
  -4  -1  10   71.44    4.83
  -4  -1   9   19.59    4.65
   4   1  -9   16.92    0.81
   4   1  -8   -0.25    0.66
  -4  -1   7   -1.77    5.47
   4   1  -7    0.64    0.63
   4   1  -6   15.22    0.82
  -4  -1   6   15.97    8.72
   4   1  -5   -0.39    0.65
   4   1  -4   10.35    0.83
   4   1  -3   97.73    2.13
   4   1  -2   96.69    2.15
   4   1  -1  110.46    2.42
   4   1   1   10.27    2.18
   4   1  12   68.33    1.37
   4   1  13   10.19    0.50
   4   1  14    0.15    0.53
   4   1  15   14.66    0.77
   4   1  16   10.32    0.87
   4   1  17   35.09    1.17
   4   1  18  201.10    4.00
   4   2 -21   -1.23    0.77
   4   2 -20   27.17    1.07
   4   2 -19    7.40    0.80
   4   2 -18   10.09    0.72
   4   2 -17   85.19    1.94
   4   2 -16    6.77    0.73
   4   2 -15   60.63    1.50
   4   2 -14   44.04    1.20
   4   2 -13   -0.28    0.81
   4   2 -11   30.61    1.15
   4   2 -10   -0.09    0.75
   4   2  -9   49.69    1.39
   4   2  -8    4.32    0.98
   4   2  -6  327.62    6.54
  -4   2 -11   19.56    0.83
  -4   2 -12    0.13    0.54
  -4   2 -14    0.93    0.51
  -4   2 -15    1.53    0.48
  -4   2 -16    2.76    0.52
  -4   2 -17   34.88    1.09
   4   3 -21    0.75    0.67
   4   3 -20   64.63    1.54
   4   3 -19  124.60    2.61
   4   3 -18   69.81    1.66
   4   3 -17    1.24    0.66
   4   3 -16   33.87    1.09
   4   3 -15   19.74    0.89
   4   3 -14    7.77    0.74
   4   3 -13   10.56    0.86
   4   3 -11    8.10    1.11
   4   3 -10   -0.87    1.02
  -4   3 -16    1.15    0.76
  -4   3 -17   38.64    1.20
  -4   3 -18  115.23    2.37
  -4   3 -19  126.14    2.54
   4   4 -19   29.13    1.01
   4   4 -18    0.61    0.63
  -5   0  20   73.94    2.92
  -5   0  19    0.49    1.84
  -5   0  18   93.43    2.97
   5   0 -18   98.26    5.27
  -5   0  17    0.32    1.91
   5   0 -17    3.27    4.42
  -5   0  16    8.91    1.90
   5   0 -16    8.20    3.41
  -5   0  15   -0.15    1.64
  -5   0  14   36.38    1.81
   5   0 -14   41.20    2.94
  -5   0  13   -0.30    1.35
   5   0 -13   -2.87    2.27
   5   0 -12   15.40    2.23
   5   0 -11   -0.74    1.95
   5   0 -10   18.00    1.77
  -5   0  10   18.06    1.23
   5   0  -9    0.14    1.38
  -5   0   9    0.16    1.10
  -5   0   8 9994.59  183.37
   5   0  -8 9999.00  183.42
   5   0  -7    1.41    1.06
  -5   0   7   -0.07    0.98
  -5   0   6  163.19    3.28
   5   0  -6  149.47    3.40
  -5   0   5   -0.01    0.85
   5   0  -5   -0.25    1.02
  -5   0   4   63.09    1.63
   5   0  -4   55.76    1.66
  -5   0   3    0.34    0.97
  -5   0   2   22.09    1.18
   5   0  -2   19.35    1.01
   5   0  -1    0.38    0.83
  -5   0   1   -0.24    0.96
   5   0   0    6.09    1.05
  -5   0   0    6.61    1.18
   5   0   1    0.40    1.03
   5   1 -21  221.40    5.17
   5   1 -20  440.16    8.78
  -5  -1  20  431.74   12.06
  -5  -1  19   17.23    6.26
   5   1 -19   14.12    1.69
  -5  -1  18   37.95    5.65
   5   1 -18   45.37    1.72
   5   1 -17   26.47    1.29
  -5  -1  17   14.34    5.37
  -5  -1  16   47.53    4.94
   5   1 -16   59.56    1.62
  -5  -1  15    3.92    4.48
  -5  -1  14   15.49    4.61
   5   1 -14    8.68    0.81
   5   1 -13   14.99    0.93
  -5  -1  13    6.61    4.56
   5   1 -12   24.86    1.12
  -5  -1  12   25.74    4.48
   5   1 -11   46.10    1.37
  -5  -1  10  298.88    8.04
   5   1 -10  274.43    5.36
   5   1  -9  420.21    7.97
  -5  -1   9  405.28   10.90
   5   1  -8  315.74    6.11
  -5  -1   8  338.84    9.72
  -5  -1   7   39.84    8.66
   5   1  -7   24.76    0.98
  -5  -1   6    1.96   16.44
   5   1  -6    0.24    0.77
   5   1  -5    1.63    0.72
   5   1  -4   83.31    1.95
   5   1  -2   -0.15    0.77
   5   1  -1    1.21    0.84
   5   1   0   32.04    1.12
  -5   1   0   31.51    0.91
   5   1   1   38.91    1.18
  -5   1  -2   -0.94    0.42
   5   1   2   -0.07    0.80
   5   1   3   94.59    2.20
  -5   1  -3   97.53    1.88
   5   1   4 2738.86   50.35
  -5   1  -4 2736.30   50.17
  -5   1  -5   96.69    1.83
   5   1   5   90.27    2.44
   5   1  13    1.70    0.43
   5   1  14    5.00    0.69
   5   2 -20   51.83    1.39
   5   2 -19   82.59    1.98
   5   2 -18   23.85    1.00
   5   2 -17   12.09    0.79
   5   2 -16   14.09    0.94
   5   2 -13    4.80    0.81
   5   2 -11  194.46    3.92
   5   2 -10   27.53    1.19
   5   2  -9   11.55    1.06
   5   2  -8 1028.25   19.18
   5   2  -7 1270.93   23.64
   5   2  -6  713.86   13.54
   5   2  -5   19.67    1.71
   5   2  -4   88.75    3.16
   5   3 -19  149.34    3.07
   5   3 -18    0.69    0.73
   5   3 -17   42.48    1.34
   5   3 -16   47.19    1.32
   5   3 -15   19.88    1.01
   5   3 -13   25.70    1.06
   5   3 -12    9.78    0.97
   5   3 -11    1.93    1.03
   5   3 -10   37.01    1.54
   5   3  -9    9.87    1.59
   5   3  -8  112.40    3.06
  -5   3 -15   15.13    0.81
  -5   3 -16   14.63    0.79
   5   4 -17    5.33    0.73
  -6   0  19   -0.38    2.33
  -6   0  18   -0.10    2.15
   6   0 -18   -3.44    4.81
  -6   0  17    0.59    2.00
  -6   0  16    7.73    2.07
   6   0 -16   10.10    3.58
  -6   0  15    1.42    1.90
   6   0 -15   -2.00    3.26
   6   0 -14   15.75    3.21
  -6   0  14   12.66    1.84
   6   0 -13    2.96    2.81
   6   0 -12   13.32    2.57
  -6   0  12   11.75    1.53
   6   0 -11    1.43    2.35
  -6   0  11    0.17    1.47
  -6   0  10  901.78   16.86
   6   0 -10  876.42   17.16
   6   0  -9    0.80    1.89
  -6   0   9   -0.51    1.33
  -6   0   8 2266.69   42.02
   6   0  -8 2276.31   42.20
   6   0  -7   -1.70    1.65
  -6   0   7   -1.11    1.14
  -6   0   6   44.55    1.75
   6   0  -5   -0.54    1.44
  -6   0   5    0.33    1.19
  -6   0   4  136.49    3.05
   6   0  -4  129.70    3.20
   6   0  -3    0.12    1.46
  -6   0   3    0.76    1.28
   6   0  -2  198.12    4.28
  -6   0   1   -2.19    1.78
   6   0  -1   -1.89    1.51
  -6   0  -1   -1.85    3.68
   6   1 -19    9.29    1.70
  -6  -1  18    0.90    6.38
   6   1 -18    1.56    1.41
  -6  -1  17    1.12    5.76
   6   1 -16   -0.08    1.02
  -6  -1  16    1.29    5.24
  -6  -1  15   53.99    5.82
   6   1 -15   56.39    1.69
   6   1 -14    2.22    0.99
  -6  -1  14   -0.32    5.40
   6   1 -13  100.88    2.34
   6   1 -12  218.00    4.35
  -6  -1  12  204.14    7.75
  -6  -1  11  672.13   16.31
   6   1 -11  717.07   13.40
   6   1 -10 1246.26   23.18
  -6  -1  10 1262.74   25.70
   6   1  -9   65.06    1.72
  -6  -1   9   85.76    8.29
   6   1  -8    2.30    0.77
  -6  -1   8    3.53   10.69
   6   1  -7    2.80    0.83
  -6  -1   7    1.86   24.90
  -6   1   5   12.20    0.87
   6   1  -5   10.24    0.84
  -6   1   4    0.58    0.74
   6   1  -4   -0.04    0.78
  -6   1   3    6.99    0.75
   6   1  -3   11.17    0.80
   6   1  -2  152.15    3.09
  -6   1   1  153.69    3.05
  -6   1   0    3.37    0.56
   6   1   0    3.67    0.70
  -6   1  -1  150.29    2.88
   6   1   1  145.65    2.96
  -6   1  -2   12.41    0.55
   6   1   2   10.15    0.67
  -6   1  -3  780.66   14.39
   6   1   3  778.09   14.42
  -6   1  -4 1136.26   21.40
   6   1   4 1196.44   21.42
  -6   1  -5  164.51    3.17
   6   1   6   27.91    0.70
   6   1   7   22.85    0.57
   6   2 -19    0.14    0.83
   6   2 -18   27.11    1.13
   6   2 -16    8.88    0.88
   6   2 -15   -0.57    0.80
   6   2 -14    6.96    0.95
   6   2 -13   14.51    0.98
   6   2 -12   78.56    1.95
   6   2 -11   18.15    1.08
   6   2 -10 1176.08   21.91
   6   2  -9  868.90   16.26
   6   2  -8  381.15    7.42
   6   2  -7  356.89    7.02
   6   2  -5    0.11    1.28
   6   2  -4    5.66    1.46
   6   2  -3    5.05    1.83
   6   2  -2   23.23    2.47
   6   2   0  314.60    8.99
   6   3 -18    2.06    0.81
   6   3 -16   17.26    1.06
   6   3 -15   51.08    1.55
   6   3 -14  218.81    4.42
   6   3 -13   24.18    1.23
   6   3 -12  102.22    2.42
   6   3 -11  124.73    2.85
   6   3 -10    4.13    1.13
   6   3  -9    1.64    1.34
   6   3  -8    0.89    1.73
   6   3  -7   20.25    2.68
   6   4 -16    2.45    0.84
   6   4 -15    5.21    0.88
  -7   0  17   -0.02    2.40
   7   0 -17    1.16    4.84
   7   0 -16   90.90    5.51
  -7   0  15    2.68    2.05
   7   0 -15   -1.44    4.30
  -7   0  14  206.61    4.74
   7   0 -14  181.48    6.14
  -7   0  13    0.65    1.86
   7   0 -13   -1.82    3.38
   7   0 -12    0.55    3.01
  -7   0  12    2.40    1.61
   7   0 -11   -2.22    2.56
  -7   0  11   -0.28    1.64
  -7   0  10   16.78    1.74
  -7   0   9    0.20    1.59
  -7   0   8  460.29    9.11
   7   0  -8  468.07    9.46
   7   0  -7    0.90    2.18
  -7   0   7    1.00    1.56
  -7   0   6   42.92    1.97
   7   0  -6   41.10    2.41
   7   0  -5    0.68    2.14
  -7   0   4  283.52    5.85
   7   0  -4  279.44    6.14
  -7   0   3   -0.12    2.07
   7   0  -3   -0.42    2.25
  -7   0   2  443.59    9.13
  -7   0   1   -2.39    4.09
   7   0  -1   -1.52    2.56
  -7   0   0    9.78    6.52
   7   1 -18   31.11    2.01
  -7  -1  17   12.45    7.18
   7   1 -17   12.19    1.72
   7   1 -16  261.46    5.46
  -7  -1  15  145.96    7.81
   7   1 -15  142.30    3.21
   7   1 -14  101.68    2.58
  -7  -1  14  120.91    7.53
  -7  -1  13   46.37    7.59
   7   1 -13   63.78    1.76
   7   1 -12   11.46    1.14
  -7  -1  12   15.45    7.22
  -7  -1  11   14.92    8.84
   7   1 -11   11.28    1.00
  -7  -1  10   70.34   10.92
   7   1 -10   49.45    1.51
  -7  -1   9   98.79   17.50
   7   1  -8  142.39    3.04
   7   1  -7   17.58    1.09
  -7   1   7   14.51    1.14
   7   1  -6   30.56    1.20
  -7   1   6   28.73    1.25
   7   1  -5   33.60    1.19
   7   1  -4   12.80    0.93
  -7   1   4   15.19    0.93
   7   1  -3  126.64    2.69
  -7   1   3  130.56    2.71
   7   1  -2  556.87   10.39
  -7   1   2  553.50   10.40
   7   1  -1  119.12    2.38
  -7   1   1  111.02    2.40
   7   1   0   23.16    0.81
  -7   1   0   20.38    0.86
  -7   1  -1    1.10    0.63
   7   1   3   20.27    0.76
  -7   1  -3   26.83    1.01
   7   1   4  215.92    4.12
  -7   1  -4  218.37    4.23
  -7   1  -5    2.21    1.87
   7   1   5    2.23    0.44
   7   1   6    0.37    0.44
   7   1   7   12.40    0.87
   7   2 -17    8.23    1.04
   7   2 -16    3.80    1.02
   7   2 -15   53.17    1.63
   7   2 -14  114.80    2.62
   7   2 -13    8.00    1.11
   7   2 -12   -0.12    1.05
   7   2 -11  129.60    2.88
   7   2 -10   78.40    2.06
   7   2  -8    3.83    1.23
   7   2  -7    1.46    1.25
   7   2  -6   35.53    1.46
   7   2  -5   -0.87    1.22
   7   2  -4  109.95    2.76
   7   2  -3   60.63    1.98
   7   2  -2  255.27    5.21
   7   2  -1    8.04    1.38
   7   2   0   11.67    1.44
   7   2   1    2.67    1.45
   7   2   4   67.91    2.28
   7   2   5   12.15    1.83
   7   2   6   22.49    1.93
   7   2   7    8.33    1.63
  -7   2  -8    3.88    0.25
   7   2   8    3.38    1.34
   7   3 -16    1.45    0.93
   7   3 -15    1.98    0.97
   7   3 -14  281.44    5.69
   7   3 -13   23.86    1.24
   7   3 -12  153.00    3.41
   7   3 -11   18.72    1.44
   7   3 -10   15.89    1.48
   7   3  -8    6.02    1.63
   7   3  -7    4.74    2.11
   7   3  -6   -0.38    2.34
   7   3  -5   23.30    3.54
   7   3  -4   37.76    5.76
   7   3  -3   22.59    8.35
   7   4 -14   80.51    2.17
  -8   0  15    1.09    2.50
   8   0 -15    2.20    5.12
  -8   0  14   28.07    2.51
   8   0 -14   21.13    5.04
  -8   0  13    0.21    2.21
   8   0 -13   -1.70    4.36
  -8   0  12    3.42    2.19
  -8   0  11    0.25    2.09
   8   0 -11   -4.57    3.68
  -8   0  10   57.18    2.43
   8   0 -10   59.33    4.32
  -8   0   9   -0.20    1.99
   8   0  -9    0.02    3.66
   8   0  -7    0.47    3.39
  -8   0   6   -0.41    2.18
   8   0  -6   -2.20    3.42
  -8   0   5   -1.28    2.42
   8   0  -5    0.13    3.41
  -8   0   4  192.80    5.00
   8   0  -4  183.45    5.56
  -8   0   3   -0.16    3.60
  -8   0   2   -0.25    5.70
  -8   0   1    9.91   14.44
   8   1 -16   90.84    2.93
   8   1 -15    7.32    1.64
  -8  -1  15    7.34    9.06
   8   1 -14    4.65    1.56
  -8  -1  14   -2.46    9.86
   8   1 -13    1.69    1.40
  -8  -1  13   -3.85   10.75
  -8  -1  12    0.09   12.69
  -8  -1  11   55.58   17.14
   8   1 -11   57.18    1.85
  -8  -1  10   29.30   38.46
   8   1 -10   65.05    1.85
   8   1  -9    0.09    0.97
   8   1  -8   55.17    1.71
  -8   1   7   12.92    1.23
   8   1  -7   11.66    1.13
  -8   1   6   18.80    1.23
   8   1  -6   17.50    1.07
   8   1  -5    1.53    0.91
  -8   1   5    1.60    1.00
  -8   1   4   19.24    1.06
   8   1  -4   13.55    0.97
  -8   1   3   61.58    1.60
   8   1  -3   59.02    1.55
   8   1  -2    0.98    0.77
  -8   1   2    0.33    0.95
  -8   1   1   49.23    1.37
   8   1  -1   44.15    1.24
  -8   1   0    1.43    0.85
  -8   1  -1    0.74    0.98
   8   1   1    0.00    0.66
  -8   1  -2   17.73    1.14
   8   1   2   18.02    0.79
   8   1   3   41.64    1.15
  -8   1  -4  464.34    9.73
   8   1   4  469.09    8.82
   8   1   5   68.52    1.90
   8   2 -15   49.23    1.67
   8   2 -14    0.13    1.16
   8   2 -13   14.02    1.19
   8   2 -11   46.34    1.62
   8   2 -10    4.90    1.14
   8   2  -9  349.05    6.87
   8   2  -8  211.30    4.37
   8   2  -7  183.60    3.88
   8   2  -6    5.09    1.21
   8   2  -5  190.38    3.97
   8   2  -4  140.11    3.13
   8   2  -3  145.58    3.25
   8   2  -2    5.27    1.14
   8   2  -1   20.22    1.18
   8   2   0   19.39    1.05
   8   2   1    1.44    0.91
   8   2   2   -1.99    0.90
   8   2   3   59.89    1.50
   8   2   5    0.70    0.65
   8   2   6   10.13    0.65
  -8   2  -7    6.14    0.49
   8   2   7    7.02    0.54
   8   2   8    4.77    0.53
  -8   2  -8    2.67    0.85
   8   3 -14    0.64    1.11
   8   3 -13   11.99    1.22
   8   3 -12   98.47    2.60
   8   3 -11    4.64    1.47
   8   3 -10  112.20    2.92
   8   3  -9   74.02    2.44
   8   3  -8    1.27    1.79
   8   3  -7  140.88    3.56
   8   3  -6    3.93    1.90
   8   3  -4  102.76    3.31
   8   3  -3   24.58    2.79
   8   3  -2   11.65    3.12
  -9   0  13    1.31    3.12
  -9   0  12    4.44    2.90
  -9   0  10 1320.58   25.23
  -9   0   9   -2.48    2.64
  -9   0   8   53.11    3.11
  -9   0   7   -0.86    2.93
  -9   0   6    1.30    3.31
  -9   0   5    1.96    4.37
  -9   0   4   81.06    6.51
  -9   0   3    0.48    8.21
   9   1 -14   24.74    2.22
   9   1 -13   42.64    2.38
   9   1 -12   41.48    2.41
   9   1 -11   -0.48    1.74
   9   1 -10   11.19    1.62
   9   1  -9    2.84    1.40
   9   1  -8    2.94    1.32
   9   1  -7    2.14    1.24
  -9   1   7    2.26    1.32
   9   1  -6    0.94    1.12
  -9   1   6    1.71    1.13
  -9   1   5    0.90    1.14
   9   1  -5    0.95    1.10
  -9   1   4   16.51    1.22
   9   1  -4   23.02    1.24
  -9   1   3   76.46    2.04
   9   1  -2   -0.45    1.05
  -9   1   2    0.21    1.17
   9   1  -1    0.87    1.10
  -9   1   1    2.59    1.10
   9   1   0    1.27    1.17
  -9   1  -1   24.66    1.66
  -9   1  -2  223.53    5.02
   9   1   2  209.96    4.56
   9   1   3   17.04    1.73
  -9   1  -3   22.09    4.87
   9   1   4   49.91    2.70
   9   2 -13    6.56    1.28
   9   2 -12   29.55    1.46
   9   2 -11   95.17    2.47
   9   2 -10  233.51    4.84
   9   2  -9   17.96    1.30
   9   2  -8   17.12    1.17
   9   2  -7   25.59    1.29
   9   2  -6    9.88    1.15
   9   2  -5    0.88    1.03
   9   2  -4   10.99    1.02
   9   2  -3   81.46    2.00
   9   2  -2  183.17    3.73
   9   2  -1   -0.33    0.84
   9   2   0   68.22    1.64
   9   2   1  230.28    4.47
   9   2   2    0.75    0.70
   9   2   3   41.41    1.11
   9   2   4    1.00    0.57
   9   2   5    4.38    0.54
  -9   2  -6    8.28    0.75
   9   3 -12   -0.57    1.41
   9   3 -11   38.97    1.88
   9   3 -10    5.19    1.45
   9   3  -9   32.53    1.88
   9   3  -8    5.02    1.69
   9   3  -7    5.10    1.52
   9   3  -6    1.36    1.58
   9   3  -5    1.04    1.63
   9   3  -3   21.09    1.75
   9   3  -2  260.37    5.42
   9   3  -1  402.56    7.94
   9   3   0   51.42    1.92
   9   3   1   10.45    1.36
   9   3   2   98.66    2.45
 -10   0  11   -1.96    3.78
 -10   0  10    6.71    3.79
 -10   0   9    2.28    3.93
 -10   0   8    2.71    4.37
 -10   0   7   -0.11    5.07
 -10   0   6   12.32    5.91
 -10   0   5    5.12    7.09
  10   1 -12    1.45    2.71
  10   1 -11    0.27    2.12
  10   1 -10    0.22    2.27
  10   1  -9    3.32    2.08
  10   1  -8    1.78    1.81
 -10   1   6   19.69    1.55
  10   1  -6   16.48    1.97
 -10   1   5   42.22    1.74
 -10   1   4  371.35    7.30
  10   1  -4  372.11    7.51
  10   1  -3  192.33    4.44
 -10   1   2  331.60    6.59
  10   1  -2  328.33    6.90
  10   1  -1   -0.95    1.88
 -10   1   1   -0.22    1.63
 -10   1   0    2.15    2.03
  10   1   0    1.92    2.05
 -10   1  -1    7.09    3.12
  10   1   1    6.10    2.49
  10   2 -11   48.23    1.70
  10   2 -10   25.65    1.32
  10   2  -9   42.17    1.56
  10   2  -8    1.28    1.17
  10   2  -6    8.75    1.12
  10   2  -5    1.65    1.03
  10   2  -4  297.68    5.83
  10   2  -3  482.45    9.15
  10   2  -2  146.86    3.06
  10   2  -1   33.86    1.13
  10   2   0    0.88    0.77
  10   2   1   10.26    0.78
  10   3 -10   -0.39    1.38
  10   3  -9   -0.03    1.40
  10   3  -8    4.09    1.45
  10   3  -6   27.65    1.58
  10   3  -5   42.22    1.70
  10   3  -4   32.43    1.51
  10   3  -3   82.32    2.25
  10   3  -2  476.25    9.17
  10   3  -1   49.94    1.62
  10   3   0   58.84    1.67
  10   3   1   33.29    1.24
  10   3   2   21.96    1.01
 -11   0   9    1.01    5.40
 -11   0   8   45.55    6.00
 -11   0   7   -2.12    6.73
  11   1  -9   33.65    3.28
  11   1  -8   15.91    2.98
  11   1  -7  111.47    3.90
  11   1  -6    3.70    2.76
  11   1  -5  143.46    4.34
 -11   1   4  468.56    9.28
  11   1  -4  473.97    9.81
 -11   1   3    4.40    1.79
  11   1  -3   -0.36    2.95
 -11   1   2    3.45    2.36
 -11   1   1    0.76    2.53
  11   2  -9    1.34    1.21
  11   2  -8   49.49    1.62
  11   2  -7   40.06    1.47
  11   2  -6  139.77    3.02
  11   2  -5   68.68    1.77
  11   2  -4   44.30    1.36
  11   2  -3    7.85    0.86
  11   2  -2   13.83    0.93
  11   3  -8  167.68    3.69
  11   3  -7    3.61    1.23
  11   3  -6  142.31    3.18
  11   3  -5  114.39    2.65
  11   3  -4   40.56    1.42
  11   3  -3   51.55    1.51
  11   3  -2    3.71    0.93
  11   3  -1   29.06    1.12
  12   1  -8    0.70    3.81
  12   1  -7    2.40    3.79
  12   2  -7   25.86    1.81
  12   2  -6    6.74    1.56
  12   2  -5    9.79    1.47
  12   2  -4    3.94    1.37
  12   3  -6   56.88    1.70
  12   3  -5   33.83    1.29
   0   0   0    0.00    0.00


TITL scan0001 in P2(1)/c
REM P2(1)/c (#14 in standard setting)
CELL 0.37380   7.063427   5.735248  15.450311  90.0000 100.3948  90.0000
ZERR    2.00   0.000310   0.001357   0.000639   0.0000   0.0046   0.0000
LATT  1
SYMM -x, y+1/2,-z+1/2
SFAC C H
UNIT 32.00 20.00
TREF
HKLF 4
END
_computing_structure_solution     'SHELXT 2014/5 (Sheldrick, 2014)'
;
_shelx_hkl_checksum                98410
loop_
  _axis.id
  _axis.type
  _axis.equipment
  _axis.parity
  _axis.depends_on
  _axis.zero
  _axis.vector[1]
  _axis.vector[2]
  _axis.vector[3]
 source . source . . . 0.99989035 0.00000000 -0.01480840
 omega rotation goniometer -1 . -0.04403000 0.00000000 0.00000000 1.00000000
 kappa rotation goniometer -1 omega 0.00000000 -0.76604444 0.00000000 0.64278761
 phi rotation goniometer -1 kappa . 0.00000000 0.00000000 1.00000000
 theta rotation goniometer -1 . -1.06829000 0.00000000 0.00000000 1.00000000
 matrixX general general . phi . 1.00000000 0.00000000 0.00000000
 matrixY general general . phi . 0.00000000 1.00000000 0.00000000
 matrixZ general general . phi . 0.00000000 0.00000000 1.00000000
 dacX translation general . phi . 0.00000000 1.00000000 0.00000000
 dacY translation general . phi . -1.00000000 0.00000000 0.00000000
 dacZ translation general . phi . 0.00000000 0.00000000 1.00000000

_olex2_submission_special_instructions  'No special instructions were received'
_oxdiff_exptl_absorpt_empirical_details
;
Empirical correction (ABSPACK) includes:
- Absorption correction using spherical harmonics
- Frame scaling
;
_oxdiff_exptl_absorpt_empirical_full_max  18.468
_oxdiff_exptl_absorpt_empirical_full_min  0.216
