# Supplementary material for: Polymorphism of pyrene on compression to 35 GPa in a diamond anvil cell
Source: Commun Chem. 2024 Sep 17;7:209. doi: 10.1038/s42004-024-01294-0 (PMC11405754; doi:10.1038/s42004-024-01294-0)
Supplement: Supplementary file 16 — Supplementary Data 13 [file 42004_2024_1294_MOESM16_ESM.xlsx]

## Sheet: Fig. 2
Polymorph/ pressure transmitting medium	Pressure, GPa	Volume per formula unit, Å3
Pyrene-I/ No medium	0	263.83(3)
Pyrene-II/ He	0.7	241.69(4)
Pyrene-II/ He	1.4	229.76(3)
Pyrene-III/ dichloromethane	0.3	249(3)
Pyrene-III/ dichloromethane	0.5	238.91(9)
Pyrene-IV/ He	2.7	216.05(16)
Pyrene-IV/ He	4.3	203.88(10)
Pyrene-V/ He	7.3	190.02(16)
Pyrene-V/ He	9.5	180.63(10)
Pyrene-V/ He	15.4	169.20(4)
Pyrene-V/ He	20.2	162.02(4)
Pyrene-V/ He	25.2	153.90(4)
Pyrene-V/ He	29.8	149.50(9)
Pyrene-V/ He	35.5	144.85(10)
Pyrene-V/ Ne	2.5	213.92(4)
Pyrene-V/ Ne	13.5	174.45(15)
Pyrene-V/ Ne	17	167.08(8)

## Sheet: Fig. 3
Polymorph	Eulerian strain	Normalized pressure, GPa	Uncertainties of normalized pressure, GPa
Pyrene-II	0.030087	6.7013	0.9575
Pyrene-II	0.048281	7.6762	0.54844
Pyrene-IV	0.071237	9.0556	0.33875
Pyrene-IV	0.093749	9.9494	0.23325
Pyrene-V	0.12226	11.519	0.16538
Pyrene-V	0.14366	11.723	0.12719
Pyrene-V	0.17234	14.206	0.093611
Pyrene-V	0.19205	15.555	0.078905
Pyrene-V	0.21619	15.824	0.065157
Pyrene-V	0.23017	16.746	0.068285
Pyrene-V	0.24572	17.728	0.067739

## Sheet: Fig. 4
Polymorph/ pressure transmitting medium	Pressure, GPa	a, Å	b, Å	c, Å	α, °	β, °	γ, °
Pyrene-I/ no medium	0	8.478(8)	9.2652(12)	13.655(7)	90	100.31(8)	90
Pyrene-II/ He	0.7	8.1431(12)	9.8639(7)	12.1136(4)	90	96.484(7)	90
Pyrene-II/ He	1.4	8.0322(9)	9.7422(6)	11.8112(4)	90	96.074(7)	90
Pyrene-III/ dichloromethane	0.3	8.65(7)	3.852(3)	15.35(9)	90	103.3(4)	90
Pyrene-III/ dichloromethane	0.5	8.3341(16)	3.8375(5)	15.309(4)	90	102.606(19)	90
Pyrene-IV/ He	2.7	7.593(3)	10.223(3)	11.192(2)	92.536(19)	95.04(2)	91.21(3)
Pyrene-IV/ He	4.3	7.477(2)	10.070(2)	10.879(3)	92.434(19)	94.73(2)	90.86(2)
Pyrene-V/ He	7.3	7.450(5)	6.4503(12)	16.096(2)	90	100.65(3)	90
Pyrene-V/ He	9.5	7.345(4)	6.2802(8)	15.9325(19)	90	100.57(3)	90
Pyrene-V/ He	15.4	7.2292(3)	6.0333(14)	15.7590(6)	90	100.516(5)	90
Pyrene-V/ He	20.2	7.1550(3)	5.8939(13)	15.6277(6)	90	100.467(5)	90
Pyrene-V/ He	25.2	7.0634(3)	5.7352(14)	15.4503(6)	90	100.395(5)	90
Pyrene-V/ He	29.8	7.0174(5)	5.645(3)	15.3477(13)	90	100.363(8)	90
Pyrene-V/ He	35.5	6.9711(7)	5.541(4)	15.2471(16)	90	100.349(10)	90
Pyrene-V/ Ne	2.5	7.6733(13)	6.9186(3)	16.4075(9)	90	100.776(9)	90
Pyrene-V/ Ne	13.5	7.2481(7)	6.184(5)	15.8236(16)	90	100.331(12)	90
Pyrene-V/ Ne	17	7.1839(5)	6.034(3)	15.6713(8)	90	100.294(7)	90

## Sheet: Fig. 5
Polymorph	Pressure, GPa	ΔH, eV/molecule
Pyrene-I	0	0
Pyrene-I	1	0
Pyrene-I	2	0
Pyrene-I	3	0
Pyrene-I	4	0
Pyrene-I	5	0
Pyrene-II	0	-0.0003
Pyrene-II	1	-0.0088
Pyrene-II	2	-0.0178
Pyrene-II	3	-0.0253
Pyrene-II	4	-0.0338
Pyrene-II	5	-0.0451
Pyrene-III	0	0.001
Pyrene-III	1	-0.0465
Pyrene-III	2	-0.0898
Pyrene-III	3	-0.1287
Pyrene-III	4	-0.1668
Pyrene-III	5	-0.2015
Pyrene-IV	0	0.0181
Pyrene-IV	1	0.0046
Pyrene-IV	2	-0.0121
Pyrene-IV	3	-0.0283
Pyrene-IV	4	-0.0474
Pyrene-IV	5	-0.0686
Pyrene-V	0	0.0514
Pyrene-V	1	0.0241
Pyrene-V	2	-0.0158
Pyrene-V	3	-0.0521
Pyrene-V	4	-0.0891
Pyrene-V	5	-0.1294

## Sheet: Fig. 10
Polymorph	Pressure, GPa	Intermolecular distance d1, Å	Intermolecular distance d2, Å	Interplanar angle, °
Pyrene-I	0	3.534	3.534	83.6
Pyrene-II	0.7	3.378	3.378	75.4
Pyrene-II	1.4	3.289	3.289	73.8
Pyrene-IV	2.7	3.148	3.239	66.7
Pyrene-IV	4.3	3.075	3.157	65.1
Pyrene-V	7.3	3.013	2.948	44.9
Pyrene-V	9.5	2.944	2.885	43.7
Pyrene-V	15.4	2.861	2.772	42
Pyrene-V	20.2	2.808	2.71	41.1
Pyrene-V	25.2	2.755	2.633	40.1
Pyrene-V	29.8	2.712	2.593	40
Pyrene-V	35.5	2.656	2.56	39.5

## Sheet: Fig. 12
Polymorph	Pressure, GPa	Maximum height difference, Å
Pyrene-I	0	0.035
Pyrene-II	0.7	0.07
Pyrene-II	1.4	0.089
Pyrene-IV sandwich 1	2.7	0.151
Pyrene-IV sandwich 2	2.7	0.241
Pyrene-IV sandwich 1	4.3	0.15
Pyrene-IV sandwich 2	4.3	0.303
Pyrene-V	7.3	0.308
Pyrene-V	9.5	0.312
Pyrene-V	15.4	0.393
Pyrene-V	20.2	0.418
Pyrene-V	25.2	0.443
Pyrene-V	29.8	0.456
Pyrene-V	35.5	0.476
